# Supplementary material for: Regulatory genomic circuitry of human disease loci by integrative epigenomics
Source: Nature. 2021 Feb 3;590(7845):300–7. doi: 10.1038/s41586-020-03145-z (PMC7875769; doi:10.1038/s41586-020-03145-z)
Supplement: Supplementary file 5 — Summary of biosamples and experiments. This table provides the principal metadata for each biosample, the accessions for observed datasets used in the study, samples post-QC, and flagged tracks. [file 41586_2020_3145_MOESM5_ESM.xlsx]

## Sheet: Metadata + Sample Matrix
Group	Secondary	BSSID	Extended Info	MNEMONIC	Origin	Perturb	Lifestage	Age	AgeUnits	Sex	Type	Project	SampleName	DNase-seq	H3K4me3	H3K36me3	H3K4me1	H3K9me3	H3K27ac	H3K27me3	CTCF	H3K9ac	POLR2A	ATAC-seq	H3K4me2	H2AFZ	H3K79me2	H4K20me1	RAD21	SMC3	H3K9me2	H3F3A	H2AK5ac	H2BK120ac	H2BK5ac	H3K18ac	H3K23ac	H3K4ac	H3K79me1	H4K8ac	H2BK12ac	H2BK15ac	H3K14ac	H4K91ac	H3K56ac	H3K9me1	H4K5ac	H2BK20ac	H3K23me2
Adipose		BSS00038	ADIPOCYTE	ADIP.ADCYTE			unknown	unknown	unknown	unknown	in vitro differentiated cells	ENCODE	adipocyte	2
Adipose		BSS01670	ADIPOSE TISSUE	ADIP.TISSUE			adult	51	year	female	tissue		subcutaneous_adipose_tissue_female_adult_(51_year)								1
Adipose		BSS00043	ADIPOSE TISSUE	ADIP.TISSUE			adult	34	year	male	tissue	Roadmap	adipose_tissue_male_adult_(34_years)						1
Adipose		BSS01671	ADIPOSE TISSUE	ADIP.TISSUE			adult	53	year	female	tissue	ENCODE	subcutaneous_adipose_tissue_female_adult_(53_years)								1			1
Adipose		BSS01665	ADIPOSE TISSUE	ADIP.TISSUE			adult	25	year	female	tissue	Roadmap	subcutaneous_abdominal_adipose_tissue_nuclear_fraction_female_adult_(25_years)		1	1	1	1		1		1
Adipose		BSS01666	ADIPOSE TISSUE	ADIP.TISSUE			adult	41	year	female	tissue	Roadmap	subcutaneous_abdominal_adipose_tissue_nuclear_fraction_female_adult_(41_year)		1	1	1	1		1		1
Adipose		BSS01668	ADIPOSE TISSUE	ADIP.TISSUE			adult	59	year	female	tissue	Roadmap	subcutaneous_abdominal_adipose_tissue_nuclear_fraction_female_adult_(59_years)		1	1	1	1		1		1
Adipose		BSS01669	ADIPOSE TISSUE	ADIP.TISSUE			adult	81	year	female	tissue	Roadmap	subcutaneous_abdominal_adipose_tissue_nuclear_fraction_female_adult_(81_year)		1	1	1	1		1		1
Adipose		BSS01667	ADIPOSE TISSUE	ADIP.TISSUE			adult	49	year	female	tissue	Roadmap	subcutaneous_abdominal_adipose_tissue_nuclear_fraction_female_adult_(49_years)		1	1	1	1	1	1		1
Adipose		BSS01394	OMENTAL FAT PAD	AD.FATPAD			adult	53	year	female	tissue	ENCODE	omental_fat_pad_female_adult_(53_years)	1
Adipose		BSS01395	OMENTAL FAT PAD	AD.FATPAD			adult	37	year	male	tissue		omental_fat_pad_male_adult_(37_years)								1
Adipose		BSS01396	OMENTAL FAT PAD	AD.FATPAD			adult	54	year	male	tissue		omental_fat_pad_male_adult_(54_years)								1
Adipose		BSS01393	OMENTAL FAT PAD	AD.FATPAD			adult	51	year	female	tissue	ENCODE	omental_fat_pad_female_adult_(51_year)	1							1			1
Blood & T-cell		BSS00188	CD4 T CELL	BLD.CD4T			adult	33	year	female	primary cell	Roadmap	CD4-positive,_alpha-beta_T_cell_female_adult_(33_years)	1
Blood & T-cell		BSS00185	CD4 T CELL	BLD.CD4T			unknown	unknown		unknown	primary cell	Roadmap	CD4-positive,_alpha-beta_memory_T_cell_originated_from_blood_cell		1
Blood & T-cell		BSS00189	CD4 T CELL	BLD.CD4T			adult	21	year	male	primary cell	Roadmap	CD4-positive,_alpha-beta_T_cell_male_adult_(21_year)	2	1				1	1
Blood & T-cell		BSS00190	CD4 T CELL	BLD.CD4T			adult	37	year	male	primary cell	Roadmap	CD4-positive,_alpha-beta_T_cell_male_adult_(37_years)	2		1	1	1
Blood & T-cell		BSS00183	CD4 T CELL	BLD.CD4T			unknown	unknown		unknown	primary cell	Roadmap	CD4-positive,_alpha-beta_memory_T_cell		2	2	2	2	2	2
Blood & T-cell		BSS00186	CD4 T CELL	BLD.CD4T			unknown	unknown		unknown	primary cell	Roadmap	CD4-positive,_alpha-beta_T_cell		2	2	2	2	1	2
Blood & T-cell		BSS00191	CD4 T CELL	BLD.CD4T	CD4-positive,_alpha-beta_T_cell	phorbol_13-acetate_12-myristate_,_ionomycin	unknown	unknown		unknown	primary cell	Roadmap	CD4-positive,_alpha-beta_T_cell_treated_with_phorbol_13-acetate_12-myristate_,_ionomycin		2	2	2	2	2	2
Blood & T-cell		BSS00192	CD4 T CELL	BLD.CD4T			unknown	unknown		unknown	primary cell	Roadmap	CD4-positive,_CD25-positive,_alpha-beta_regulatory_T_cell		2	2	2	2	1	2
Blood & T-cell		BSS00274	CD4 T CELL	BLD.CD4T			unknown	unknown		unknown	primary cell	Roadmap	effector_memory_CD4-positive,_alpha-beta_T_cell		2	2	2	2	2	2
Blood & T-cell		BSS00195	CD8 T CELL	BLD.CD8T			adult	33	year	female	primary cell	Roadmap	CD8-positive,_alpha-beta_T_cell_female_adult_(33_years)	1
Blood & T-cell		BSS00196	CD8 T CELL	BLD.CD8T			adult	34	year	female	primary cell	Roadmap	CD8-positive,_alpha-beta_T_cell_female_adult_(34_years)	1
Blood & T-cell		BSS00198	CD8 T CELL	BLD.CD8T			adult	28	year	male	primary cell	Roadmap	CD8-positive,_alpha-beta_T_cell_male_adult_(28_years)		1
Blood & T-cell		BSS00200	CD8 T CELL	BLD.CD8T			adult	37	year	male	primary cell	Roadmap	CD8-positive,_alpha-beta_T_cell_male_adult_(37_years)	1		1		1		1
Blood & T-cell		BSS00193	CD8 T CELL	BLD.CD8T			unknown	unknown		unknown	primary cell	Roadmap	CD8-positive,_alpha-beta_memory_T_cell		2	2	2	2	1	2
Blood & T-cell		BSS00194	CD8 T CELL	BLD.CD8T			unknown	unknown		unknown	primary cell	Roadmap	CD8-positive,_alpha-beta_T_cell		2	2	2	2	2	2
Blood & T-cell		BSS00197	CD8 T CELL	BLD.CD8T			adult	21	year	male	primary cell	Roadmap	CD8-positive,_alpha-beta_T_cell_male_adult_(21_year)	2	2	1	2	1	1	1		1
Blood & T-cell		BSS01420	MONONUCLEAR CELL	BLD.MONONUC			adult	27	year	male	primary cell	Roadmap	peripheral_blood_mononuclear_cell_male_adult_(27_years)		1		1	1				1
Blood & T-cell		BSS01421	MONONUCLEAR CELL	BLD.MONONUC			adult	28	year	male	primary cell	Roadmap	peripheral_blood_mononuclear_cell_male_adult_(28_years)			1		1		1		1
Blood & T-cell		BSS01279	MONONUCLEAR CELL	BLD.MONONUC			unknown	unknown		male	primary cell	ENCODE	mononuclear_cell_male		2		2	2		2
Blood & T-cell		BSS01419	MONONUCLEAR CELL	BLD.MONONUC			adult	28	year	female	primary cell	Roadmap	peripheral_blood_mononuclear_cell_female_adult_(28_years)		1	1		1	1	1
Blood & T-cell		BSS01423	MONONUCLEAR CELL	BLD.MONONUC			adult	32	year	male	primary cell	Roadmap	peripheral_blood_mononuclear_cell_male_adult_(32_years)		1	1	1	1	1	1
Blood & T-cell		BSS01424	MONONUCLEAR CELL	BLD.MONONUC			adult	39	year	male	primary cell	Roadmap	peripheral_blood_mononuclear_cell_male_adult_(39_years)		1	1	1	1	1	1
Blood & T-cell		BSS01347	NAIVE T CELL	BLD.NAIVET			adult	35	year	female	primary cell	ENCODE	naive_thymus-derived_CD4-positive,_alpha-beta_T_cell_female_adult_(35_years)	1
Blood & T-cell		BSS01348	NAIVE T CELL	BLD.NAIVET			adult	26	year	male	primary cell	ENCODE	naive_thymus-derived_CD4-positive,_alpha-beta_T_cell_male_adult_(26_years)	1
Blood & T-cell		BSS01346	NAIVE T CELL	BLD.NAIVET			unknown	unknown		mixed	primary cell	ENCODE	naive_thymus-derived_CD4-positive,_alpha-beta_T_cell	1	2	2	2	2	2	2
Blood & T-cell		BSS01688	T CELL	BLD.T			adult	36	year	male	primary cell	Roadmap	T-cell_male_adult_(36_years)	1
Blood & T-cell		BSS01687	T CELL	BLD.T			adult	21	year	male	primary cell	Roadmap	T-cell_male_adult_(21_year)	2		1	1	1
Blood & T-cell		BSS01689	T CELL	BLD.T			adult	37	year	male	primary cell	Roadmap	T-cell_male_adult_(37_years)	1	1				1	1
Blood & T-cell		BSS01684	T CELL	BLD.T			unknown	unknown		unknown	primary cell	Roadmap	T-cell	1	2	2	1	2		2
Blood & T-cell		BSS01691	T1 CELL	BLD.T1			adult	26	year	female	primary cell	ENCODE	T-helper_1_cell_female_adult_(26_years)	1
Blood & T-cell		BSS01692	T1 CELL	BLD.T1			adult	33	year	male	primary cell	ENCODE	T-helper_1_cell_male_adult_(33_years)	2
Blood & T-cell		BSS01690	T1 CELL	BLD.T1			unknown	unknown		mixed	primary cell	ENCODE	T-helper_1_cell	2
Blood & T-cell		BSS01693	T17 CELL	BLD.T17			unknown	unknown		unknown	primary cell	ENCODE	T-helper_17_cell	1
Blood & T-cell		BSS01694	T17 CELL	BLD.T17			unknown	unknown		unknown	primary cell	Roadmap	T-helper_17_cell_originated_from_blood_cell					1
Blood & T-cell		BSS01695	T17 CELL	BLD.T17	T-helper_17_cell	phorbol_13-acetate_12-myristate_,_ionomycin	unknown	unknown		unknown	primary cell	Roadmap	T-helper_17_cell_treated_with_phorbol_13-acetate_12-myristate_,_ionomycin		2	2	2	2	1	2
Blood & T-cell		BSS01697	T2 CELL	BLD.T2			adult	26	year	female	primary cell	ENCODE	T-helper_2_cell_female_adult_(26_years)	1
Blood & T-cell		BSS01698	T2 CELL	BLD.T2			adult	33	year	male	primary cell	ENCODE	T-helper_2_cell_male_adult_(33_years)	1
Blood & T-cell		BSS01696	T2 CELL	BLD.T2			unknown	unknown		unknown	primary cell	ENCODE	T-helper_2_cell	2
Blood & T-cell		BSS01478	TREG CELL	BLD.TREG			adult	35	year	female	primary cell	ENCODE	regulatory_T_cell_female_adult_(35_years)	1
Blood & T-cell		BSS01479	TREG CELL	BLD.TREG			adult	28	year	male	primary cell	ENCODE	regulatory_T_cell_male_adult_(28_years)	1
Blood & T-cell		BSS01480	TREG CELL	BLD.TREG			unknown	unknown		unknown	primary cell	Roadmap	regulatory_T_cell_originated_from_blood_cell		1	1		1		1
Bone		BSS00084	BONE ARM	BONE.EMB.ARM			embryonic	81	day	male	tissue	ENCODE	arm_bone_male_embryo_(81_day)	2
Bone		BSS00330	BONE FEMUR	BONE.EMB.FEMUR			embryonic	98	day	female	tissue	ENCODE	femur_female_embryo_(98_days)	1
Bone		BSS01154	BONE LEG	BONE.EMB.LEG			embryonic	81	day	male	tissue	ENCODE	leg_bone_male_embryo_(81_day)	2
Bone		BSS00705	BONE MARROW STROMA	BONE.MRW			adult	unknown		male	cell line	ENCODE	HS-5	1
Bone		BSS01397	OSTEOBLAST	BONE.OSTBLAST			unknown	unknown		unknown	primary cell	ENCODE	osteoblast	1	2	2	2	2	2	2	2				2	2	2	2
Brain		BSS00071	AMMONS HORN	BRN.AMM			adult	84	year	male	tissue	ENCODE	Ammon_s_horn_male_adult_(84_years)	1
Brain		BSS00077	ANGULAR GYRUS	BRN.AG			adult	75	year	female	tissue	Roadmap	angular_gyrus_female_adult_(75_years)		1	1	1	1	1			1
Brain		BSS00078	ANGULAR GYRUS	BRN.AG			adult	81	year	male	tissue	Roadmap	angular_gyrus_male_adult_(81_year)		1	1	1	1	1	1
Brain		BSS00089	ASTROCYTE	BRN.AST			unknown	unknown		unknown	primary cell	ENCODE	astrocyte	2	2	2	2	2	2	2	2	2			2	2	2	2
Brain		BSS00090	ASTROCYTE CEREBELLUM	BRN.AST.CRBLLM			unknown	unknown		unknown	primary cell	ENCODE	astrocyte_of_the_cerebellum	2	2						2
Brain		BSS00091	ASTROCYTE HIPPOCAMPUS	BRN.AST.HPC			unknown	unknown		unknown	primary cell	ENCODE	astrocyte_of_the_hippocampus	2
Brain		BSS00092	ASTROCYTE SPINAL CORD	BRN.AST.SPCORD			unknown	unknown		unknown	primary cell	ENCODE	astrocyte_of_the_spinal_cord	2	2						2
Brain		BSS00135	BRAIN	BRN.EMB.BRN			embryonic	85	day	female	tissue	Roadmap	brain_female_embryo_(85_days)	1
Brain		BSS00136	BRAIN	BRN.EMB.BRN			embryonic	96	day	female	tissue	Roadmap	brain_female_embryo_(96_days)	1
Brain		BSS00129	BRAIN	BRN.EMB.BRN			embryonic	105	day	female	tissue	Roadmap	brain_female_embryo_(105_days)	1
Brain		BSS00130	BRAIN	BRN.EMB.BRN			embryonic	109	day	female	tissue	Roadmap	brain_female_embryo_(109_days)	1
Brain		BSS00131	BRAIN	BRN.EMB.BRN			embryonic	117	day	female	tissue	Roadmap	brain_female_embryo_(117_days)	1
Brain		BSS00133	BRAIN	BRN.EMB.BRN			embryonic	142	day	female	tissue	Roadmap	brain_female_embryo_(142_days)	1
Brain		BSS00138	BRAIN	BRN.EMB.BRN			embryonic	101	day	male	tissue	Roadmap	brain_male_embryo_(101_day)	1
Brain		BSS00139	BRAIN	BRN.EMB.BRN			embryonic	104	day	male	tissue	Roadmap	brain_male_embryo_(104_days)	1
Brain		BSS00140	BRAIN	BRN.EMB.BRN			embryonic	105	day	male	tissue	ENCODE	brain_male_embryo_(105_days)	1
Brain		BSS00142	BRAIN	BRN.EMB.BRN			embryonic	72,76	day	male	tissue	ENCODE	brain_male_embryo_(72_days)_and_male_embryo_(76_days)	2
Brain		BSS00126	BRAIN	BRN.EMB.BRN			embryonic	58,56	day	male,unknown	tissue	ENCODE	brain_embryo_(56_days)_and_male_embryo_(58_days)	2
Brain		BSS00127	BRAIN	BRN.EMB.BRN			embryonic	80	day	unknown	tissue	ENCODE	brain_embryo_(80_days)	1
Brain		BSS00125	BRAIN	BRN.EMB.BRN			embryonic	112	day	unknown	tissue	Roadmap	brain_embryo_(112_days)	1
Brain		BSS00132	BRAIN	BRN.EMB.BRN			embryonic	120	day	female	tissue	Roadmap	brain_female_embryo_(120_days)				1	1		1
Brain		BSS00134	BRAIN	BRN.EMB.BRN			embryonic	17	week	female	tissue	Roadmap	brain_female_embryo_(17_weeks)		2	2	2	2		2
Brain		BSS00141	BRAIN	BRN.EMB.BRN			embryonic	122	day	male	tissue	Roadmap	brain_male_embryo_(122_days)	1	1	1		1		1
Brain		BSS00174	CAUDATE NUCLEUS	BRN.CAUD.NUC			adult	78	year	male	tissue	ENCODE	caudate_nucleus_male_adult_(78_years)	1
Brain		BSS00175	CAUDATE NUCLEUS	BRN.CAUD.NUC			adult	81	year	male	tissue	Roadmap	caudate_nucleus_male_adult_(81_year)		1	1	1	1	1	1
Brain		BSS00173	CAUDATE NUCLEUS	BRN.CAUD.NUC			adult	75	year	female	tissue	Roadmap	caudate_nucleus_female_adult_(75_years)		1	1	1	1	1	1		1
Brain		BSS00201	CEREBELLAR CORTEX	BRN.CBR.CTX			adult	84,78	year	male	tissue	ENCODE	cerebellar_cortex_male_adult_(78_years)_and_male_adult_(84_years)	2
Brain		BSS00205	CEREBELLUM	BRN.CRBLLM			adult	20	year	male	tissue	ENCODE	cerebellum_male_adult_(20_years)											1
Brain		BSS00207	CEREBELLUM	BRN.CRBLLM			adult	53	year	male	tissue	Roadmap	cerebellum_male_adult_(53_years)		1
Brain		BSS00206	CEREBELLUM	BRN.CRBLLM			adult	35,27	year	male	tissue	ENCODE	cerebellum_male_adult_(27_years)_and_male_adult_(35_years)	2
Brain		BSS00219	CINGULATE GYRUS	BRN.CING.GYR			adult	75	year	female	tissue	Roadmap	cingulate_gyrus_female_adult_(75_years)		1	1	1	1	1			1
Brain		BSS00220	CINGULATE GYRUS	BRN.CING.GYR			adult	81	year	male	tissue	Roadmap	cingulate_gyrus_male_adult_(81_year)		1	1	1	1	1	1
Brain		BSS00369	FRONTAL CORTEX	BRN.FTL.CTX			adult	67,80	year	female	tissue	ENCODE	frontal_cortex_female_adult_(67_years)_and_female_adult_(80_years)	2
Brain		BSS00371	FRONTAL CORTEX	BRN.FTL.CTX			adult	35,27	year	male	tissue	ENCODE	frontal_cortex_male_adult_(27_years)_and_male_adult_(35_years)	2
Brain		BSS00385	GERMINAL MATRIX	BRN.EMB.GERM.MTX			embryonic	20	week	male	tissue	Roadmap	germinal_matrix_male_embryo_(20_weeks)		2	2	2	2		2
Brain		BSS00386	GLOBUS PALLIDUS	BRN.GLOB.PD			adult	84,78	year	male	tissue	ENCODE	globus_pallidus_male_adult_(78_years)_and_male_adult_(84_years)	2
Brain		BSS01125	HIPPOCAMPUS	BRN.HPC			adult	73	year	male	tissue	Roadmap	layer_of_hippocampus_male_adult_(73_years)		1	1	1	1	1	1
Brain		BSS01126	HIPPOCAMPUS	BRN.HPC			adult	81	year	male	tissue	Roadmap	layer_of_hippocampus_male_adult_(81_year)		1	1	1	1	1	1
Brain		BSS01124	HIPPOCAMPUS	BRN.HPC			adult	75	year	female	tissue	Roadmap	layer_of_hippocampus_female_adult_(75_years)		1	1	1	1	1	1		1
Brain		BSS00729	INFERIOR PARIETAL CORTEX	BRN.INF.PAR.CTX			adult	84	year	male	tissue	ENCODE	inferior_parietal_cortex_male_adult_(84_years)	1
Brain		BSS01250	MEDULLA OBLONGATA	BRN.MED.OBL			adult	84,78	year	male	tissue	ENCODE	medulla_oblongata_male_adult_(78_years)_and_male_adult_(84_years)	2
Brain		BSS01270	MIDBRAIN	BRN.MIDBRN			adult	78,84	year	male	tissue	ENCODE	midbrain_male_adult_(78_years)_and_male_adult_(84_years)	2
Brain		BSS01271	MIDDLE FRONTAL AREA	BRN.MID.FTL			adult	75	year	female	tissue	Roadmap	middle_frontal_area_46_female_adult_(75_years)		1	1	1	1	1			1
Brain		BSS01272	MIDDLE FRONTAL AREA	BRN.MID.FTL			adult	81	year	male	tissue	Roadmap	middle_frontal_area_46_male_adult_(81_year)		1	1	1	1	1	1
Brain		BSS01273	MIDDLE FRONTAL GYRUS	BRN.MID.FTL.GYR			adult	78	year	male	tissue	ENCODE	middle_frontal_gyrus_male_adult_(78_years)	2
Brain		BSS01388	OCCIPITAL LOBE	BRN.OCC.LB			adult	84	year	male	tissue	ENCODE	occipital_lobe_male_adult_(84_years)	1
Brain		BSS01451	PONS	BRN.PONS			adult	78	year	male	tissue	ENCODE	pons_male_adult_(78_years)	1
Brain		BSS01452	POSTERIOR CINGULATE CORTEX	BRN.POST.CING.CTX			adult	20	year	male	tissue	ENCODE	posterior_cingulate_cortex_male_adult_(20_years)											1
Brain		BSS01469	PUTAMEN	BRN.PTMN			adult	78	year	male	tissue	ENCODE	putamen_male_adult_(78_years)	1
Brain		BSS01675	SUBSTANTIA NIGRA	BRN.SUB.NG			adult	75	year	female	tissue	Roadmap	substantia_nigra_female_adult_(75_years)		1	1	1	1		1		1
Brain		BSS01676	SUBSTANTIA NIGRA	BRN.SUB.NG			adult	81	year	male	tissue	Roadmap	substantia_nigra_male_adult_(81_year)		1	1	1	1	2	1
Brain		BSS01677	SUPERIOR TEMPORAL GYRUS	BRN.SUP.TMP.GYR			adult	84	year	male	tissue	ENCODE	superior_temporal_gyrus_male_adult_(84_years)	1
Brain		BSS01714	TEMPORAL LOBE	BRN.TMP.LB			adult	81	year	male	tissue	Roadmap	temporal_lobe_male_adult_(81_year)		1	1	1	1	1	1
Brain		BSS01712	TEMPORAL LOBE	BRN.TMP.LB			adult	75	year	female	tissue	Roadmap	temporal_lobe_female_adult_(75_years)		1	1	1	1	1	1		1
Cancer	Blood & T-cell	BSS01105	ACUTE LYMPHOBLASTIC LEUKEMIA	CA.ALL.KOPTK1			unknown	unknown		unknown	cell line	ENCODE	KOPT-K1			2	2	2	2
Cancer	Blood & T-cell	BSS00267	ACUTE LYMPHOBLASTIC LEUKEMIA	CA.ALL.DND41			child	13	year	male	cell line	ENCODE	DND-41		2	2	2	2	2	2	2	2			2	2	2	2
Cancer	Blood & T-cell	BSS01178	ACUTE LYMPHOBLASTIC LEUKEMIA	CA.ALL.LOUCY			adult	38	year	female	cell line	ENCODE	Loucy		2	2	2	2		2	2	2			2	2	2	2			2	2
Cancer	Bone	BSS01267	OSTEOSARCOMA	CA.OSTSARC.MG63			child	14	year	male	cell line	ENCODE	MG63	2
Cancer	Bone	BSS01550	OSTEOSARCOMA	CA.OSTSARC.SJSA1			adult	19	year	male	cell line	ENCODE	SJSA1	2
Cancer	Brain	BSS00246	DESMOPLASTIC MEDULLOBLASTOMA	CA.DESM.MEDBM.DAOY			child	4	year	male	cell line	ENCODE	Daoy	2
Cancer	Brain	BSS01208	GLIOBLASTOMA	CA.GLIOBM.M059J			adult	33	year	male	cell line	ENCODE	M059J	2
Cancer	Brain	BSS00004	GLIOBLASTOMA	CA.GLIOBM.A172			adult	53	year	male	cell line	ENCODE	A172	2
Cancer	Brain	BSS00482	GLIOBLASTOMA	CA.GLIOBM.H54			adult	36	year	female	cell line	ENCODE	H54	1							2		2
Cancer	Brain	BSS01251	MEDULLOBLASTOMA	CA.MEDBM			child	2,3	year	male	cell line	ENCODE	medulloblastoma	2							2
Cancer	Brain	BSS01554	NEUROBLASTOMA	CA.NEUROBM.SKNDZ			child	2	year	female	cell line	ENCODE	SK-N-DZ	2
Cancer	Brain	BSS01558	NEUROBLASTOMA	CA.NEUROBM.SKNDZ	SK-N-DZ	dimethyl_sulfoxide_for_72_hours	child	2	year	female	cell line	ENCODE	SK-N-DZ_treated_with_dimethyl_sulfoxide_for_72_hours	2
Cancer	Brain	BSS00102	NEUROBLASTOMA	CA.NEUROBM.BE2C			child	2	year	male	cell line	ENCODE	BE2C	2	2						2
Cancer	Brain	BSS01571	NEUROBLASTOMA	CA.NEUROBM.SKNDSH	SK-N-SH	6_mM_all-trans-retinoic_acid_for_48_hours	child	4	year	female	cell line	ENCODE	SK-N-SH_treated_with_6_mM_all-trans-retinoic_acid_for_48_hours	2	2	2				2	2								2
Cancer	Brain	BSS01562	NEUROBLASTOMA	CA.NEUROBM.SKNDSH			child	4	year	female	cell line	ENCODE	SK-N-SH	1	2	2	2	2	2	2	2	2			2	2	2	2	2	2	2	2
Cancer	Brain	BSS01559	NEUROEPITHELIOMA	CA.NEUROEPTH.SKNDMC			child	14	year	female	cell line	ENCODE	SK-N-MC	2	2	2	2	2	2			2
Cancer	Brain	BSS00481	NEUROGLIOMA	CA.NEUROGLIOMA.h4			adult	37	year	male	cell line	ENCODE	H4	2
Cancer	Digestive	BSS01535	COLON CARCINOMA	CA.CRC.RKO			unknown	unknown		unknown	cell line	ENCODE	RKO	2
Cancer	Digestive	BSS01682	COLORECTAL ADENOCARCINOMA	CA.CRC.SW480			adult	50	year	male	cell line	ENCODE	SW480	2
Cancer	Digestive	BSS00708	COLORECTAL ADENOCARCINOMA	CA.CRC.HT29			adult	44	year	female	cell line	ENCODE	HT-29	2
Cancer	Digestive	BSS01179	COLORECTAL ADENOCARCINOMA	CA.CRC.LOVO			adult	56	year	male	cell line	ENCODE	LoVo	2
Cancer	Digestive	BSS00159	COLORECTAL ADENOCARCINOMA	CA.CRC.CACO2			adult	72	year	male	cell line	ENCODE	Caco-2	2	2	2				2	2
Cancer	Digestive	BSS00492	COLORECTAL ADENOCARCINOMA	CA.CRC.HCT116			adult	unknown		male	cell line	ENCODE	HCT116	2	2	2	2	2	2	2	2	2	2		2	2	2	2	2		2
Cancer	Endocrine	BSS01412	PARATHYROID ADENOMA	CA.PTHC			adult	65	year	male	tissue	ENCODE	Parathyroid_adenoma_male_adult_(65_years)				1		1		1	1				1	1
Cancer	Endocrine	BSS01411	PARATHYROID ADENOMA	CA.PTHC			adult	62	year	male	tissue	ENCODE	Parathyroid_adenoma_male_adult_(62_years)		1	1	1	1	1	1	1	1			1	1	1
Cancer	Endocrine	BSS01386	TESTICULAR EMBRYONAL CARCINOMA	CA.TSTC.NT2D1			unknown	22	year	male	cell line	ENCODE	NT2_D1	2	2	2	2	2		2		2
Cancer	Epithelial	BSS01536	MELANOMA	CA.MELAN.RPMI7951			adult	18	year	female	cell line	ENCODE	RPMI-7951	2
Cancer	Epithelial	BSS01551	MELANOMA	CA.MELAN.SKMEL5			adult	24	year	female	cell line	ENCODE	SK-MEL-5	2
Cancer	Epithelial	BSS00222	MELANOMA	CA.MELAN.COLO829			adult	45	year	male	cell line	ENCODE	COLO829	1
Cancer	Eye	BSS01890	EYE RETINOBLASTOMA	CA.RETINOBM.WERIRB1			child	1	year	female	cell line	ENCODE	WERI-Rb-1	2	2						2
Cancer	HSC & B-cell	BSS00702	ACUTE PROMYELOCYTIC LEUKEMIA	CA.APL.HL60			adult	36	year	female	cell line	ENCODE	HL-60	2	2						1
Cancer	HSC & B-cell	BSS01356	ACUTE PROMYELOCYTIC LEUKEMIA	CA.APL.NB4			adult	23	year	female	cell line	ENCODE	NB4	2	1						1		2
Cancer	HSC & B-cell	BSS01391	B CELL LYMPHOMA	CA.BCL.OCILY7			adult	48	year	male	cell line	ENCODE	OCI-LY7	2	2	2	2	2	2		2				2	2	2	2			2
Cancer	HSC & B-cell	BSS01390	B CELL LYMPHOMA	CA.BCL.OCILY3			adult	52	year	male	cell line	ENCODE	OCI-LY3		2	2	2	2	2	2	2	2			2	2	2	2
Cancer	HSC & B-cell	BSS01065	B CELL LYMPHOMA	CA.BCL.KARPAS422			adult	72	year	female	cell line	ENCODE	Karpas-422	2	2	2	2	2	2	2		2			2	2	2	2			2
Cancer	HSC & B-cell	BSS00268	B CELL LYMPHOMA	CA.BCL.DOHH2			adult	60	year	male	cell line	ENCODE	DOHH2		2	2	2	2	2	2	2				2	2	2	2			2	2
Cancer	HSC & B-cell	BSS01664	B CELL LYMPHOMA	CA.BCL.SUDHL6			adult	43	year	male	cell line	ENCODE	SU-DHL-6		2	2		2	2	2	2	2			2	2	2	2			2	2
Cancer	HSC & B-cell	BSS01389	B CELL LYMPHOMA	CA.BCL.OCILY1			adult	44	year	male	cell line	ENCODE	OCI-LY1		2	2	2	2	2	2	2	2			2	2	2	2			2	2
Cancer	HSC & B-cell	BSS01350	BURKITT LYMPHOMA	CA.BKTL.NAMALWA			child	3	year	female	cell line	ENCODE	NAMALWA	2
Cancer	HSC & B-cell	BSS01351	BURKITT LYMPHOMA	CA.BKTL.NAMALWA	NAMALWA	Sendai_virus_for_2_hours	child	3	year	female	cell line	ENCODE	NAMALWA_treated_with_Sendai_virus_for_2_hours	2
Cancer	HSC & B-cell	BSS00491	HAPLOID MYELOGENOUS LEUKEMIA	CA.HAPLOID.ML.HAP1			adult	44	year	male	cell line	ENCODE	HAP-1	2
Cancer	HSC & B-cell	BSS01038	MYELOGENOUS LEUKEMIA	CA.ML.K562.G1	K562	G1_phase	adult	53	year	female	cell line	ENCODE	K562_G1_phase	1
Cancer	HSC & B-cell	BSS01039	MYELOGENOUS LEUKEMIA	CA.ML.K562.G2	K562	G2_phase	adult	53	year	female	cell line	ENCODE	K562_G2_phase	1
Cancer	HSC & B-cell	BSS01056	MYELOGENOUS LEUKEMIA	CA.ML.K562	K562	0.05pct_dimethyl_sulfoxide_for_72_hours	adult	53	year	female	cell line	ENCODE	K562_treated_with_0.05pct_dimethyl_sulfoxide_for_72_hours	1
Cancer	HSC & B-cell	BSS01057	MYELOGENOUS LEUKEMIA	CA.ML.K562	K562	1_mM_vorinostat_for_72_hours	adult	53	year	female	cell line	ENCODE	K562_treated_with_1_mM_vorinostat_for_72_hours	1
Cancer	HSC & B-cell	BSS01059	MYELOGENOUS LEUKEMIA	CA.ML.K562	K562	500_mM_sodium_butyrate_for_72_hours	adult	53	year	female	cell line	ENCODE	K562_treated_with_500_mM_sodium_butyrate_for_72_hours	1
Cancer	HSC & B-cell	BSS00221	MYELOGENOUS LEUKEMIA	CA.ML.CMK			child	10	month	male	cell line	ENCODE	CMK	1
Cancer	HSC & B-cell	BSS01066	MYELOGENOUS LEUKEMIA	CA.ML.KBM7			adult	44	year	male	cell line	ENCODE	KBM-7	2
Cancer	HSC & B-cell	BSS01060	MYELOGENOUS LEUKEMIA	CA.ML.K562	K562	interferon_alpha_for_30_minutes					cell line		K562_treated_with_interferon_alpha_for_30_minutes										2
Cancer	HSC & B-cell	BSS01061	MYELOGENOUS LEUKEMIA	CA.ML.K562	K562	interferon_alpha_for_6_hours					cell line		K562_treated_with_interferon_alpha_for_6_hours										2
Cancer	HSC & B-cell	BSS01062	MYELOGENOUS LEUKEMIA	CA.ML.K562	K562	interferon_gamma_for_30_minutes					cell line		K562_treated_with_interferon_gamma_for_30_minutes										2
Cancer	HSC & B-cell	BSS01063	MYELOGENOUS LEUKEMIA	CA.ML.K562	K562	interferon_gamma_for_6_hours					cell line		K562_treated_with_interferon_gamma_for_6_hours										2
Cancer	HSC & B-cell	BSS00762	MYELOGENOUS LEUKEMIA	CA.ML.K562			adult	53	year	female	cell line	ENCODE	K562	2	2	2	2	2	2	2	2	2	2		2	2	2	2	2	2																1
Cancer	HSC & B-cell	BSS01104	MYELOMA	CA.MYELOMA.KMS11			adult	67	year	female	cell line	ENCODE	KMS-11		2	2	2		2	2	2	2			2	2	2	2
Cancer	HSC & B-cell	BSS01274	MYELOMA	CA.MYELOMA.MM1S			adult	42	year	female	cell line	ENCODE	MM.1S	1	2	2	2	2	2	2	2	2			2	2	2	2			2	2
Cancer	HSC & B-cell	BSS01365	MYELOMA	CA.MYELOMA.NCIH929			adult	62	year	female	cell line	ENCODE	NCI-H929		2	2	2				2	2			2	2	2					2
Cancer	HSC & B-cell	BSS01537	PLASMA CELL MYELOMA	CA.MYELOMA.PC.RPMI8226			adult	61	year	male	cell line	ENCODE	RPMI8226	2
Cancer	Kidney	BSS00160	KIDNEY CLEAR CELL CARCINOMA	CA.CCRCC.CAKI1			adult	69	year	male	cell line	ENCODE	Caki2	2
Cancer	Kidney	BSS00372	KIDNEY RHABOID TUMOR	CA.RTK.RHABOID.G401			child	3	month	male	cell line	ENCODE	G401	2
Cancer	Kidney	BSS00037	RENAL CELL ADENOCARCINOMA	CA.RCC.ACHN			adult	22	year	male	cell line	ENCODE	ACHN	2
Cancer	Kidney	BSS01474	RENAL CELL ADENOCARCINOMA	CA.RCC.RCC7860			adult	58	year	male	cell line	ENCODE	RCC_7860	2
Cancer	Kidney	BSS01481	RENAL CELL CARCINOMA	CA.RCC			adult	80,62	year	female,male	cell line	ENCODE	renal_cell_carcinoma	2
Cancer	Liver	BSS00718	HEPATOCELLULAR CARCINOMA	CA.HCC.HUH7			adult	57	year	male	cell line	ENCODE	HuH-7	1
Cancer	Liver	BSS00719	HEPATOCELLULAR CARCINOMA	CA.HCC.HUH75			adult	57	year	male	cell line	ENCODE	HuH-7.5	1
Cancer	Liver	BSS00694	HEPATOCELLULAR CARCINOMA	CA.HCC.HEPG2	HepG2	2_mM_pravastatin_for_16_hours					cell line		HepG2_treated_with_2_mM_pravastatin_for_16_hours										2
Cancer	Liver	BSS00695	HEPATOCELLULAR CARCINOMA	CA.HCC.HEPG2	HepG2	forskolin_and_pyruvate_for_6_hours					cell line		HepG2_treated_with_forskolin_and_pyruvate_for_6_hours										2
Cancer	Liver	BSS00558	HEPATOCELLULAR CARCINOMA	CA.HCC.HEPG2			child	15	year	male	cell line	ENCODE	HepG2	2	2	2	2	2	2	2	2	2	2		2	1	1	2	2	2
Cancer	Lung	BSS01360	LARGE CELL LUNG CANCER	CA.NSCLC.NCIH460			unknown	unknown		male	cell line	ENCODE	NCI-H460	2
Cancer	Lung	BSS01415	LUNG ADENOCARCINOMA	CA.LUAD.PC9			unknown	unknown		unknown	cell line	ENCODE	PC-9	2	2	2	2	2	2	2	2	2			2	2	2	2			2	2
Cancer	Lung	BSS00017	LUNG EPITHELIAL CARCINOMA	CA.LUEPITH.A549	A549	100_nM_dexamethasone_for_10_minutes	adult	58	year	male	cell line	GGR	A549_treated_with_100_nM_dexamethasone_for_10_minutes						2
Cancer	Lung	BSS00019	LUNG EPITHELIAL CARCINOMA	CA.LUEPITH.A549	A549	100_nM_dexamethasone_for_15_minutes	adult	58	year	male	cell line	GGR	A549_treated_with_100_nM_dexamethasone_for_15_minutes						2
Cancer	Lung	BSS00021	LUNG EPITHELIAL CARCINOMA	CA.LUEPITH.A549	A549	100_nM_dexamethasone_for_20_minutes	adult	58	year	male	cell line	GGR	A549_treated_with_100_nM_dexamethasone_for_20_minutes						2
Cancer	Lung	BSS00022	LUNG EPITHELIAL CARCINOMA	CA.LUEPITH.A549	A549	100_nM_dexamethasone_for_25_minutes	adult	58	year	male	cell line	GGR	A549_treated_with_100_nM_dexamethasone_for_25_minutes						2
Cancer	Lung	BSS00027	LUNG EPITHELIAL CARCINOMA	CA.LUEPITH.A549	A549	100_nM_dexamethasone_for_5_minutes	adult	58	year	male	cell line	GGR	A549_treated_with_100_nM_dexamethasone_for_5_minutes						2
Cancer	Lung	BSS00016	LUNG EPITHELIAL CARCINOMA	CA.LUEPITH.A549	A549	100_nM_dexamethasone_for_10_hours	adult	58	year	male	cell line	GGR	A549_treated_with_100_nM_dexamethasone_for_10_hours	2	2		2	2	2		2				2				2	2
Cancer	Lung	BSS00020	LUNG EPITHELIAL CARCINOMA	CA.LUEPITH.A549	A549	100_nM_dexamethasone_for_2_hours	adult	58	year	male	cell line	GGR	A549_treated_with_100_nM_dexamethasone_for_2_hours	2	2		2	2	2		2				2				2	2
Cancer	Lung	BSS00023	LUNG EPITHELIAL CARCINOMA	CA.LUEPITH.A549	A549	100_nM_dexamethasone_for_3_hours	adult	58	year	male	cell line	GGR	A549_treated_with_100_nM_dexamethasone_for_3_hours	2	2		2	2	2		2				2				2	2
Cancer	Lung	BSS00024	LUNG EPITHELIAL CARCINOMA	CA.LUEPITH.A549	A549	100_nM_dexamethasone_for_30_minutes	adult	58	year	male	cell line	GGR	A549_treated_with_100_nM_dexamethasone_for_30_minutes	2	2		2	2	2		2				2				2	2
Cancer	Lung	BSS00026	LUNG EPITHELIAL CARCINOMA	CA.LUEPITH.A549	A549	100_nM_dexamethasone_for_5_hours	adult	58	year	male	cell line	GGR	A549_treated_with_100_nM_dexamethasone_for_5_hours	2	2		2	2	2		2				2				2	2
Cancer	Lung	BSS00028	LUNG EPITHELIAL CARCINOMA	CA.LUEPITH.A549	A549	100_nM_dexamethasone_for_6_hours	adult	58	year	male	cell line	GGR	A549_treated_with_100_nM_dexamethasone_for_6_hours	2	2		2	2	2		2				2				2	2
Cancer	Lung	BSS00029	LUNG EPITHELIAL CARCINOMA	CA.LUEPITH.A549	A549	100_nM_dexamethasone_for_7_hours	adult	58	year	male	cell line	GGR	A549_treated_with_100_nM_dexamethasone_for_7_hours	2	2		2	2	2		2				2				2	2
Cancer	Lung	BSS00018	LUNG EPITHELIAL CARCINOMA	CA.LUEPITH.A549	A549	100_nM_dexamethasone_for_12_hours	adult	58	year	male	cell line	GGR	A549_treated_with_100_nM_dexamethasone_for_12_hours	2	2		2	2	2		2			2	2				2	2
Cancer	Lung	BSS00025	LUNG EPITHELIAL CARCINOMA	CA.LUEPITH.A549	A549	100_nM_dexamethasone_for_4_hours	adult	58	year	male	cell line	GGR	A549_treated_with_100_nM_dexamethasone_for_4_hours	2	2		2	2	2		2			2	2				2	2
Cancer	Lung	BSS00030	LUNG EPITHELIAL CARCINOMA	CA.LUEPITH.A549	A549	100_nM_dexamethasone_for_8_hours	adult	58	year	male	cell line	GGR	A549_treated_with_100_nM_dexamethasone_for_8_hours	2	2		2	2	2		2			2	2				2	2
Cancer	Lung	BSS00007	LUNG EPITHELIAL CARCINOMA	CA.LUEPITH.A549			adult	58	year	male	cell line	ENCODE	A549	2	2		2	2	2		2		2	2	2				2	2
Cancer	Lung	BSS00013	LUNG EPITHELIAL CARCINOMA	CA.LUEPITH.A549	A549	0.02pct_ethanol_for_1_hour	adult	58	year	male	cell line	ENCODE	A549_treated_with_0.02pct_ethanol_for_1_hour		2	2	2	2	2	2	2	2	2		2	2	2	2
Cancer	Lung	BSS00015	LUNG EPITHELIAL CARCINOMA	CA.LUEPITH.A549	A549	100_nM_dexamethasone_for_1_hour	adult	58	year	male	cell line	ENCODE	A549_treated_with_100_nM_dexamethasone_for_1_hour	2	2	2	2	2	2	2	2		2	2	2	2	2		2	2
Cancer	Lung	BSS01359	SQUAMOUS CELL CARCINOMA	CA.SCC.NCIH226			adult	unknown		male	cell line	ENCODE	NCI-H226	2
Cancer	Muscle	BSS00035	MUSCLE EWING SARCOMA	CA.EWINGSC.A673			child	15	year	female	cell line	ENCODE	A673	2	2	2	2	2	2	2	2
Cancer	Myosat	BSS01549	RHABDOMYOSARCOMA	CA.RMS.SJCRH30			child	17	year	male	cell line	ENCODE	SJCRH30	2
Cancer	Other	BSS00036	ADENOID CYSTIC CARCINOMA	CA.ACC.ACC112			adult	70	year	male	cell line	ENCODE	ACC112		2	2	1		2	2						1	1
Cancer	Other	BSS01240	MAMMARY GLAND ADENOCARCINOMA	CA.BRCA.MCF7	MCF-7	10_mM_lactate_for_24_hours	adult	69	year	female	cell line	ENCODE	MCF-7_treated_with_10_mM_lactate_for_24_hours	1
Cancer	Other	BSS01243	MAMMARY GLAND ADENOCARCINOMA	CA.BRCA.MCF7	MCF-7	100_nM_estradiol_for_1_hour	adult	69	year	female	cell line	ENCODE	MCF-7_treated_with_100_nM_estradiol_for_1_hour	2
Cancer	Other	BSS01244	MAMMARY GLAND ADENOCARCINOMA	CA.BRCA.MCF7	MCF-7	CTCF_shRNA_knockdown	adult	69	year	female	cell line	ENCODE	MCF-7_treated_with_CTCF_shRNA_knockdown	1
Cancer	Other	BSS01242	MAMMARY GLAND ADENOCARCINOMA	CA.BRCA.MCF7	MCF-7	100_nM_17b-estradiol_for_45_minutes					cell line		MCF-7_treated_with_100_nM_17b-estradiol_for_45_minutes								2
Cancer	Other	BSS01248	MAMMARY GLAND ADENOCARCINOMA	CA.BRCA.MCF7	MCF-7	vehicle					cell line		MCF-7_treated_with_vehicle								2
Cancer	Other	BSS01246	MAMMARY GLAND ADENOCARCINOMA	CA.BRCA.MCF7	MCF-7	serum_starved_media					cell line		MCF-7_treated_with_serum_starved_media								2		2
Cancer	Other	BSS01247	MAMMARY GLAND ADENOCARCINOMA	CA.BRCA.MCF7	MCF-7	serum_stimulated_media					cell line		MCF-7_treated_with_serum_stimulated_media								2		2
Cancer	Other	BSS01235	MAMMARY GLAND ADENOCARCINOMA	CA.BRCA.MCF7			adult	69	year	female	cell line	ENCODE	MCF-7_originated_from_MCF-7	1							2		2
Cancer	Other	BSS01226	MAMMARY GLAND ADENOCARCINOMA	CA.BRCA.MCF7			adult	69	year	female	cell line	ENCODE	MCF-7	2	2	2	2	2	2	2	2	2			2	2	2	2	2		2	2
Cancer	Other	BSS01699	MAMMARY GLAND DUCTAL CARCINOMA	CA.BRCA.DUCT.T47D			adult	54	year	female	cell line	ENCODE	T47D	2
Cancer	Other	BSS01705	MAMMARY GLAND DUCTAL CARCINOMA	CA.BRCA.DUCT.T47D	T47D	10_nM_17b-estradiol_for_30_minutes	adult	54	year	female	cell line	ENCODE	T47D_treated_with_10_nM_17b-estradiol_for_30_minutes	1
Cancer	Other	BSS01702	MAMMARY GLAND DUCTAL CARCINOMA	CA.BRCA.DUCT.T47D	T47D	0.02pct_dimethyl_sulfoxide_for_1_hour					cell line		T47D_treated_with_0.02pct_dimethyl_sulfoxide_for_1_hour								2
Cancer	Pancreas	BSS00003	PANCREAS ADENOCARCINOMA	CA.PAAD.8988T			adult	64	year	female	cell line	ENCODE	8988T	1
Cancer	Pancreas	BSS01405	PANCREAS DUCT EPITHELIAL CARCINOMA	CA.PANC.DUCT.EPITH.PANC1			unknown	56	year	male	cell line	ENCODE	Panc1	2	2	2	2	2	2	2	2
Cancer	Reproductive	BSS00541	CERVIX ADENOCARCINOMA	CA.CVX.HELAS3	HeLa-S3	interferon_alpha_for_4_hours	adult	31	year	female	cell line	ENCODE	HeLa-S3_treated_with_interferon_alpha_for_4_hours	1
Cancer	Reproductive	BSS00531	CERVIX ADENOCARCINOMA	CA.CVX.HELAS3.G1B	HeLa-S3	G1b_phase	adult	31	year	female	cell line	ENCODE	HeLa-S3_G1b_phase	2	2	2				2	2
Cancer	Reproductive	BSS00529	CERVIX ADENOCARCINOMA	CA.CVX.HELAS3			adult	31	year	female	cell line	ENCODE	HeLa-S3	2	2	2	2	2	2	2	2	2	2		2	2	2	2	2	2
Cancer	Reproductive	BSS00748	ENDOMETRIAL ADENOCARCINOMA	CA.UCEC.ISHIKAWA	Ishikawa	10_nM_17b-estradiol_for_30_minutes	adult	39	year	female	cell line	ENCODE	Ishikawa_treated_with_10_nM_17b-estradiol_for_30_minutes	2
Cancer	Reproductive	BSS00756	ENDOMETRIAL ADENOCARCINOMA	CA.UCEC.ISHIKAWA	Ishikawa	600_nM_afimoxifene_for_30_minutes	adult	39	year	female	cell line	ENCODE	Ishikawa_treated_with_600_nM_afimoxifene_for_30_minutes	1
Cancer	Reproductive	BSS00744	ENDOMETRIAL ADENOCARCINOMA	CA.UCEC.ISHIKAWA							cell line		Ishikawa																2
Cancer	Reproductive	BSS00745	ENDOMETRIAL ADENOCARCINOMA	CA.UCEC.ISHIKAWA	Ishikawa	0.02pct_dimethyl_sulfoxide_for_1_hour	adult	39	year	female	cell line	ENCODE	Ishikawa_treated_with_0.02pct_dimethyl_sulfoxide_for_1_hour	1							2		2
Cancer	Reproductive	BSS01174	PROSTATE ADENOCARCINOMA	CA.PRAD.LNCAP	LNCaP_clone_FGC	1_nM_17b-hydroxy-17-methylestra-4,9,11-trien-3-one_for_12_hours	adult	50	year	male	cell line	ENCODE	LNCaP_clone_FGC_treated_with_1_nM_17b-hydroxy-17-methylestra-4,9,11-trien-3-one_for_12_hours	1							2
Cancer	Reproductive	BSS01173	PROSTATE ADENOCARCINOMA	CA.PRAD.LNCAP			adult	50	year	male	cell line	ENCODE	LNCaP_clone_FGC	2	2						2
Cancer	Reproductive	BSS01414	PROSTATE ADENOCARCINOMA	CA.PRAD.PC3			adult	62	year	male	cell line	ENCODE	PC-3	2	2	2	2	2	2	2	2	2			2	2	2	2			2	1
Cancer	Reproductive	BSS01172	PROSTATE ADENOCARCINOMA	CA.PRAD.LNCAP							cell line		LNCAP								2
Cancer	Reproductive	BSS01177	PROSTATE ADENOCARCINOMA	CA.PRAD.LNCAP	LNCAP	10_nM_17b-hydroxy-5a-androstan-3-one_for_4_hours					cell line		LNCAP_treated_with_10_nM_17b-hydroxy-5a-androstan-3-one_for_4_hours								2
Cancer	Reproductive	BSS00157	PROSTATE CANCER	CA.PRAD.C42B			adult	50	year	male	cell line	ENCODE	C4-2B						2		2
Cancer	Reproductive	BSS01888	PROSTATE EPITHELIAL CARCINOMA	CA.PRAD.EPITH.VCAP			adult	59	year	male	cell line	ENCODE	VCaP						2		2
Cancer	Reproductive	BSS00001	PROSTATE EPITHELIAL CARCINOMA	CA.PRAD.EPITH.22RV1			unknown	unknown		unknown	cell line	ENCODE	22Rv1						2		2
Cancer	Reproductive	BSS00002	PROSTATE EPITHELIAL CARCINOMA	CA.PRAD.EPITH.22RV1	22Rv1	10_nM_17b-hydroxy-5a-androstan-3-one_for_4_hours	unknown	unknown		unknown	cell line	ENCODE	22Rv1_treated_with_10_nM_17b-hydroxy-5a-androstan-3-one_for_4_hours						2		2
Cancer	Stromal	BSS00709	FIBROSARCOMA	CA.FIBROSC.HT1080			adult	35	year	male	cell line	ENCODE	HT1080	2
Digestive		BSS00227	COLON MUCOSA	GI.COLON.MUC			adult	56	year	female	tissue	Roadmap	colonic_mucosa_female_adult_(56_years)		1	1	1	1	1	1		1
Digestive		BSS00228	COLON MUCOSA	GI.COLON.MUC			adult	73	year	female	tissue	Roadmap	colonic_mucosa_female_adult_(73_years)		1	1	1	1	1	1		1
Digestive		BSS00271	DUODENUM MUCOSA	GI.DUOD.MUC			adult	76	year	male	tissue	Roadmap	duodenal_mucosa_male_adult_(76_years)		1	1	1	1		1		1
Digestive		BSS00270	DUODENUM MUCOSA	GI.DUOD.MUC			adult	59	year	male	tissue	Roadmap	duodenal_mucosa_male_adult_(59_years)		1	1	1	1	1	1		1
Digestive		BSS00316	ESOPHAGUS	GI.ESOPH			adult	30	year	female	tissue	Roadmap	esophagus_female_adult_(30_years)		1	1	1	1	1	1
Digestive		BSS00318	ESOPHAGUS	GI.ESOPH			adult	34	year	male	tissue	Roadmap	esophagus_male_adult_(34_years)		1	1	1	1	1	1
Digestive		BSS00320	ESOPHAGUS MUSCULARIS MUCOSA	GI.ESOPH.MUSC.MUC			adult	51	year	female	tissue		esophagus_muscularis_mucosa_female_adult_(51_year)								1
Digestive		BSS00323	ESOPHAGUS MUSCULARIS MUCOSA	GI.ESOPH.MUSC.MUC			adult	54	year	male	tissue	ENCODE	esophagus_muscularis_mucosa_male_adult_(54_years)											1
Digestive		BSS00322	ESOPHAGUS MUSCULARIS MUCOSA	GI.ESOPH.MUSC.MUC			adult	37	year	male	tissue	ENCODE	esophagus_muscularis_mucosa_male_adult_(37_years)	1							1
Digestive		BSS00321	ESOPHAGUS MUSCULARIS MUCOSA	GI.ESOPH.MUSC.MUC			adult	53	year	female	tissue	ENCODE	esophagus_muscularis_mucosa_female_adult_(53_years)		2	1	1	1	1	1	1		1
Digestive		BSS00327	ESOPHAGUS SQUAMOUS EPITHELIUM	GI.ESOPH.SQUAM.EPITH			adult	54	year	male	tissue		esophagus_squamous_epithelium_male_adult_(54_years)								1		1
Digestive		BSS00324	ESOPHAGUS SQUAMOUS EPITHELIUM	GI.ESOPH.SQUAM.EPITH			adult	51	year	female	tissue	ENCODE	esophagus_squamous_epithelium_female_adult_(51_year)								1		1	1
Digestive		BSS00326	ESOPHAGUS SQUAMOUS EPITHELIUM	GI.ESOPH.SQUAM.EPITH			adult	37	year	male	tissue	ENCODE	esophagus_squamous_epithelium_male_adult_(37_years)	1							1		1
Digestive		BSS00325	ESOPHAGUS SQUAMOUS EPITHELIUM	GI.ESOPH.SQUAM.EPITH			adult	53	year	female	tissue	ENCODE	esophagus_squamous_epithelium_female_adult_(53_years)		2	1	1	1	1	1	2		1
Digestive		BSS00382	GASTROESOPHAGEAL SPHINCTER	GI.GAST.ESOPH.SPHCTR			adult	37	year	male	tissue		gastroesophageal_sphincter_male_adult_(37_years)								1		1
Digestive		BSS00383	GASTROESOPHAGEAL SPHINCTER	GI.GAST.ESOPH.SPHCTR			adult	54	year	male	tissue		gastroesophageal_sphincter_male_adult_(54_years)								1		1
Digestive		BSS00380	GASTROESOPHAGEAL SPHINCTER	GI.GAST.ESOPH.SPHCTR			adult	51	year	female	tissue	ENCODE	gastroesophageal_sphincter_female_adult_(51_year)								1		1	1
Digestive		BSS00381	GASTROESOPHAGEAL SPHINCTER	GI.GAST.ESOPH.SPHCTR			adult	53	year	female	tissue	ENCODE	gastroesophageal_sphincter_female_adult_(53_years)		2		2	1	1		1		1	1
Digestive		BSS01116	LARGE INTESTINE	GI.EMB.LARGE.INT			embryonic	91	day	female	tissue	Roadmap	large_intestine_female_embryo_(91_day)	1
Digestive		BSS01117	LARGE INTESTINE	GI.EMB.LARGE.INT			embryonic	98	day	female	tissue	Roadmap	large_intestine_female_embryo_(98_days)	1
Digestive		BSS01109	LARGE INTESTINE	GI.EMB.LARGE.INT			embryonic	103	day	female	tissue	Roadmap	large_intestine_female_embryo_(103_days)	1
Digestive		BSS01110	LARGE INTESTINE	GI.EMB.LARGE.INT			embryonic	105	day	female	tissue	Roadmap	large_intestine_female_embryo_(105_days)	1
Digestive		BSS01111	LARGE INTESTINE	GI.EMB.LARGE.INT			embryonic	107	day	female	tissue	Roadmap	large_intestine_female_embryo_(107_days)	1
Digestive		BSS01112	LARGE INTESTINE	GI.EMB.LARGE.INT			embryonic	108	day	female	tissue	Roadmap	large_intestine_female_embryo_(108_days)	1
Digestive		BSS01113	LARGE INTESTINE	GI.EMB.LARGE.INT			embryonic	110	day	female	tissue	Roadmap	large_intestine_female_embryo_(110_days)	1
Digestive		BSS01114	LARGE INTESTINE	GI.EMB.LARGE.INT			embryonic	120	day	female	tissue	Roadmap	large_intestine_female_embryo_(120_days)	1
Digestive		BSS01122	LARGE INTESTINE	GI.EMB.LARGE.INT			embryonic	91	day	male	tissue	Roadmap	large_intestine_male_embryo_(91_day)	1
Digestive		BSS01118	LARGE INTESTINE	GI.EMB.LARGE.INT			embryonic	105	day	male	tissue	Roadmap	large_intestine_male_embryo_(105_days)	2
Digestive		BSS01120	LARGE INTESTINE	GI.EMB.LARGE.INT			embryonic	113	day	male	tissue	Roadmap	large_intestine_male_embryo_(113_days)	1
Digestive		BSS01121	LARGE INTESTINE	GI.EMB.LARGE.INT			embryonic	115	day	male	tissue	Roadmap	large_intestine_male_embryo_(115_days)	1
Digestive		BSS01119	LARGE INTESTINE	GI.EMB.LARGE.INT			embryonic	108	day	male	tissue	Roadmap	large_intestine_male_embryo_(108_days)	1	1	2	1	1	1	2
Digestive		BSS01425	PEYERS PATCH	GI.PEYER.PATCH				51	year	female	tissue		Peyer_s_patch_female_adult_(51_year)								1
Digestive		BSS01427	PEYERS PATCH	GI.PEYER.PATCH			adult	37,51	year	male	tissue	ENCODE	Peyer_s_patch_male_adult_(37_years)	2							1
Digestive		BSS01428	PEYERS PATCH	GI.PEYER.PATCH			adult	54	year	male	tissue	ENCODE	Peyer_s_patch_male_adult_(54_years)	1							1		1
Digestive		BSS01426	PEYERS PATCH	GI.PEYER.PATCH			adult	53	year	female	tissue	ENCODE	Peyer_s_patch_female_adult_(53_years)	1	2	1	1	1	1	1	1		1	1
Digestive		BSS01282	RECTUM MUCOSA	GI.RECT.MUC			adult	50	year	female	tissue	Roadmap	mucosa_of_rectum_female_adult_(50_years)		1	1	1	1	1	1		1
Digestive		BSS01283	RECTUM MUCOSA	GI.RECT.MUC			adult	61	year	female	tissue	Roadmap	mucosa_of_rectum_female_adult_(61_year)		1	1	1	1	1	1		1
Digestive		BSS01542	SIGMOID COLON	GI.SIG.COLON			adult	51	year	female	tissue	ENCODE	sigmoid_colon_female_adult_(51_year)	1									1	1
Digestive		BSS01546	SIGMOID COLON	GI.SIG.COLON			adult	37	year	male	tissue	ENCODE	sigmoid_colon_male_adult_(37_years)								1		1	1
Digestive		BSS01547	SIGMOID COLON	GI.SIG.COLON			adult	54	year	male	tissue	ENCODE	sigmoid_colon_male_adult_(54_years)	1							1		1	1
Digestive		BSS01548	SIGMOID COLON	GI.SIG.COLON			child	3	year	male	tissue	Roadmap	sigmoid_colon_male_child_(3_years)		1	1	1	1	1	1
Digestive		BSS01545	SIGMOID COLON	GI.SIG.COLON			adult	34	year	male	tissue	Roadmap	sigmoid_colon_male_adult_(34_years)		1	1	1	1	1	1
Digestive		BSS01543	SIGMOID COLON	GI.SIG.COLON			adult	53	year	female	tissue	ENCODE	sigmoid_colon_female_adult_(53_years)		1	1	1	1	1		1		1	1
Digestive		BSS01595	SMALL INTESTINE	GI.EMB.SMALL.INT			embryonic	91	day	female	tissue	Roadmap	small_intestine_female_embryo_(91_day)	1
Digestive		BSS01596	SMALL INTESTINE	GI.EMB.SMALL.INT			embryonic	98	day	female	tissue	Roadmap	small_intestine_female_embryo_(98_days)	1
Digestive		BSS01590	SMALL INTESTINE	GI.EMB.SMALL.INT			embryonic	105	day	female	tissue	Roadmap	small_intestine_female_embryo_(105_days)	1
Digestive		BSS01591	SMALL INTESTINE	GI.EMB.SMALL.INT			embryonic	107	day	female	tissue	Roadmap	small_intestine_female_embryo_(107_days)	1
Digestive		BSS01592	SMALL INTESTINE	GI.EMB.SMALL.INT			embryonic	108	day	female	tissue	Roadmap	small_intestine_female_embryo_(108_days)	1
Digestive		BSS01593	SMALL INTESTINE	GI.EMB.SMALL.INT			embryonic	110	day	female	tissue	Roadmap	small_intestine_female_embryo_(110_days)	1
Digestive		BSS01594	SMALL INTESTINE	GI.EMB.SMALL.INT			embryonic	120	day	female	tissue	Roadmap	small_intestine_female_embryo_(120_days)	1
Digestive		BSS01603	SMALL INTESTINE	GI.EMB.SMALL.INT			embryonic	87	day	male	tissue	Roadmap	small_intestine_male_embryo_(87_days)	1
Digestive		BSS01604	SMALL INTESTINE	GI.EMB.SMALL.INT			embryonic	91	day	male	tissue	Roadmap	small_intestine_male_embryo_(91_day)	1
Digestive		BSS01600	SMALL INTESTINE	GI.EMB.SMALL.INT			embryonic	105	day	male	tissue	Roadmap	small_intestine_male_embryo_(105_days)	1
Digestive		BSS01602	SMALL INTESTINE	GI.EMB.SMALL.INT			embryonic	115	day	male	tissue	Roadmap	small_intestine_male_embryo_(115_days)	1
Digestive		BSS01597	SMALL INTESTINE	GI.SMALL.INT			adult	34	year	male	tissue	Roadmap	small_intestine_male_adult_(34_years)	1	1				1
Digestive		BSS01599	SMALL INTESTINE	GI.SMALL.INT			child	3	year	male	tissue	Roadmap	small_intestine_male_child_(3_years)			1	1	1	1	1
Digestive		BSS01588	SMALL INTESTINE	GI.SMALL.INT			adult	30	year	female	tissue	Roadmap	small_intestine_female_adult_(30_years)		1	1	1	1	1	1
Digestive		BSS01601	SMALL INTESTINE	GI.EMB.SMALL.INT			embryonic	108	day	male	tissue	Roadmap	small_intestine_male_embryo_(108_days)	1	1	1	1	1	1	1
Digestive		BSS01637	STOMACH	GI.STOMACH			adult	30	year	female	tissue	Roadmap	stomach_female_adult_(30_years)						1
Digestive		BSS01642	STOMACH	GI.EMB.STOMACH			embryonic	105	day	female	tissue	Roadmap	stomach_female_embryo_(105_days)	2
Digestive		BSS01643	STOMACH	GI.EMB.STOMACH			embryonic	107	day	female	tissue	Roadmap	stomach_female_embryo_(107_days)	1
Digestive		BSS01644	STOMACH	GI.EMB.STOMACH			embryonic	108	day	female	tissue	Roadmap	stomach_female_embryo_(108_days)	1
Digestive		BSS01646	STOMACH	GI.EMB.STOMACH			embryonic	121	day	female	tissue	Roadmap	stomach_female_embryo_(121_day)	1
Digestive		BSS01647	STOMACH	GI.EMB.STOMACH			embryonic	147	day	female	tissue	Roadmap	stomach_female_embryo_(147_days)	1
Digestive		BSS01641	STOMACH	GI.EMB.STOMACH			embryonic	unknown		female	tissue	Roadmap	stomach_female_embryo	1
Digestive		BSS01658	STOMACH	GI.EMB.STOMACH			embryonic	91	day	male	tissue	Roadmap	stomach_male_embryo_(91_day)	1
Digestive		BSS01655	STOMACH	GI.EMB.STOMACH			embryonic	108	day	male	tissue	Roadmap	stomach_male_embryo_(108_days)	1
Digestive		BSS01656	STOMACH	GI.EMB.STOMACH			embryonic	127	day	male	tissue	Roadmap	stomach_male_embryo_(127_days)	1
Digestive		BSS01657	STOMACH	GI.EMB.STOMACH			embryonic	76,58	day	male	tissue	ENCODE	stomach_male_embryo_(58_days)_and_male_embryo_(76_days)	2
Digestive		BSS01636	STOMACH	GI.EMB.STOMACH			embryonic	101	day	unknown	tissue	Roadmap	stomach_embryo_(101_day)	1
Digestive		BSS01652	STOMACH	GI.STOMACH			adult	37	year	male	tissue		stomach_male_adult_(37_years)								1		1
Digestive		BSS01638	STOMACH	GI.STOMACH			adult	51	year	female	tissue	ENCODE	stomach_female_adult_(51_year)	1							1		1
Digestive		BSS01650	STOMACH	GI.EMB.STOMACH			embryonic	98	day	female	tissue	Roadmap	stomach_female_embryo_(98_days)	1	1	1
Digestive		BSS01653	STOMACH	GI.STOMACH			adult	54	year	male	tissue	ENCODE	stomach_male_adult_(54_years)	1							1		1	1
Digestive		BSS01649	STOMACH	GI.EMB.STOMACH			embryonic	96	day	female	tissue	Roadmap	stomach_female_embryo_(96_days)	2			1	1	1	1
Digestive		BSS01654	STOMACH	GI.STOMACH			child	3	year	male	tissue	Roadmap	stomach_male_child_(3_years)	1		1	1	1	1
Digestive		BSS01651	STOMACH	GI.STOMACH			adult	34	year	male	tissue	Roadmap	stomach_male_adult_(34_years)	1	1	1	1	1	1	1
Digestive		BSS01639	STOMACH	GI.STOMACH			adult	53	year	female	tissue	ENCODE	stomach_female_adult_(53_years)	1	1	2	1	1	1	1	1		1	1
Digestive		BSS01284	STOMACH MUCOSA	GI.STOMACH.MUC			adult	59	year	male	tissue	Roadmap	mucosa_of_stomach_male_adult_(59_years)		1	1	1	1		1		1
Digestive		BSS01848	TRANSVERSE COLON	GI.TRANSV.COLON			adult	51	year	female	tissue	ENCODE	transverse_colon_female_adult_(51_year)	1							1		1	1
Digestive		BSS01851	TRANSVERSE COLON	GI.TRANSV.COLON			adult	54	year	male	tissue	ENCODE	transverse_colon_male_adult_(54_years)	1		1			1		2		1	1
Digestive		BSS01849	TRANSVERSE COLON	GI.TRANSV.COLON			adult	53	year	female	tissue	ENCODE	transverse_colon_female_adult_(53_years)	1	1		1		1	1	2		1	1
Digestive		BSS01850	TRANSVERSE COLON	GI.TRANSV.COLON			adult	37	year	male	tissue	ENCODE	transverse_colon_male_adult_(37_years)	1	1	1		1	1	1	2		1	1
Endocrine	Pancreas	BSS00282	ENDOCRINE PANCREAS	EDCR.ENDOC.PANC			unknown	unknown		male	tissue	Roadmap	endocrine_pancreas_male					1
Endocrine	Pancreas	BSS00283	ENDOCRINE PANCREAS	EDCR.ENDOC.PANC			adult	45	year	male	tissue	Roadmap	endocrine_pancreas_male_adult_(45_years)		1				1
Endocrine	Pancreas	BSS00284	ENDOCRINE PANCREAS	EDCR.ENDOC.PANC			adult	46	year	male	tissue	Roadmap	endocrine_pancreas_male_adult_(46_years)		1	1	1			1		1
Endocrine	Pancreas	BSS00281	ENDOCRINE PANCREAS	EDCR.ENDOC.PANC			adult	59	year	unknown	tissue	Roadmap	endocrine_pancreas_adult_(59_years)		1	1	1	1	1	1
Endocrine	Reproductive	BSS01403	OVARY	EDCR.REPR.EMB.OVARY			embryonic	unknown		female	tissue	Roadmap	ovary_female_embryo	1
Endocrine	Reproductive	BSS01401	OVARY	EDCR.REPR.OVARY			adult	51	year	female	tissue	ENCODE	ovary_female_adult_(51_year)	1							1
Endocrine	Reproductive	BSS01402	OVARY	EDCR.REPR.OVARY			adult	53	year	female	tissue	ENCODE	ovary_female_adult_(53_years)	1	1						1		1	1
Endocrine	Reproductive	BSS01399	OVARY	EDCR.REPR.OVARY			adult	30	year	female	tissue	Roadmap	ovary_female_adult_(30_years)	1	1	1	1	1	1	1
Endocrine	Reproductive	BSS01719	TESTIS	EDCR.REPR.EMB.TESTIS			embryonic	unknown		male	tissue	Roadmap	testis_male_embryo	2
Endocrine	Reproductive	BSS01718	TESTIS	EDCR.REPR.TESTIS			adult	54	year	male	tissue	ENCODE	testis_male_adult_(54_years)	1							1		1
Endocrine	Reproductive	BSS01715	TESTIS	EDCR.REPR.TESTIS			adult	37	year	male	tissue	ENCODE	testis_male_adult_(37_years)		1	1		1			1			1
Endocrine		BSS00052	ADRENAL GLAND	EDCR.EMB.ADRENAL.GLD			embryonic	85	day	female	tissue	Roadmap	adrenal_gland_female_embryo_(85_days)	1
Endocrine		BSS00050	ADRENAL GLAND	EDCR.EMB.ADRENAL.GLD			embryonic	108	day	female	tissue	Roadmap	adrenal_gland_female_embryo_(108_days)	1
Endocrine		BSS00051	ADRENAL GLAND	EDCR.EMB.ADRENAL.GLD			embryonic	113	day	female	tissue	Roadmap	adrenal_gland_female_embryo_(113_days)	1
Endocrine		BSS00059	ADRENAL GLAND	EDCR.EMB.ADRENAL.GLD			embryonic	85	day	male	tissue	Roadmap	adrenal_gland_male_embryo_(85_days)	1
Endocrine		BSS00057	ADRENAL GLAND	EDCR.EMB.ADRENAL.GLD			embryonic	101	day	male	tissue	Roadmap	adrenal_gland_male_embryo_(101_day)	1
Endocrine		BSS00058	ADRENAL GLAND	EDCR.EMB.ADRENAL.GLD			embryonic	108	day	male	tissue	Roadmap	adrenal_gland_male_embryo_(108_days)	1
Endocrine		BSS00045	ADRENAL GLAND	EDCR.EMB.ADRENAL.GLD			embryonic	96	day	unknown	tissue	Roadmap	adrenal_gland_embryo_(96_days)	1
Endocrine		BSS00046	ADRENAL GLAND	EDCR.ADRENAL.GLD			adult	30	year	female	tissue	Roadmap	adrenal_gland_female_adult_(30_years)		1	1	1		1
Endocrine		BSS00047	ADRENAL GLAND	EDCR.ADRENAL.GLD			adult	51	year	female	tissue	ENCODE	adrenal_gland_female_adult_(51_year)	1							1		1	1
Endocrine		BSS00048	ADRENAL GLAND	EDCR.ADRENAL.GLD			adult	53	year	female	tissue	ENCODE	adrenal_gland_female_adult_(53_years)	1	1				1		1		1
Endocrine		BSS00054	ADRENAL GLAND	EDCR.ADRENAL.GLD			adult	34	year	male	tissue	Roadmap	adrenal_gland_male_adult_(34_years)		1	1	1	1	1	1
Endocrine		BSS00060	ADRENAL GLAND	EDCR.EMB.ADRENAL.GLD			embryonic	97	day	male	tissue	Roadmap	adrenal_gland_male_embryo_(97_days)		1	1	1	1	1	1
Endocrine		BSS00055	ADRENAL GLAND	EDCR.ADRENAL.GLD			adult	37	year	male	tissue	ENCODE	adrenal_gland_male_adult_(37_years)	1	1	1	1	2	1		1			1
Endocrine		BSS00056	ADRENAL GLAND	EDCR.ADRENAL.GLD			adult	54	year	male	tissue	ENCODE	adrenal_gland_male_adult_(54_years)	1	1	2	2	1	2		1			1
Endocrine		BSS01831	THYROID GLAND	EDCR.THYROID.GLD			adult	51	year	female	tissue	ENCODE	thyroid_gland_female_adult_(51_year)	1				1			1		1	1
Endocrine		BSS01834	THYROID GLAND	EDCR.THYROID.GLD			adult	37	year	male	tissue	ENCODE	thyroid_gland_male_adult_(37_years)	1	1	2	2	2	2	2
Endocrine		BSS01832	THYROID GLAND	EDCR.THYROID.GLD			adult	53	year	female	tissue	ENCODE	thyroid_gland_female_adult_(53_years)	1	1	1	1	1	1		1		1	1
Endocrine		BSS01835	THYROID GLAND	EDCR.THYROID.GLD			adult	54	year	male	tissue	ENCODE	thyroid_gland_male_adult_(54_years)	1	2	1	2	1	2	1	1			1
Endothelial	Brain	BSS00143	BRAIN MICROVASCULAR ENDOTHELIAL CELL	EDTH.BRN.MICV.ENDOTH			unknown	unknown		unknown	primary cell	ENCODE	brain_microvascular_endothelial_cell	2	2						2
Endothelial	Kidney	BSS00387	GLOMERULUS ENDOTHELIAL CELL	EDTH.GLOM.ENDOTH			unknown	unknown		unknown	primary cell	ENCODE	glomerular_endothelial_cell	2
Endothelial	Kidney	BSS01077	KIDNEY CAPILLARY ENDOTHELIAL CELL	EDTH.EMB.KDNY.CAP.ENDOTH			embryonic	113	day	female	primary cell	ENCODE	kidney_capillary_endothelial_cell_female_embryo_(113_days)	1
Endothelial	Lung	BSS01206	LUNG MICROVASCULAR ENDOTHELIAL CELL	EDTH.LNG.MICV.ENDOTH			unknown	unknown		female	primary cell	ENCODE	lung_microvascular_endothelial_cell_female	2
Endothelial	Lung	BSS01465	PULMONARY ARTERY ENDOTHELIAL CELL	EDTH.LNG.ART.ENDOTH			unknown	unknown		female	primary cell	ENCODE	pulmonary_artery_endothelial_cell_female	1
Endothelial	Placenta & EEM	BSS00298	UMBILICAL VEIN ENDOTHELIAL CELL	EDTH.UBM.VEIN.ENDOTH			newborn	unknown		unknown	primary cell	ENCODE	endothelial_cell_of_umbilical_vein_newborn	2							2		2
Endothelial	Placenta & EEM	BSS00296	UMBILICAL VEIN ENDOTHELIAL CELL	EDTH.UBM.VEIN.ENDOTH			newborn	unknown		male	primary cell	ENCODE	endothelial_cell_of_umbilical_vein_male_newborn		2	2	2	2	2	2	2	2			2	2	2	2																		2
Endothelial		BSS00258	DERMIS BLOOD VESSEL ENDOTHELIAL CELL	EDTH.DERM.BLD.VES.ENDOTH			adult	unknown		female	primary cell	ENCODE	dermis_blood_vessel_endothelial_cell_female_adult	2
Endothelial		BSS00260	DERMIS BLOOD VESSEL ENDOTHELIAL CELL	EDTH.DERM.BLD.VES.ENDOTH			newborn	unknown		male	primary cell	ENCODE	dermis_blood_vessel_endothelial_cell_male_newborn	2
Endothelial		BSS00262	DERMIS LYMPHATIC VESSEL ENDOTHELIAL CELL	EDTH.DERM.LYMPH.VES.ENDOTH			unknown	unknown		female	primary cell	ENCODE	dermis_microvascular_lymphatic_vessel_endothelial_cell_female	2
Endothelial		BSS00264	DERMIS LYMPHATIC VESSEL ENDOTHELIAL CELL	EDTH.DERM.LYMPH.VES.ENDOTH			unknown	unknown		male	primary cell	ENCODE	dermis_microvascular_lymphatic_vessel_endothelial_cell_male	2
Epithelial	Bone	BSS00704	BONE MARROW EPITHELIAL CELL	EPTH.MARROW.EPITH			adult	unknown		male	cell line	ENCODE	HS-27A	1
Epithelial	Brain	BSS00218	CHOROID PLEXUS EPITHELIAL CELL	EPTH.CHOROID.PLEX.EPITH			unknown	unknown		unknown	primary cell	ENCODE	choroid_plexus_epithelial_cell	2	2						2
Epithelial	Digestive	BSS00223	COLON EPITHELIAL CELL	EPTH.COLON.EPITH			unknown	unknown		unknown	cell line	ENCODE	colon_epithelial_cell_line	2
Epithelial	Digestive	BSS00307	ESOPHAGUS EPITHELIAL CELL	EPTH.ESOPH.EPITH			unknown	unknown		unknown	primary cell	ENCODE	epithelial_cell_of_esophagus	2	2						2
Epithelial	Eye	BSS00743	IRIS PIGMENT EPITHELIAL CELL	EPTH.IRIS.PGMT.EPITH			unknown	unknown		unknown	primary cell	ENCODE	iris_pigment_epithelial_cell	2
Epithelial	Eye	BSS01385	NON-PIGMENTED CILIARY EPITHELIAL CELL	EPTH.CILIARY.NONPGMT.EPITH			unknown	unknown		unknown	primary cell	ENCODE	non-pigmented_ciliary_epithelial_cell	2
Epithelial	Kidney	BSS01092	GLOMERULUS EPITHELIAL CELL	EPTH.GLOM.EPITH			adult	43,62	year	male	primary cell	ENCODE	kidney_glomerular_epithelial_cell_male_adult_(43_years)_and_male_adult_(62_years)	2
Epithelial	Kidney	BSS00389	GLOMERULUS VISCERAL EPITHELIAL CELL	EPTH.GLOM.VISC.EPTIH			child	3	year	unknown	primary cell	ENCODE	glomerular_visceral_epithelial_cell_child_(3_years)	2
Epithelial	Kidney	BSS01080	KIDNEY EPITHELIAL CELL	EPTH.KDNY.EPITH			unknown	unknown		unknown	primary cell	ENCODE	kidney_epithelial_cell	2	2	2				2	2
Epithelial	Kidney	BSS00310	PROXIMAL TUBULE EPITHELIAL CELL	EPTH.PROX.TUB.EPITH			unknown	unknown		unknown	primary cell	ENCODE	epithelial_cell_of_proximal_tubule	2	2						2
Epithelial	Kidney	BSS00701	PROXIMAL TUBULE EPITHELIAL CELL	EPTH.PROX.TUB.EPITH			unknown	unknown		male	cell line	ENCODE	HK-2	1
Epithelial	Kidney	BSS01491	RENAL CORTICAL EPITHELIAL CELL	EPTH.RENAL.CTX.EPITH			unknown	unknown		unknown	primary cell	ENCODE	renal_cortical_epithelial_cell	2
Epithelial	Kidney	BSS01505	RETINAL EPITHELIAL CELL	EPTH.RETINAL.EPITH			unknown	unknown		unknown	primary cell	ENCODE	retinal_pigment_epithelial_cell	2	2						2
Epithelial	Kidney	BSS01103	TUBULE CELL	EPTH.KDNY.TUBULE	kidney_tubule_cell_female_adult_(80_years)	5_mM_cisplatin	adult	80	year	female	primary cell	ENCODE	kidney_tubule_cell_female_adult_(80_years)_treated_with_5_mM_cisplatin	1
Epithelial	Kidney	BSS01102	TUBULE CELL	EPTH.KDNY.TUBULE			adult	80,62	year	female,male	primary cell	ENCODE	kidney_tubule_cell_female_adult_(80_years)_and_male_adult_(62_years)	2
Epithelial	Lung	BSS00153	BRONCHIAL EPITHELIAL CELL	EPTH.LNG.BRONHC.EPITH	bronchial_epithelial_cell_female	retinoic_acid	unknown	unknown		female	primary cell	ENCODE	bronchial_epithelial_cell_female_treated_with_retinoic_acid	2
Epithelial	Lung	BSS00150	BRONCHIAL EPITHELIAL CELL	EPTH.LNG.BRONHC.EPITH			unknown	unknown		unknown	primary cell	ENCODE	bronchial_epithelial_cell	2	2	2				2	2
Epithelial	Pancreas	BSS00703	PANCREATIC DUCT EPITHELIAL CELL	EPTH.PANC.DUCT.EPITH			adult	63	year	female	cell line	ENCODE	HPDE6-E6E7	1
Epithelial	Placenta & EEM	BSS00075	AMNION EPITHELIAL CELL	EPTH.AMNION.EPITH			unknown	unknown		unknown	primary cell	ENCODE	amniotic_epithelial_cell	2
Epithelial	Reproductive	BSS00308	PROSTATE EPITHELIAL CELL	EPTH.PROST.EPITH			unknown	unknown		unknown	primary cell	ENCODE	epithelial_cell_of_prostate	2
Epithelial	Reproductive	BSS00309	PROSTATE EPITHELIAL CELL	EPTH.PROST.EPITH			unknown	unknown		male	primary cell	ENCODE	epithelial_cell_of_prostate_male						2		2
Epithelial	Reproductive	BSS01539	PROSTATE EPITHELIAL CELL	EPTH.PROST.EPITH			adult	54	year	male	cell line	ENCODE	RWPE2						2		2
Epithelial	Reproductive	BSS01538	PROSTATE EPITHELIAL CELL	EPTH.PROST.EPITH			adult	54	year	male	cell line	ENCODE	RWPE1	1					2		2
Epithelial		BSS01217	BREAST EPITHELIAL CELL	EPTH.BREAST.EPITH			adult	36	year	female	cell line	ENCODE	MCF_10A	1
Epithelial		BSS01224	BREAST EPITHELIAL CELL	EPTH.BREAST.EPITH	MCF_10A	1_mM_tamoxifen_for_24_hours	adult	36	year	female	cell line	ENCODE	MCF_10A_treated_with_1_mM_tamoxifen_for_24_hours	1
Epithelial		BSS01225	BREAST EPITHELIAL CELL	EPTH.BREAST.EPITH	MCF_10A	1_mM_tamoxifen_for_6_hours	adult	36	year	female	cell line	ENCODE	MCF_10A_treated_with_1_mM_tamoxifen_for_6_hours	1
Epithelial		BSS01223	BREAST EPITHELIAL CELL	EPTH.BREAST.EPITH	MCF_10A_originated_from_MCF_10A	1_mM_afimoxifene_for_36_hours					cell line		MCF_10A_originated_from_MCF_10A_treated_with_1_mM_afimoxifene_for_36_hours										2
Epithelial		BSS00356	FORESKIN KERATINOCYTE	EPTH.FORESKIN.KRTN	foreskin_keratinocyte_male_newborn_(2-4_days)	1.2_mM_calcium_for_0_days	newborn	2019-02-04	day	male	primary cell	GGR	foreskin_keratinocyte_male_newborn_(2-4_days)_treated_with_1.2_mM_calcium_for_0_days											2
Epithelial		BSS00357	FORESKIN KERATINOCYTE	EPTH.FORESKIN.KRTN	foreskin_keratinocyte_male_newborn_(2-4_days)	1.2_mM_calcium_for_0.5_days	newborn	2019-02-04	day	male	primary cell	GGR	foreskin_keratinocyte_male_newborn_(2-4_days)_treated_with_1.2_mM_calcium_for_0.5_days											2
Epithelial		BSS00358	FORESKIN KERATINOCYTE	EPTH.FORESKIN.KRTN	foreskin_keratinocyte_male_newborn_(2-4_days)	1.2_mM_calcium_for_1_day	newborn	2019-02-04	day	male	primary cell	GGR	foreskin_keratinocyte_male_newborn_(2-4_days)_treated_with_1.2_mM_calcium_for_1_day											2
Epithelial		BSS00359	FORESKIN KERATINOCYTE	EPTH.FORESKIN.KRTN	foreskin_keratinocyte_male_newborn_(2-4_days)	1.2_mM_calcium_for_1.5_days	newborn	2019-02-04	day	male	primary cell	GGR	foreskin_keratinocyte_male_newborn_(2-4_days)_treated_with_1.2_mM_calcium_for_1.5_days											2
Epithelial		BSS00360	FORESKIN KERATINOCYTE	EPTH.FORESKIN.KRTN	foreskin_keratinocyte_male_newborn_(2-4_days)	1.2_mM_calcium_for_2_days	newborn	2019-02-04	day	male	primary cell	GGR	foreskin_keratinocyte_male_newborn_(2-4_days)_treated_with_1.2_mM_calcium_for_2_days											2
Epithelial		BSS00362	FORESKIN KERATINOCYTE	EPTH.FORESKIN.KRTN	foreskin_keratinocyte_male_newborn_(2-4_days)	1.2_mM_calcium_for_3_days	newborn	2019-02-04	day	male	primary cell	GGR	foreskin_keratinocyte_male_newborn_(2-4_days)_treated_with_1.2_mM_calcium_for_3_days											2
Epithelial		BSS00363	FORESKIN KERATINOCYTE	EPTH.FORESKIN.KRTN	foreskin_keratinocyte_male_newborn_(2-4_days)	1.2_mM_calcium_for_3.5_days	newborn	2019-02-04	day	male	primary cell	GGR	foreskin_keratinocyte_male_newborn_(2-4_days)_treated_with_1.2_mM_calcium_for_3.5_days											2
Epithelial		BSS00364	FORESKIN KERATINOCYTE	EPTH.FORESKIN.KRTN	foreskin_keratinocyte_male_newborn_(2-4_days)	1.2_mM_calcium_for_4_days	newborn	2019-02-04	day	male	primary cell	GGR	foreskin_keratinocyte_male_newborn_(2-4_days)_treated_with_1.2_mM_calcium_for_4_days											2
Epithelial		BSS00365	FORESKIN KERATINOCYTE	EPTH.FORESKIN.KRTN	foreskin_keratinocyte_male_newborn_(2-4_days)	1.2_mM_calcium_for_4.5_days	newborn	2019-02-04	day	male	primary cell	GGR	foreskin_keratinocyte_male_newborn_(2-4_days)_treated_with_1.2_mM_calcium_for_4.5_days											2
Epithelial		BSS00366	FORESKIN KERATINOCYTE	EPTH.FORESKIN.KRTN	foreskin_keratinocyte_male_newborn_(2-4_days)	1.2_mM_calcium_for_5_days	newborn	2019-02-04	day	male	primary cell	GGR	foreskin_keratinocyte_male_newborn_(2-4_days)_treated_with_1.2_mM_calcium_for_5_days											2
Epithelial		BSS00355	FORESKIN KERATINOCYTE	EPTH.FORESKIN.KRTN			newborn	2019-02-04	day	male	primary cell	GGR	foreskin_keratinocyte_male_newborn_(2-4_days)				2		2	2	2			2
Epithelial		BSS00361	FORESKIN KERATINOCYTE	EPTH.FORESKIN.KRTN	foreskin_keratinocyte_male_newborn_(2-4_days)	1.2_mM_calcium_for_2.5_days	newborn	2019-02-04	day	male	primary cell	GGR	foreskin_keratinocyte_male_newborn_(2-4_days)_treated_with_1.2_mM_calcium_for_2.5_days				2		2	2	2			2
Epithelial		BSS00367	FORESKIN KERATINOCYTE	EPTH.FORESKIN.KRTN	foreskin_keratinocyte_male_newborn_(2-4_days)	1.2_mM_calcium_for_5.5_days	newborn	2019-02-04	day	male	primary cell	GGR	foreskin_keratinocyte_male_newborn_(2-4_days)_treated_with_1.2_mM_calcium_for_5.5_days				2		2	2	2			2
Epithelial		BSS00354	FORESKIN KERATINOCYTE	EPTH.FORESKIN.KRTN			newborn	unknown		male	primary cell	Roadmap	foreskin_keratinocyte_male_newborn	2	2	2	2	2	1	2		1
Epithelial		BSS01071	KERATINOCYTE	EPTH.KRTN			unknown	unknown		male	primary cell	ENCODE	keratinocyte_male												2
Epithelial		BSS01068	KERATINOCYTE	EPTH.KRTN			unknown	unknown		female	primary cell	ENCODE	keratinocyte_female	2	2	2	2	2	2	2	2	2				2	2	2																		2
Epithelial		BSS01209	MAMMARY EPITHELIAL CELL	EPTH.MMRY.EPITH			unknown	unknown		female	primary cell	ENCODE	mammary_epithelial_cell_female	2	2					1	2
Epithelial		BSS01211	MAMMARY EPITHELIAL CELL	EPTH.MMRY.EPITH			adult	18	year	female	primary cell	Roadmap	mammary_epithelial_cell_female_adult_(18_years)	1	1	1	1	1		1
Epithelial		BSS01213	MAMMARY EPITHELIAL CELL	EPTH.MMRY.EPITH			adult	50	year	female	primary cell	ENCODE	mammary_epithelial_cell_female_adult_(50_years)		2	2	2	2	2	2	2	2			2	2	2	2
Epithelial		BSS01185	MAMMARY LUMINAL EPITHELIAL CELL	EPTH.MMRY.LMN.EPITH			adult	33	year	female	primary cell	Roadmap	luminal_epithelial_cell_of_mammary_gland_female_adult_(33_years)			1	1	1		1
Epithelial		BSS01340	MAMMARY MYOEPITHELIAL CELL	EPTH.MMRY.MYOEPITH			adult	33	year	female	primary cell	Roadmap	myoepithelial_cell_of_mammary_gland_female_adult_(33_years)		1	1	1	1		1		1
Epithelial		BSS01341	MAMMARY MYOEPITHELIAL CELL	EPTH.MMRY.MYOEPITH			adult	36	year	female	primary cell	Roadmap	myoepithelial_cell_of_mammary_gland_female_adult_(36_years)		1	1	1	1		1		1
Epithelial		BSS01180	SKIN LEG	EPTH.SKIN.LEG			adult	51	year	female	tissue		lower_leg_skin_female_adult_(51_year)								1		1
Epithelial		BSS01183	SKIN LEG	EPTH.SKIN.LEG			adult	54	year	male	tissue		lower_leg_skin_male_adult_(54_years)								1		1
Epithelial		BSS01181	SKIN LEG	EPTH.SKIN.LEG			adult	53	year	female	tissue	ENCODE	lower_leg_skin_female_adult_(53_years)	1							1		1
Epithelial		BSS01182	SKIN LEG	EPTH.SKIN.LEG			adult	37	year	male	tissue	ENCODE	lower_leg_skin_male_adult_(37_years)		1						1		1
Epithelial		BSS01587	SKIN OF BODY	EPTH.EMB.SKIN.BDY			embryonic	82	day	female	tissue	Roadmap	skin_of_body_female_embryo_(82_days)	1
Epithelial		BSS01681	SUPRAPUBIC SKIN	EPTH.SUPR.PUBIC.SKIN			adult	54	year	male	tissue		suprapubic_skin_male_adult_(54_years)								1
Epithelial		BSS01678	SUPRAPUBIC SKIN	EPTH.SUPR.PUBIC.SKIN			adult	51	year	female	tissue		suprapubic_skin_female_adult_(51_year)								1		1
Epithelial		BSS01679	SUPRAPUBIC SKIN	EPTH.SUPR.PUBIC.SKIN			adult	53	year	female	tissue		suprapubic_skin_female_adult_(53_years)								1		1
ES-deriv	Brain	BSS00112	BIPOLAR NEURON DERIV	ESDV.BIPOLAR.NEURON	bipolar_neuron_originated_from_GM23338	0.5_mg_mL_doxycycline_hyclate_for_4_days	adult	53	year	male	in vitro differentiated cells	ENCODE	bipolar_neuron_originated_from_GM23338_treated_with_0.5_mg_mL_doxycycline_hyclate_for_4_days	2	2	2	2	2	2	2	2	1			2	2	2	2			2	2
ES-deriv	Brain	BSS01366	NEURAL DERIV	ESDV.NEURAL.CELL			embryonic	unknown		male	in vitro differentiated cells	ENCODE	neural_cell_originated_from_H1-hESC		2	2		2	2	2	2	2			2	2	2	2	2	2	2	2
ES-deriv	Brain	BSS00272	NEURAL PROGENITOR DERIV	ESDV.NEURAL.PROG			embryonic	5	day	female	in vitro differentiated cells	ENCODE	ecto_neural_progenitor_cell_originated_from_H9	1
ES-deriv	Brain	BSS01372	NEURAL PROGENITOR DERIV	ESDV.NEURAL.PROG			embryonic	5	day	female	in vitro differentiated cells	Roadmap	neural_stem_progenitor_cell_originated_from_H9		2	2	1	2		2						1
ES-deriv	Brain	BSS01370	NEURAL PROGENITOR DERIV	ESDV.NEURAL.PROG			embryonic	5	day	female	in vitro differentiated cells	ENCODE	neural_progenitor_cell_originated_from_H9	2	2	2	2	2	2	2	2	2			2	2	2	2				2
ES-deriv	Brain	BSS01371	NEURAL PROGENITOR DERIV	ESDV.NEURAL.PROG			embryonic	unknown		male	in vitro differentiated cells	Roadmap	neural_stem_progenitor_cell_originated_from_H1-hESC	1	2	2	2	2	2	2		1			1								2	2	1	2	2	2	1	1	1	2	1	1
ES-deriv	Brain	BSS01375	NEURON DERIV	ESDV.NEURON			embryonic	5	day	female	in vitro differentiated cells	Roadmap	neuron_originated_from_H9		2	1	1	1		1						1
ES-deriv	Heart	BSS00169	CARDIAC MESODERM DERIV	ESDV.CARD.MESODERM			embryonic	unknown		female	in vitro differentiated cells	ENCODE	cardiac_mesoderm_originated_from_H7-hESC	2	2	2				2
ES-deriv	Heart	BSS00171	CARDIAC MUSCLE DERIV	ESDV.CARD.MUSCLE			embryonic	unknown		unknown	in vitro differentiated cells	ENCODE	cardiac_muscle_cell_originated_from_RUES2	2	2	2	2	2	2	2	1
ES-deriv	Liver	BSS00556	HEPATOCYTE DERIV	ESDV.HEPATOCYTE			embryonic	5	day	female	in vitro differentiated cells	ENCODE	hepatocyte_originated_from_H9	2	2	2	2	2	2	2	2	2			2	2	2	2			2
ES-deriv	Mesench	BSS01261	MESENCHYMAL STEM DERIV	ESDV.MESENCH.STEM			embryonic	unknown		male	in vitro differentiated cells	Roadmap	mesenchymal_stem_cell_originated_from_H1-hESC	1	2	2	2	2	2	2		2			2	1							2	1	2	2	2	2	2	2	2	1	2	1
ES-deriv	Placenta & EEM	BSS01857	TROPHOBLAST DERIV	ESDV.TROPHOBLAST			embryonic	unknown		male	in vitro differentiated cells	Roadmap	trophoblast_cell_originated_from_H1-hESC	1	2	2	2	2	2	2		2			2	2	2						2	2	2	2	2	2	1	2	2		2	1
ES-deriv	Sm. Muscle	BSS01612	SMOOTH MUSCLE DERIV	ESDV.SM.MUSCLE			embryonic	5	day	female	in vitro differentiated cells	ENCODE	smooth_muscle_cell_originated_from_H9		2	2	2	2	2	2	2	2			2	2	2	2				2
ES-deriv		BSS00273	ECTODERMAL DERIV	ESDV.ECTODERM			embryonic	unknown		male	in vitro differentiated cells	Roadmap	ectodermal_cell_originated_from_embryonic_stem_cell		2	1	1	2	2	2
ES-deriv		BSS00285	ENDODERMAL CELL	ESDV.ENDODERM			embryonic	5	day	female	in vitro differentiated cells	ENCODE	endodermal_cell	2
ES-deriv		BSS00287	ENDODERMAL DERIV	ESDV.ENDODERM			embryonic	unknown		male	in vitro differentiated cells	Roadmap	endodermal_cell_originated_from_HUES64		2	2	2	2	2	2		2
ES-deriv		BSS01263	MESENDODERM DERIV	ESDV.MESENDODERM			embryonic	unknown		male	in vitro differentiated cells	Roadmap	mesendoderm_originated_from_H1-hESC	1	2	2	2		2	2		2			2		2						2	2	2	2	1	1	2	1		2			1		1
ES-deriv		BSS01264	MESODERMAL DERIV	ESDV.MESODERM			embryonic	unknown		male	in vitro differentiated cells	Roadmap	mesodermal_cell_originated_from_HUES64		2	2	1	2	2
ESC		BSS00277	ESC	ESC.ELF1			embryonic	unknown		female	cell line	ENCODE	ELF-1	2
ESC		BSS00315	ESC	ESC.ESI3			embryonic	unknown		female	cell line	Roadmap	ES-I3			2	2	2				2
ESC		BSS01866	ESC	ESC.UCSF4			embryonic	unknown		female	cell line	Roadmap	UCSF-4		2	2	2	2	1	2
ESC		BSS00483	ESC	ESC.H7HESC			embryonic	unknown		female	cell line	ENCODE	H7-hESC	2	2	2	1	1		2		1
ESC		BSS00715	ESC	ESCHUES48			embryonic	unknown		female	cell line	Roadmap	HUES48		2	2	2	2	1	2		2
ESC		BSS00716	ESC	ESCHUES6			embryonic	unknown		female	cell line	Roadmap	HUES6		2	2	2	2	2	2		1
ESC		BSS00717	ESC	ESCHUES64			embryonic	unknown		male	cell line	Roadmap	HUES64		2	2	2	2	2	2		2
ESC		BSS00484	ESC	ESCH9			embryonic	5	day	female	cell line	ENCODE	H9	2	2	2	2	1	2	2		2			2	1	2	1					2	1	2	2	2	2	2	2	2	2	2	2	2		2	1	2
ESC		BSS00478	ESC	ESCH1HESC			embryonic	unknown		male	cell line	ENCODE	H1-hESC	2	2	2	2	2	2	2	2	2	2		2	2	2	2	2				2	2	2	2	2	2	2	2	2	2	2	2	2		2	2	2
Eye		BSS00329	EYE	EYE.EMB.EYE			embryonic	76	day	female	tissue	ENCODE	eye_female_embryo_(76_days)	1
Eye		BSS00328	EYE	EYE.EMB.EYE			embryonic	76,56	day	male,unknown	tissue	ENCODE	eye_embryo_(56_days)_and_male_embryo_(76_days)	2
Eye		BSS01504	EYE RETINA	EYE.EMB.RETINA			embryonic	89	day	female	tissue	ENCODE	retina_female_embryo_(89_days)	1
Eye		BSS01503	EYE RETINA	EYE.EMB.RETINA			embryonic	74,85	day	unknown	tissue	ENCODE	retina_embryo_(74_days)_and_embryo_(85_days)	2
Eye		BSS01502	EYE RETINA	EYE.EMB.RETINA			embryonic	125103	day	unknown,male	tissue	ENCODE	retina_embryo_(125_days)_and_male_embryo_(103_days)	2
Heart		BSS00079	AORTA	HRT.AORTA			adult	30	year	female	tissue	Roadmap	aorta_female_adult_(30_years)		1	1	1		1	1
Heart		BSS00080	AORTA	HRT.AORTA			adult	34	year	male	tissue	Roadmap	aorta_male_adult_(34_years)		1	1	1	1	1	1
Heart		BSS00088	ASCENDING AORTA	HRT.ASC.AORTA			adult	53	year	female	tissue	ENCODE	ascending_aorta_female_adult_(53_years)		1	1	1	1	1	1
Heart		BSS00087	ASCENDING AORTA	HRT.ASC.AORTA			adult	51	year	female	tissue	ENCODE	ascending_aorta_female_adult_(51_year)	1	1	1	1	1	1	1	1
Heart		BSS00242	CORONARY ARTERY	HRT.CORONARY.ATY			adult	51	year	female	tissue	ENCODE	coronary_artery_female_adult_(51_year)	1										1
Heart		BSS00243	CORONARY ARTERY	HRT.CORONARY.ATY			adult	53	year	female	tissue	ENCODE	coronary_artery_female_adult_(53_years)	1	2				1		1
Heart		BSS00505	HEART	HRT.EMB.HEART			embryonic	91	day	female	tissue	Roadmap	heart_female_embryo_(91_day)	1
Heart		BSS00498	HEART	HRT.EMB.HEART			embryonic	103	day	female	tissue	Roadmap	heart_female_embryo_(103_days)	1
Heart		BSS00499	HEART	HRT.EMB.HEART			embryonic	105	day	female	tissue	Roadmap	heart_female_embryo_(105_days)	1
Heart		BSS00500	HEART	HRT.EMB.HEART			embryonic	110	day	female	tissue	Roadmap	heart_female_embryo_(110_days)	1
Heart		BSS00502	HEART	HRT.EMB.HEART			embryonic	117	day	female	tissue	Roadmap	heart_female_embryo_(117_days)	1
Heart		BSS00503	HEART	HRT.EMB.HEART			embryonic	147	day	female	tissue	Roadmap	heart_female_embryo_(147_days)	1
Heart		BSS00501	HEART	HRT.EMB.HEART			embryonic	116,98	day	female	tissue	ENCODE	heart_female_embryo_(116_days)_and_female_embryo_(98_days)	2
Heart		BSS00516	HEART	HRT.HEART			child	3	year	male	tissue	Roadmap	heart_male_child_(3_years)	1
Heart		BSS00522	HEART	HRT.EMB.HEART			embryonic	96	day	male	tissue	Roadmap	heart_male_embryo_(96_days)	1
Heart		BSS00518	HEART	HRT.EMB.HEART			embryonic	110	day	male	tissue	Roadmap	heart_male_embryo_(110_days)	1
Heart		BSS00519	HEART	HRT.EMB.HEART			embryonic	120	day	male	tissue	Roadmap	heart_male_embryo_(120_days)	1
Heart		BSS00514	HEART	HRT.HEART			adult	35,27	year	male	tissue	ENCODE	heart_male_adult_(27_years)_and_male_adult_(35_years)	2
Heart		BSS00520	HEART	HRT.EMB.HEART			embryonic	72,76	day	male	tissue	ENCODE	heart_male_embryo_(72_days)_and_male_embryo_(76_days)	2
Heart		BSS00495	HEART	HRT.EMB.HEART			embryonic	80	day	unknown	tissue	ENCODE	heart_embryo_(80_days)	1
Heart		BSS00496	HEART	HRT.EMB.HEART			embryonic	96	day	unknown	tissue	Roadmap	heart_embryo_(96_days)	1
Heart		BSS00494	HEART	HRT.EMB.HEART			embryonic	59,76	day	unknown,female	tissue	ENCODE	heart_embryo_(59_days)_and_female_embryo_(76_days)	2
Heart		BSS00521	HEART	HRT.EMB.HEART			embryonic	91	day	male	tissue	Roadmap	heart_male_embryo_(91_day)		1		1
Heart		BSS00517	HEART	HRT.EMB.HEART			embryonic	105	day	male	tissue	Roadmap	heart_male_embryo_(105_days)	1			1					1
Heart		BSS00493	HEART	HRT.EMB.HEART			embryonic	101	day	unknown	tissue	Roadmap	heart_embryo_(101_day)	1		1		1		1
Heart		BSS01127	HEART LEFT ATRIUM	HRT.EMB.LEFT.ATRIUM			embryonic	101	day	female	tissue	ENCODE	left_cardiac_atrium_female_embryo_(101_day)	1
Heart		BSS00509	HEART LEFT VENTRICLE	HRT.EMB.LEFT.VENTR			embryonic	136	day	female	tissue	ENCODE	heart_left_ventricle_female_embryo_(136_days)	1
Heart		BSS00508	HEART LEFT VENTRICLE	HRT.EMB.LEFT.VENTR			embryonic	103101	day	female	tissue	ENCODE	heart_left_ventricle_female_embryo_(101_day)_and_female_embryo_(103_days)	2
Heart		BSS00506	HEART LEFT VENTRICLE	HRT.LEFT.VENTR			adult	51	year	female	tissue	ENCODE	heart_left_ventricle_female_adult_(51_year)								1		1	1
Heart		BSS00513	HEART LEFT VENTRICLE	HRT.LEFT.VENTR			child	3	year	male	tissue	Roadmap	heart_left_ventricle_male_child_(3_years)		1	1	1	1	1	1
Heart		BSS00512	HEART LEFT VENTRICLE	HRT.LEFT.VENTR			adult	34	year	male	tissue	Roadmap	heart_left_ventricle_male_adult_(34_years)		1	1	1	1	1	1
Heart		BSS00507	HEART LEFT VENTRICLE	HRT.LEFT.VENTR			adult	53	year	female	tissue	ENCODE	heart_left_ventricle_female_adult_(53_years)	1	1	2	1	1	1	1	1		1	1
Heart		BSS01506	HEART RIGHT ATRIUM	HRT.RIGHT.ATRIUM			adult	51	year	female	tissue	ENCODE	right_atrium_auricular_region_female_adult_(51_year)	1										1
Heart		BSS01508	HEART RIGHT ATRIUM	HRT.RIGHT.ATRIUM			adult	34	year	male	tissue	Roadmap	right_cardiac_atrium_male_adult_(34_years)		1		1	1	1	1
Heart		BSS01507	HEART RIGHT ATRIUM	HRT.RIGHT.ATRIUM			adult	53	year	female	tissue	ENCODE	right_atrium_auricular_region_female_adult_(53_years)	1	1	1	1		1	1	1
Heart		BSS00523	HEART RIGHT VENTRICLE	HRT.EMB.RIGHT.VENTR			embryonic	101103	day	female	tissue	ENCODE	heart_right_ventricle_female_embryo_(101_day)_and_female_embryo_(103_days)	2
Heart		BSS00524	HEART RIGHT VENTRICLE	HRT.RIGHT.VENTR			adult	34	year	male	tissue	Roadmap	heart_right_ventricle_male_adult_(34_years)		1	1	1		1	1
Heart		BSS00525	HEART RIGHT VENTRICLE	HRT.RIGHT.VENTR			child	3	year	male	tissue	Roadmap	heart_right_ventricle_male_child_(3_years)		1	1	1	1	1	1
Heart		BSS01815	THORACIC AORTA	HRT.THRCIC.AORTA			adult	54	year	male	tissue	ENCODE	thoracic_aorta_male_adult_(54_years)		2	2	2	2	1					1
Heart		BSS01814	THORACIC AORTA	HRT.THRCIC.AORTA			adult	37	year	male	tissue	ENCODE	thoracic_aorta_male_adult_(37_years)		1	1	1	1	2	2	1
Heart		BSS01839	TIBIAL ARTERY	HRT.TIBIAL.ATY			adult	54	year	male	tissue	ENCODE	tibial_artery_male_adult_(54_years)											1
Heart		BSS01838	TIBIAL ARTERY	HRT.TIBIAL.ATY			adult	37	year	male	tissue	ENCODE	tibial_artery_male_adult_(37_years)	1							1
Heart		BSS01837	TIBIAL ARTERY	HRT.TIBIAL.ATY			adult	53	year	female	tissue	ENCODE	tibial_artery_female_adult_(53_years)	1		1	1	1		1
HSC & B-cell		BSS00097	B CELL	HSC.B			adult	34	year	female	primary cell	Roadmap	B_cell_female_adult_(34_years)	1
HSC & B-cell		BSS01345	B CELL	HSC.B			unknown	unknown		unknown	primary cell	ENCODE	naive_B_cell	1
HSC & B-cell		BSS00098	B CELL	HSC.B			adult	43	year	female	primary cell	ENCODE	B_cell_female_adult_(43_years)	2	2			1
HSC & B-cell		BSS00093	B CELL	HSC.B			unknown	unknown		unknown	primary cell	Roadmap	B_cell		2	2		1		2
HSC & B-cell		BSS00096	B CELL	HSC.B			adult	27,43	year	female	primary cell	ENCODE	B_cell_female_adult_(27_years)_and_female_adult_(43_years)			2					2	2			2	2
HSC & B-cell		BSS00100	B CELL	HSC.B			adult	21	year	male	primary cell	Roadmap	B_cell_male_adult_(21_year)	1		1	1	1		1
HSC & B-cell		BSS00101	B CELL	HSC.B			adult	37	year	male	primary cell	Roadmap	B_cell_male_adult_(37_years)	1	1			1	1	1
HSC & B-cell		BSS00095	B CELL	HSC.B			adult	27	year	female	primary cell	ENCODE	B_cell_female_adult_(27_years)	1	1		2		2	2							1	2
HSC & B-cell		BSS00179	CD14 MONOCYTE	HSC.CD14.MONOCYTE			adult	34	year	female	primary cell	Roadmap	CD14-positive_monocyte_female_adult_(34_years)	1
HSC & B-cell		BSS00181	CD14 MONOCYTE	HSC.CD14.MONOCYTE			adult	37	year	male	primary cell	Roadmap	CD14-positive_monocyte_male_adult_(37_years)	1	1
HSC & B-cell		BSS00180	CD14 MONOCYTE	HSC.CD14.MONOCYTE			adult	21	year	male	primary cell	Roadmap	CD14-positive_monocyte_male_adult_(21_year)	1		1	1	1	1	1
HSC & B-cell		BSS00178	CD14 MONOCYTE	HSC.CD14.MONOCYTE			unknown	unknown		female	primary cell	ENCODE	CD14-positive_monocyte_female	2	2	2	2	2	2	2	2	2			2	2	2	2
HSC & B-cell		BSS00182	CD1C MYELOID DENDRITIC CELL	HSC.CD1C.DC			unknown	unknown		unknown	primary cell	ENCODE	CD1c-positive_myeloid_dendritic_cell	2
HSC & B-cell		BSS00233	CD34 CMP	HSC.CD34.CMP			adult	50	year	female	primary cell	Roadmap	common_myeloid_progenitor,_CD34-positive_female_adult_(50_years)	1
HSC & B-cell		BSS00230	CD34 CMP	HSC.CD34.CMP			unknown	unknown		female	primary cell	Roadmap	common_myeloid_progenitor,_CD34-positive_female	1
HSC & B-cell		BSS00236	CD34 CMP	HSC.CD34.CMP			adult	23	year	male	primary cell	Roadmap	common_myeloid_progenitor,_CD34-positive_male_adult_(23_years)	1
HSC & B-cell		BSS00238	CD34 CMP	HSC.CD34.CMP			adult	37	year	male	primary cell	Roadmap	common_myeloid_progenitor,_CD34-positive_male_adult_(37_years)	1
HSC & B-cell		BSS00240	CD34 CMP	HSC.CD34.CMP			adult	43	year	male	primary cell	Roadmap	common_myeloid_progenitor,_CD34-positive_male_adult_(43_years)	1
HSC & B-cell		BSS00241	CD34 CMP	HSC.CD34.CMP			adult	49	year	male	primary cell	Roadmap	common_myeloid_progenitor,_CD34-positive_male_adult_(49_years)	1
HSC & B-cell		BSS00234	CD34 CMP	HSC.CD34.CMP			unknown	unknown		male	primary cell	Roadmap	common_myeloid_progenitor,_CD34-positive_male	1
HSC & B-cell		BSS00235	CD34 CMP	HSC.CD34.CMP			adult	unknown		male	primary cell	Roadmap	common_myeloid_progenitor,_CD34-positive_male_adult	1	1
HSC & B-cell		BSS00229	CD34 CMP	HSC.CD34.CMP			unknown	unknown		unknown	primary cell	Roadmap	common_myeloid_progenitor,_CD34-positive		2	2	2	2		2
HSC & B-cell		BSS00237	CD34 CMP	HSC.CD34.CMP			adult	36	year	male	primary cell	Roadmap	common_myeloid_progenitor,_CD34-positive_male_adult_(36_years)	1	1	1	1	1		1
HSC & B-cell		BSS00239	CD34 CMP	HSC.CD34.CMP			adult	42	year	male	primary cell	Roadmap	common_myeloid_progenitor,_CD34-positive_male_adult_(42_years)	1	1	1	1	1		1
HSC & B-cell		BSS00231	CD34 CMP	HSC.CD34.CMP			adult	27	year	female	primary cell	Roadmap	common_myeloid_progenitor,_CD34-positive_female_adult_(27_years)	2	2	2	2	2	2	2
HSC & B-cell		BSS00232	CD34 CMP	HSC.CD34.CMP			adult	33	year	female	primary cell	Roadmap	common_myeloid_progenitor,_CD34-positive_female_adult_(33_years)	1	1	1	1	1	1	2
HSC & B-cell		BSS00313	ERYTHROBLAST	HSC.ERYTHROBLAST						male	primary cell		erythroblast_male										2
HSC & B-cell		BSS00384	GERMINAL CENTER	HSC.GERM.CTR			unknown	unknown		unknown	tissue	ENCODE	germinal_center	1
HSC & B-cell		BSS00760	LYMPHOCYTE	HSC.LYMPHOCYTE			child	14	year	male	cell line	ENCODE	Jurkat_clone_E61	2	2
HSC & B-cell		BSS00544	MPP	HSC.MPP	hematopoietic_multipotent_progenitor_cell_male_adult_(25_years)	erythropoietin_for_20_days,_hydrocortisone_succinate_for_20_days,_kit_ligand_for_20_days,_interleukin-3_for_20_days	adult	25	year	male	in vitro differentiated cells	ENCODE	hematopoietic_multipotent_progenitor_cell_male_adult_(25_years)_treated_with_erythropoietin_for_20_days,_hydrocortisone_succinate_for_20_days,_kit_ligand_for_20_days,_interleukin-3_for_20_days	1
HSC & B-cell		BSS00545	MPP	HSC.MPP	hematopoietic_multipotent_progenitor_cell	interleukin-3_for_11_day,_kit_ligand_for_11_day,_hydrocortisone_succinate_for_11_day,_erythropoietin_for_11_day	adult	25	year	male	in vitro differentiated cells	ENCODE	hematopoietic_multipotent_progenitor_cell_treated_with_interleukin-3_for_11_day,_kit_ligand_for_11_day,_hydrocortisone_succinate_for_11_day,_erythropoietin_for_11_day	2
HSC & B-cell		BSS00546	MPP	HSC.MPP	hematopoietic_multipotent_progenitor_cell	interleukin-3_for_13_days,_kit_ligand_for_13_days,_hydrocortisone_succinate_for_13_days,_erythropoietin_for_13_days	adult	25	year	male	in vitro differentiated cells	ENCODE	hematopoietic_multipotent_progenitor_cell_treated_with_interleukin-3_for_13_days,_kit_ligand_for_13_days,_hydrocortisone_succinate_for_13_days,_erythropoietin_for_13_days	2
HSC & B-cell		BSS00547	MPP	HSC.MPP	hematopoietic_multipotent_progenitor_cell	interleukin-3_for_15_days,_kit_ligand_for_15_days,_hydrocortisone_succinate_for_15_days,_erythropoietin_for_15_days	adult	25	year	male	in vitro differentiated cells	ENCODE	hematopoietic_multipotent_progenitor_cell_treated_with_interleukin-3_for_15_days,_kit_ligand_for_15_days,_hydrocortisone_succinate_for_15_days,_erythropoietin_for_15_days	2
HSC & B-cell		BSS00548	MPP	HSC.MPP	hematopoietic_multipotent_progenitor_cell	interleukin-3_for_17_days,_kit_ligand_for_17_days,_hydrocortisone_succinate_for_17_days,_erythropoietin_for_17_days	adult	25	year	male	in vitro differentiated cells	ENCODE	hematopoietic_multipotent_progenitor_cell_treated_with_interleukin-3_for_17_days,_kit_ligand_for_17_days,_hydrocortisone_succinate_for_17_days,_erythropoietin_for_17_days	2
HSC & B-cell		BSS00549	MPP	HSC.MPP	hematopoietic_multipotent_progenitor_cell	interleukin-3_for_18_days,_kit_ligand_for_18_days,_hydrocortisone_succinate_for_18_days,_erythropoietin_for_18_days	adult	25	year	male	in vitro differentiated cells	ENCODE	hematopoietic_multipotent_progenitor_cell_treated_with_interleukin-3_for_18_days,_kit_ligand_for_18_days,_hydrocortisone_succinate_for_18_days,_erythropoietin_for_18_days	1
HSC & B-cell		BSS00550	MPP	HSC.MPP	hematopoietic_multipotent_progenitor_cell	interleukin-3_for_4_days,_kit_ligand_for_4_days,_hydrocortisone_succinate_for_4_days,_erythropoietin_for_4_days	adult	25	year	male	in vitro differentiated cells	ENCODE	hematopoietic_multipotent_progenitor_cell_treated_with_interleukin-3_for_4_days,_kit_ligand_for_4_days,_hydrocortisone_succinate_for_4_days,_erythropoietin_for_4_days	2
HSC & B-cell		BSS00551	MPP	HSC.MPP	hematopoietic_multipotent_progenitor_cell	interleukin-3_for_6_days,_kit_ligand_for_6_days,_hydrocortisone_succinate_for_6_days,_erythropoietin_for_6_days	adult	25	year	male	in vitro differentiated cells	ENCODE	hematopoietic_multipotent_progenitor_cell_treated_with_interleukin-3_for_6_days,_kit_ligand_for_6_days,_hydrocortisone_succinate_for_6_days,_erythropoietin_for_6_days	2
HSC & B-cell		BSS00552	MPP	HSC.MPP	hematopoietic_multipotent_progenitor_cell	interleukin-3_for_8_days,_kit_ligand_for_8_days,_hydrocortisone_succinate_for_8_days,_erythropoietin_for_8_days	adult	25	year	male	in vitro differentiated cells	ENCODE	hematopoietic_multipotent_progenitor_cell_treated_with_interleukin-3_for_8_days,_kit_ligand_for_8_days,_hydrocortisone_succinate_for_8_days,_erythropoietin_for_8_days	2
HSC & B-cell		BSS00543	MPP	HSC.MPP			unknown	unknown		male, female	in vitro differentiated cells	ENCODE	hematopoietic_multipotent_progenitor_cell	2
HSC & B-cell		BSS01381	NEUTROPHIL	HSC.NTPHIL			unknown	unknown		male	primary cell	Roadmap	neutrophil_male		1	1	1	1		1
HSC & B-cell		BSS01380	NEUTROPHIL	HSC.NTPHIL			unknown	unknown		unknown	primary cell	ENCODE	neutrophil		2	2	2	2	2	2	2
HSC & B-cell		BSS01353	NK CELL	HSC.NK			adult	34	year	female	primary cell	Roadmap	natural_killer_cell_female_adult_(34_years)	1
HSC & B-cell		BSS01355	NK CELL	HSC.NK			adult	37	year	male	primary cell	Roadmap	natural_killer_cell_male_adult_(37_years)	1	1				1
HSC & B-cell		BSS01354	NK CELL	HSC.NK			adult	21	year	male	primary cell	Roadmap	natural_killer_cell_male_adult_(21_year)	1		1	1	1		1
iPSC		BSS00742	iPSC	IPSC.NIHI7			adult	85	year	female	cell line	ENCODE	iPS-NIHi7_female_adult_(85_years)_originated_from_AG08395	1
iPSC		BSS00735	iPSC	IPSC.11A			adult	36	year	male	cell line	Roadmap	iPS-11a_male_adult_(36_years)		1
iPSC		BSS00741	iPSC	IPSC.NIHI11			adult	71	year	male	cell line	ENCODE	iPS-NIHi11_male_adult_(71_year)_originated_from_AG20443	1
iPSC		BSS00732	iPSC	IPSC.DF19.7			newborn	unknown		male	cell line	Roadmap	iPS_DF_19.7_male_newborn	1
iPSC		BSS00733	iPSC	IPSC.DF4.7			newborn	unknown		male	cell line	Roadmap	iPS_DF_4.7_male_newborn	1
iPSC		BSS00244	iPSC	IPSC.CWRU1			unknown	unknown		male	cell line	ENCODE	CWRU1_male	1
iPSC		BSS01107	iPSC	IPSC.L1S8			unknown	unknown		unknown	cell line	ENCODE	L1-S8	2
iPSC		BSS01108	iPSC	IPSC.L1S8R			unknown	unknown		unknown	cell line	ENCODE	L1-S8R	2
iPSC		BSS00738	iPSC	IPSC.18c			adult	48	year	female	cell line	Roadmap	iPS-18c_female_adult_(48_years)		2			1
iPSC		BSS00736	iPSC	IPSC.15b			adult	48	year	female	cell line	Roadmap	iPS-15b_female_adult_(48_years)		1	1	1	1		1		1
iPSC		BSS00737	iPSC	IPSC.18a			adult	48	year	female	cell line	Roadmap	iPS-18a_female_adult_(48_years)		1	1	1	1	1	1		1
iPSC		BSS00739	iPSC	IPSC.20b			adult	55	year	male	cell line	Roadmap	iPS-20b_male_adult_(55_years)		2	2	2	2	1	2		2
iPSC		BSS00731	iPSC	IPSC.DF19.11			newborn	unknown		male	cell line	Roadmap	iPS_DF_19.11_male_newborn	1	2	2	2	2	2	2
iPSC		BSS00734	iPSC	IPSC.DF6.9			newborn	unknown		male	cell line	Roadmap	iPS_DF_6.9_male_newborn	1	2	2	2	2	1	2
iPSC		BSS00477	iPSC	IPSC.GM23338			adult	53	year	male	cell line	ENCODE	GM23338_male_adult_(53_years)_originated_from_GM23248	2	2	2	2		2	2	2				2	2	2	2			2	2
Kidney		BSS01091	KIDNEY	KDNY.EMB.KIDNEY			embryonic	85	day	female	tissue	Roadmap	kidney_female_embryo_(85_days)	1
Kidney		BSS01132	KIDNEY	KDNY.EMB.KIDNEY			embryonic	87	day	female	tissue	Roadmap	left_kidney_female_embryo_(87_days)	1
Kidney		BSS01512	KIDNEY	KDNY.EMB.KIDNEY			embryonic	87	day	female	tissue	Roadmap	right_kidney_female_embryo_(87_days)	1
Kidney		BSS01133	KIDNEY	KDNY.EMB.KIDNEY			embryonic	98	day	female	tissue	Roadmap	left_kidney_female_embryo_(98_days)	1
Kidney		BSS01513	KIDNEY	KDNY.EMB.KIDNEY			embryonic	98	day	female	tissue	Roadmap	right_kidney_female_embryo_(98_days)	1
Kidney		BSS01084	KIDNEY	KDNY.EMB.KIDNEY			embryonic	105	day	female	tissue	Roadmap	kidney_female_embryo_(105_days)	2
Kidney		BSS01128	KIDNEY	KDNY.EMB.KIDNEY			embryonic	107	day	female	tissue	Roadmap	left_kidney_female_embryo_(107_days)	1
Kidney		BSS01509	KIDNEY	KDNY.EMB.KIDNEY			embryonic	107	day	female	tissue	Roadmap	right_kidney_female_embryo_(107_days)	1
Kidney		BSS01085	KIDNEY	KDNY.EMB.KIDNEY			embryonic	108	day	female	tissue	Roadmap	kidney_female_embryo_(108_days)	1
Kidney		BSS01129	KIDNEY	KDNY.EMB.KIDNEY			embryonic	110	day	female	tissue	Roadmap	left_kidney_female_embryo_(110_days)	1
Kidney		BSS01086	KIDNEY	KDNY.EMB.KIDNEY			embryonic	113	day	female	tissue	Roadmap	kidney_female_embryo_(113_days)	1
Kidney		BSS01510	KIDNEY	KDNY.EMB.KIDNEY			embryonic	117	day	female	tissue	Roadmap	right_kidney_female_embryo_(117_days)	1
Kidney		BSS01089	KIDNEY	KDNY.EMB.KIDNEY			embryonic	121	day	female	tissue	Roadmap	kidney_female_embryo_(121_day)	1
Kidney		BSS01130	KIDNEY	KDNY.EMB.KIDNEY			embryonic	147	day	female	tissue	Roadmap	left_kidney_female_embryo_(147_days)	1
Kidney		BSS01511	KIDNEY	KDNY.EMB.KIDNEY			embryonic	147	day	female	tissue	Roadmap	right_kidney_female_embryo_(147_days)	1
Kidney		BSS01090	KIDNEY	KDNY.EMB.KIDNEY			embryonic	76	day	female,male	tissue	ENCODE	kidney_female_embryo_(76_days)_and_male_embryo_(76_days)	2
Kidney		BSS01078	KIDNEY	KDNY.EMB.KIDNEY			embryonic	59	day	female,unknown	tissue	ENCODE	kidney_embryo_(59_days)_and_female_embryo_(59_days)	2
Kidney		BSS01100	KIDNEY	KDNY.EMB.KIDNEY			embryonic	85	day	male	tissue	Roadmap	kidney_male_embryo_(85_days)	1
Kidney		BSS01101	KIDNEY	KDNY.EMB.KIDNEY			embryonic	87	day	male	tissue	Roadmap	kidney_male_embryo_(87_days)	1
Kidney		BSS01135	KIDNEY	KDNY.EMB.KIDNEY			embryonic	87	day	male	tissue	Roadmap	left_kidney_male_embryo_(87_days)	1
Kidney		BSS01516	KIDNEY	KDNY.EMB.KIDNEY			embryonic	87	day	male	tissue	Roadmap	right_kidney_male_embryo_(87_days)	1
Kidney		BSS01517	KIDNEY	KDNY.EMB.KIDNEY			embryonic	91	day	male	tissue	ENCODE	right_kidney_male_embryo_(91_day)	1
Kidney		BSS01136	KIDNEY	KDNY.EMB.KIDNEY			embryonic	96	day	male	tissue	Roadmap	left_kidney_male_embryo_(96_days)	1
Kidney		BSS01518	KIDNEY	KDNY.EMB.KIDNEY			embryonic	96	day	male	tissue	Roadmap	right_kidney_male_embryo_(96_days)	1
Kidney		BSS01099	KIDNEY	KDNY.EMB.KIDNEY			embryonic	105	day	male	tissue	Roadmap	kidney_male_embryo_(105_days)	1
Kidney		BSS01514	KIDNEY	KDNY.EMB.KIDNEY			embryonic	108	day	male	tissue	Roadmap	right_kidney_male_embryo_(108_days)	1
Kidney		BSS01134	KIDNEY	KDNY.EMB.KIDNEY			embryonic	115	day	male	tissue	Roadmap	left_kidney_male_embryo_(115_days)	1
Kidney		BSS01515	KIDNEY	KDNY.EMB.KIDNEY			embryonic	115	day	male	tissue	Roadmap	right_kidney_male_embryo_(115_days)	1
Kidney		BSS01131	KIDNEY	KDNY.EMB.KIDNEY			embryonic	91,59	day	male,female	tissue	ENCODE	left_kidney_female_embryo_(59_days)_and_male_embryo_(91_day)	2
Kidney		BSS01079	KIDNEY	KDNY.EMB.KIDNEY			embryonic	80	day	unknown	tissue	ENCODE	kidney_embryo_(80_days)	1
Kidney		BSS01093	KIDNEY	KDNY.KIDNEY			adult	22	year	male	tissue		kidney_male_adult_(22_years)_and_male_adult_(27_years)_and_male_adult_(35_years)								2
Kidney		BSS01096	KIDNEY	KDNY.KIDNEY			adult	50	year	male	tissue	Roadmap	kidney_male_adult_(50_years)		1	1	1	1	1			1
Kidney		BSS01097	KIDNEY	KDNY.KIDNEY			adult	67	year	male	tissue	Roadmap	kidney_male_adult_(67_years)		1	1	1	1	1			1
Kidney		BSS01088	KIDNEY	KDNY.EMB.KIDNEY			embryonic	120	day	female	tissue	Roadmap	kidney_female_embryo_(120_days)	1	1	1	1	1		1		1
Kidney		BSS00528	KIDNEY CELL	KDNY.EMB.KDNY.CELL			embryonic	unknown		female	cell line	ENCODE	HEK293T	1
Kidney		BSS00526	KIDNEY CELL	KDNY.EMB.KDNY.CELL			embryonic	unknown		female	cell line	ENCODE	HEK293		2	2	2	2	2		2
Kidney		BSS01484	RENAL CORTEX INTERSTITIUM	KDNY.EMB.RENAL.CTX.ITSM			embryonic	89	day	female	tissue	Roadmap	renal_cortex_interstitium_female_embryo_(89_days)	1
Kidney		BSS01485	RENAL CORTEX INTERSTITIUM	KDNY.EMB.RENAL.CTX.ITSM			embryonic	96	day	female	tissue	Roadmap	renal_cortex_interstitium_female_embryo_(96_days)	2
Kidney		BSS01482	RENAL CORTEX INTERSTITIUM	KDNY.EMB.RENAL.CTX.ITSM			embryonic	103	day	female	tissue	Roadmap	renal_cortex_interstitium_female_embryo_(103_days)	1
Kidney		BSS01483	RENAL CORTEX INTERSTITIUM	KDNY.EMB.RENAL.CTX.ITSM			embryonic	120	day	female	tissue	Roadmap	renal_cortex_interstitium_female_embryo_(120_days)	1
Kidney		BSS01489	RENAL CORTEX INTERSTITIUM	KDNY.EMB.RENAL.CTX.ITSM			embryonic	91	day	male	tissue	Roadmap	renal_cortex_interstitium_male_embryo_(91_day)	1
Kidney		BSS01490	RENAL CORTEX INTERSTITIUM	KDNY.EMB.RENAL.CTX.ITSM			embryonic	97	day	male	tissue	Roadmap	renal_cortex_interstitium_male_embryo_(97_days)	1
Kidney		BSS01150	RENAL CORTEX INTERSTITIUM	KDNY.EMB.RENAL.CTX.ITSM			embryonic	105	day	male	tissue	Roadmap	left_renal_cortex_interstitium_male_embryo_(105_days)	2
Kidney		BSS01531	RENAL CORTEX INTERSTITIUM	KDNY.EMB.RENAL.CTX.ITSM			embryonic	105	day	male	tissue	Roadmap	right_renal_cortex_interstitium_male_embryo_(105_days)	2
Kidney		BSS01486	RENAL CORTEX INTERSTITIUM	KDNY.EMB.RENAL.CTX.ITSM			embryonic	108	day	male	tissue	Roadmap	renal_cortex_interstitium_male_embryo_(108_days)	2
Kidney		BSS01487	RENAL CORTEX INTERSTITIUM	KDNY.EMB.RENAL.CTX.ITSM			embryonic	113	day	male	tissue	Roadmap	renal_cortex_interstitium_male_embryo_(113_days)	1
Kidney		BSS01151	RENAL CORTEX INTERSTITIUM	KDNY.EMB.RENAL.CTX.ITSM			embryonic	120	day	male	tissue	Roadmap	left_renal_cortex_interstitium_male_embryo_(120_days)	1
Kidney		BSS01532	RENAL CORTEX INTERSTITIUM	KDNY.EMB.RENAL.CTX.ITSM			embryonic	120	day	male	tissue	Roadmap	right_renal_cortex_interstitium_male_embryo_(120_days)	1
Kidney		BSS01488	RENAL CORTEX INTERSTITIUM	KDNY.EMB.RENAL.CTX.ITSM			embryonic	127	day	male	tissue	Roadmap	renal_cortex_interstitium_male_embryo_(127_days)	1
Kidney		BSS01495	RENAL PELVIS	KDNY.EMB.RENAL.PELVIS			embryonic	89	day	female	tissue	Roadmap	renal_pelvis_female_embryo_(89_days)	1
Kidney		BSS01496	RENAL PELVIS	KDNY.EMB.RENAL.PELVIS			embryonic	96	day	female	tissue	Roadmap	renal_pelvis_female_embryo_(96_days)	2
Kidney		BSS01493	RENAL PELVIS	KDNY.EMB.RENAL.PELVIS			embryonic	103	day	female	tissue	Roadmap	renal_pelvis_female_embryo_(103_days)	1
Kidney		BSS01494	RENAL PELVIS	KDNY.EMB.RENAL.PELVIS			embryonic	105	day	female	tissue	Roadmap	renal_pelvis_female_embryo_(105_days)	1
Kidney		BSS01500	RENAL PELVIS	KDNY.EMB.RENAL.PELVIS			embryonic	91	day	male	tissue	Roadmap	renal_pelvis_male_embryo_(91_day)	1
Kidney		BSS01501	RENAL PELVIS	KDNY.EMB.RENAL.PELVIS			embryonic	97	day	male	tissue	Roadmap	renal_pelvis_male_embryo_(97_days)	1
Kidney		BSS01152	RENAL PELVIS	KDNY.EMB.RENAL.PELVIS			embryonic	105	day	male	tissue	Roadmap	left_renal_pelvis_male_embryo_(105_days)	2
Kidney		BSS01533	RENAL PELVIS	KDNY.EMB.RENAL.PELVIS			embryonic	105	day	male	tissue	Roadmap	right_renal_pelvis_male_embryo_(105_days)	2
Kidney		BSS01497	RENAL PELVIS	KDNY.EMB.RENAL.PELVIS			embryonic	108	day	male	tissue	Roadmap	renal_pelvis_male_embryo_(108_days)	1
Kidney		BSS01498	RENAL PELVIS	KDNY.EMB.RENAL.PELVIS			embryonic	113	day	male	tissue	Roadmap	renal_pelvis_male_embryo_(113_days)	1
Kidney		BSS01153	RENAL PELVIS	KDNY.EMB.RENAL.PELVIS			embryonic	120	day	male	tissue	Roadmap	left_renal_pelvis_male_embryo_(120_days)	1
Kidney		BSS01534	RENAL PELVIS	KDNY.EMB.RENAL.PELVIS			embryonic	120	day	male	tissue	Roadmap	right_renal_pelvis_male_embryo_(120_days)	1
Kidney		BSS01499	RENAL PELVIS	KDNY.EMB.RENAL.PELVIS			embryonic	127	day	male	tissue	Roadmap	renal_pelvis_male_embryo_(127_days)	1
Liver		BSS00553	HEPATIC STELLATE CELL	LVR.HEPATIC.STELLATE			adult	59	year	female	primary cell	ENCODE	hepatic_stellate_cell_female_adult_(59_years)	1
Liver		BSS00554	HEPATOCYTE	LVR.HEPATOCYTE			unknown	unknown		unknown	primary cell	ENCODE	hepatocyte	1
Liver		BSS00511	LIVER	LVR.LIVER			adult	32	year	male	tissue	Roadmap	liver_male_adult_(32 years)						1
Liver		BSS01164	LIVER	LVR.EMB.LIVER			embryonic	101113	day	female	tissue	ENCODE	liver_female_embryo_(101_day)_and_female_embryo_(113_days)	1
Liver		BSS01161	LIVER	LVR.LIVER			child	4	year	female	tissue		liver_female_child_(4_years)																2
Liver		BSS01163	LIVER	LVR.LIVER			child and adult	6,32	year	female and male	tissue		liver_female_child_(6_years)_and_male_adult_(32_years)								2								2
Liver		BSS01170	LIVER	LVR.LIVER			adult	78	year	male	tissue	Roadmap	liver_male_adult_(78_years)		1	1	1	1		1
Liver		BSS01169	LIVER	LVR.LIVER			adult	32	year	male	tissue	Roadmap	liver_male_adult_(32_years)		1	1	1	1		1									2
Liver		BSS01159	LIVER	LVR.LIVER			adult	25	year	female	tissue	Roadmap	liver_female_adult_(25_years)		1	1	1	1	1	1		1
Liver		BSS01168	LIVER	LVR.LIVER			adult	31	year	male	tissue	Roadmap	liver_male_adult_(31_year)		1	1	1	1	1	1		1
Liver		BSS01519	LIVER	LVR.LIVER			adult	53	year	female	tissue	ENCODE	right_lobe_of_liver_female_adult_(53_years)	1	2	1	1	1	2		1		1	1
Liver		BSS01158	LIVER	LVR.EMB.LIVER			embryonic	59,80	day	unknown	tissue	ENCODE	liver_embryo_(59_days)_and_embryo_(80_days)	2
Lung		BSS01195	LUNG	LNG.EMB.LUNG			embryonic	76	day	female	tissue	ENCODE	lung_female_embryo_(76_days)	1
Lung		BSS01142	LUNG	LNG.EMB.LUNG			embryonic	91	day	female	tissue	Roadmap	left_lung_female_embryo_(91_day)	1
Lung		BSS01525	LUNG	LNG.EMB.LUNG			embryonic	91	day	female	tissue	Roadmap	right_lung_female_embryo_(91_day)	1
Lung		BSS01143	LUNG	LNG.EMB.LUNG			embryonic	98	day	female	tissue	Roadmap	left_lung_female_embryo_(98_days)	1
Lung		BSS01526	LUNG	LNG.EMB.LUNG			embryonic	98	day	female	tissue	Roadmap	right_lung_female_embryo_(98_days)	1
Lung		BSS01137	LUNG	LNG.EMB.LUNG			embryonic	105	day	female	tissue	Roadmap	left_lung_female_embryo_(105_days)	1
Lung		BSS01520	LUNG	LNG.EMB.LUNG			embryonic	105	day	female	tissue	Roadmap	right_lung_female_embryo_(105_days)	1
Lung		BSS01138	LUNG	LNG.EMB.LUNG			embryonic	107	day	female	tissue	Roadmap	left_lung_female_embryo_(107_days)	1
Lung		BSS01521	LUNG	LNG.EMB.LUNG			embryonic	107	day	female	tissue	Roadmap	right_lung_female_embryo_(107_days)	1
Lung		BSS01139	LUNG	LNG.EMB.LUNG			embryonic	108	day	female	tissue	Roadmap	left_lung_female_embryo_(108_days)	1
Lung		BSS01192	LUNG	LNG.EMB.LUNG			embryonic	108	day	female	tissue	Roadmap	lung_female_embryo_(108_days)	1
Lung		BSS01522	LUNG	LNG.EMB.LUNG			embryonic	108	day	female	tissue	Roadmap	right_lung_female_embryo_(108_days)	1
Lung		BSS01140	LUNG	LNG.EMB.LUNG			embryonic	110	day	female	tissue	Roadmap	left_lung_female_embryo_(110_days)	1
Lung		BSS01523	LUNG	LNG.EMB.LUNG			embryonic	110	day	female	tissue	Roadmap	right_lung_female_embryo_(110_days)	1
Lung		BSS01141	LUNG	LNG.EMB.LUNG			embryonic	117	day	female	tissue	Roadmap	left_lung_female_embryo_(117_days)	1
Lung		BSS01524	LUNG	LNG.EMB.LUNG			embryonic	117	day	female	tissue	Roadmap	right_lung_female_embryo_(117_days)	1
Lung		BSS01205	LUNG	LNG.EMB.LUNG			embryonic	82	day	male	tissue	Roadmap	lung_male_embryo_(82_days)	1
Lung		BSS01147	LUNG	LNG.EMB.LUNG			embryonic	87	day	male	tissue	Roadmap	left_lung_male_embryo_(87_days)	1
Lung		BSS01529	LUNG	LNG.EMB.LUNG			embryonic	87	day	male	tissue	Roadmap	right_lung_male_embryo_(87_days)	1
Lung		BSS01148	LUNG	LNG.EMB.LUNG			embryonic	91	day	male	tissue	Roadmap	left_lung_male_embryo_(91_day)	1
Lung		BSS01149	LUNG	LNG.EMB.LUNG			embryonic	96	day	male	tissue	Roadmap	left_lung_male_embryo_(96_days)	1
Lung		BSS01530	LUNG	LNG.EMB.LUNG			embryonic	96	day	male	tissue	Roadmap	right_lung_male_embryo_(96_days)	1
Lung		BSS01202	LUNG	LNG.EMB.LUNG			embryonic	103	day	male	tissue	Roadmap	lung_male_embryo_(103_days)	1
Lung		BSS01144	LUNG	LNG.EMB.LUNG			embryonic	105	day	male	tissue	Roadmap	left_lung_male_embryo_(105_days)	1
Lung		BSS01527	LUNG	LNG.EMB.LUNG			embryonic	105	day	male	tissue	Roadmap	right_lung_male_embryo_(105_days)	1
Lung		BSS01203	LUNG	LNG.EMB.LUNG			embryonic	108	day	male	tissue	Roadmap	lung_male_embryo_(108_days)	1
Lung		BSS01145	LUNG	LNG.EMB.LUNG			embryonic	113	day	male	tissue	Roadmap	left_lung_male_embryo_(113_days)	1
Lung		BSS01146	LUNG	LNG.EMB.LUNG			embryonic	115	day	male	tissue	Roadmap	left_lung_male_embryo_(115_days)	1
Lung		BSS01528	LUNG	LNG.EMB.LUNG			embryonic	115	day	male	tissue	Roadmap	right_lung_male_embryo_(115_days)	1
Lung		BSS01204	LUNG	LNG.EMB.LUNG			embryonic	58,54	day	male	tissue	ENCODE	lung_male_embryo_(54_days)_and_male_embryo_(58_days)	2
Lung		BSS01189	LUNG	LNG.EMB.LUNG			embryonic	80,76	day	male	tissue	ENCODE	lung_embryo_(80_days)_and_male_embryo_(76_days)	2
Lung		BSS01188	LUNG	LNG.EMB.LUNG			embryonic	67	day	unknown	tissue	Roadmap	lung_embryo_(67_days)	1
Lung		BSS01187	LUNG	LNG.EMB.LUNG			embryonic	112	day	unknown	tissue	Roadmap	lung_embryo_(112_days)	1
Lung		BSS01199	LUNG	LNG.LUNG			adult	27	year	male	tissue		lung_male_adult_(27_years)_and_male_adult_(35_years)								2
Lung		BSS01198	LUNG	LNG.EMB.LUNG			embryonic	96	day	female	tissue	Roadmap	lung_female_embryo_(96_days)	1		1
Lung		BSS01186	LUNG	LNG.EMB.LUNG			embryonic	101	day	unknown	tissue	Roadmap	lung_embryo_(101_day)	1	1
Lung		BSS01872	LUNG	LNG.LUNG			adult	54	year	male	tissue		upper_lobe_of_left_lung_male_adult_(54_years)								1		1
Lung		BSS01869	LUNG	LNG.LUNG			adult	51	year	female	tissue	ENCODE	upper_lobe_of_left_lung_female_adult_(51_year)	1							1		1
Lung		BSS01196	LUNG	LNG.EMB.LUNG			embryonic	82	day	female	tissue	Roadmap	lung_female_embryo_(82_days)				1			1		1
Lung		BSS01197	LUNG	LNG.EMB.LUNG			embryonic	85	day	female	tissue	Roadmap	lung_female_embryo_(85_days)	1			1	1
Lung		BSS01871	LUNG	LNG.LUNG			adult	37	year	male	tissue	ENCODE	upper_lobe_of_left_lung_male_adult_(37_years)	1							1		1
Lung		BSS01201	LUNG	LNG.LUNG			child	3	year	male	tissue	Roadmap	lung_male_child_(3_years)		1	1	1	1	1
Lung		BSS01190	LUNG	LNG.LUNG			adult	30	year	female	tissue	Roadmap	lung_female_adult_(30_years)		1	1	1	1	1	1
Lung		BSS01870	LUNG	LNG.LUNG			adult	53	year	female	tissue	ENCODE	upper_lobe_of_left_lung_female_adult_(53_years)	1	1	1			1	1	1		1
Lung		BSS01193	LUNG	LNG.EMB.LUNG			embryonic	120	day	female	tissue	Roadmap	lung_female_embryo_(120_days)	1	1	1	1	1		1		1
Lymphoblastoid		BSS00403	LYMPHOBLASTOID CELL LINE	LCL.LCL.GM08714			child	1	year	female	cell line	ENCODE	GM08714		2
Lymphoblastoid		BSS00406	LYMPHOBLASTOID CELL LINE	LCL.LCL.GM10847						female	cell line		GM10847										2
Lymphoblastoid		BSS00430	LYMPHOBLASTOID CELL LINE	LCL.LCL.GM12867						female	cell line		GM12867								2
Lymphoblastoid		BSS00431	LYMPHOBLASTOID CELL LINE	LCL.LCL.GM12868						female	cell line		GM12868								2
Lymphoblastoid		BSS00432	LYMPHOBLASTOID CELL LINE	LCL.LCL.GM12869						female	cell line		GM12869								2
Lymphoblastoid		BSS00436	LYMPHOBLASTOID CELL LINE	LCL.LCL.GM12873						female	cell line		GM12873								2
Lymphoblastoid		BSS00460	LYMPHOBLASTOID CELL LINE	LCL.LCL.GM18505						female	cell line		GM18505										2
Lymphoblastoid		BSS00463	LYMPHOBLASTOID CELL LINE	LCL.LCL.GM18526						female	cell line		GM18526										2
Lymphoblastoid		BSS00465	LYMPHOBLASTOID CELL LINE	LCL.LCL.GM18951						female	cell line		GM18951										2
Lymphoblastoid		BSS00467	LYMPHOBLASTOID CELL LINE	LCL.LCL.GM19099						female	cell line		GM19099										2
Lymphoblastoid		BSS00469	LYMPHOBLASTOID CELL LINE	LCL.LCL.GM19193						female	cell line		GM19193										2
Lymphoblastoid		BSS00408	LYMPHOBLASTOID CELL LINE	LCL.LCL.GM12801						male	cell line		GM12801								1
Lymphoblastoid		BSS00433	LYMPHOBLASTOID CELL LINE	LCL.LCL.GM12870						male	cell line		GM12870								2
Lymphoblastoid		BSS00434	LYMPHOBLASTOID CELL LINE	LCL.LCL.GM12871						male	cell line		GM12871								2
Lymphoblastoid		BSS00435	LYMPHOBLASTOID CELL LINE	LCL.LCL.GM12872						male	cell line		GM12872								2
Lymphoblastoid		BSS00437	LYMPHOBLASTOID CELL LINE	LCL.LCL.GM12874						male	cell line		GM12874								2
Lymphoblastoid		BSS00462	LYMPHOBLASTOID CELL LINE	LCL.LCL.GM18507						male	cell line		GM18507	1
Lymphoblastoid		BSS00458	LYMPHOBLASTOID CELL LINE	LCL.LCL.GM15510							cell line		GM15510										2
Lymphoblastoid		BSS01473	LYMPHOBLASTOID CELL LINE	LCL.LCL.RAJI							cell line		Raji										2
Lymphoblastoid		BSS00456	LYMPHOBLASTOID CELL LINE	LCL.LCL.GM13976			adult	20	year	female	cell line	ENCODE	GM13976	1							2
Lymphoblastoid		BSS00457	LYMPHOBLASTOID CELL LINE	LCL.LCL.GM13977			adult	20	year	female	cell line	ENCODE	GM13977	1							2
Lymphoblastoid		BSS00438	LYMPHOBLASTOID CELL LINE	LCL.LCL.GM12875			adult	unknown		female	cell line	ENCODE	GM12875		1						2
Lymphoblastoid		BSS00473	LYMPHOBLASTOID CELL LINE	LCL.LCL.GM19240			adult	unknown		female	cell line	ENCODE	GM19240	1							2
Lymphoblastoid		BSS00471	LYMPHOBLASTOID CELL LINE	LCL.LCL.GM19238			adult			female	cell line		GM19238	1							2
Lymphoblastoid		BSS00474	LYMPHOBLASTOID CELL LINE	LCL.LCL.GM20000			child	1	year	male	cell line	ENCODE	GM20000	1							2
Lymphoblastoid		BSS00404	LYMPHOBLASTOID CELL LINE	LCL.LCL.GM10248			adult	32	year	male	cell line	ENCODE	GM10248	1							2
Lymphoblastoid		BSS00405	LYMPHOBLASTOID CELL LINE	LCL.LCL.GM10266			adult	38	year	male	cell line	ENCODE	GM10266	1							2
Lymphoblastoid		BSS00429	LYMPHOBLASTOID CELL LINE	LCL.LCL.GM12866			adult	unknown		male	cell line	ENCODE	GM12866		1						2
Lymphoblastoid		BSS00472	LYMPHOBLASTOID CELL LINE	LCL.LCL.GM19239			adult	unknown		male	cell line	ENCODE	GM19239	1							2
Lymphoblastoid		BSS00428	LYMPHOBLASTOID CELL LINE	LCL.LCL.GM12865			unknown	unknown		female	cell line	ENCODE	GM12865	2	2						2
Lymphoblastoid		BSS00454	LYMPHOBLASTOID CELL LINE	LCL.LCL.GM12892			unknown	unknown		female	cell line	ENCODE	GM12892	1							2		2
Lymphoblastoid		BSS00427	LYMPHOBLASTOID CELL LINE	LCL.LCL.GM12864			unknown	unknown		male	cell line	ENCODE	GM12864	1	2						2
Lymphoblastoid		BSS00452	LYMPHOBLASTOID CELL LINE	LCL.LCL.GM12891			unknown	unknown		male	cell line	ENCODE	GM12891	1							2		2
Lymphoblastoid		BSS00395	LYMPHOBLASTOID CELL LINE	LCL.LCL.GM06990			unknown	unknown		female	cell line	ENCODE	GM06990	2	2	2				2	2
Lymphoblastoid		BSS00439	LYMPHOBLASTOID CELL LINE	LCL.LCL.GM12878			adult	unknown		female	cell line	ENCODE	GM12878	2	2	2	2	2	2	2	2	2	2		2	2	2	2	2	2
Mesench	Adipose	BSS00039	ADIPOCYTE FROM MSC	MSC.ADIPOCYTE			adult	41,59	year	female	in vitro differentiated cells	Roadmap	adipocyte_originated_from_mesenchymal_stem_cell		2	2	2	2		2		2
Mesench		BSS00250	AMNIOTIC FLUID FROM MSC	MSC.AMN.FLD			embryonic	15	week	male	primary cell	ENCODE	dedifferentiated_amniotic_fluid_mesenchymal_stem_cell	2
Mesench		BSS00279	EMBRYONIC FACIAL PROMINENCE	MSC.EMB.FCL.PROM			embryonic	58,53	day	unknown	tissue	ENCODE	embryonic_facial_prominence_embryo_(53_days)_and_embryo_(58_days)	2
Mesench		BSS01260	MESENCHYMAL STEM CELL	MSC.MESENC.STEM			adult	41,59,unknown	year	female	in vitro differentiated cells	Roadmap	mesenchymal_stem_cell_originated_from_adipose_tissue		2	2	2	2		2		2
Muscle		BSS01293	ARM MUSCLE	MUSC.EMB.ARM.MUSCLE			embryonic	85	day	female	tissue	Roadmap	muscle_of_arm_female_embryo_(85_days)	1
Muscle		BSS01294	ARM MUSCLE	MUSC.EMB.ARM.MUSCLE			embryonic	98	day	female	tissue	Roadmap	muscle_of_arm_female_embryo_(98_days)	1
Muscle		BSS01290	ARM MUSCLE	MUSC.EMB.ARM.MUSCLE			embryonic	105	day	female	tissue	Roadmap	muscle_of_arm_female_embryo_(105_days)	1
Muscle		BSS00352	ARM MUSCLE	MUSC.EMB.ARM.MUSCLE			embryonic	108	day	female	tissue	Roadmap	forelimb_muscle_female_embryo_(108_days)	1
Muscle		BSS01291	ARM MUSCLE	MUSC.EMB.ARM.MUSCLE			embryonic	115	day	female	tissue	Roadmap	muscle_of_arm_female_embryo_(115_days)	1
Muscle		BSS01292	ARM MUSCLE	MUSC.EMB.ARM.MUSCLE			embryonic	120	day	female	tissue	Roadmap	muscle_of_arm_female_embryo_(120_days)	1
Muscle		BSS01303	ARM MUSCLE	MUSC.EMB.ARM.MUSCLE			embryonic	96	day	male	tissue	Roadmap	muscle_of_arm_male_embryo_(96_days)	2
Muscle		BSS01304	ARM MUSCLE	MUSC.EMB.ARM.MUSCLE			embryonic	97	day	male	tissue	Roadmap	muscle_of_arm_male_embryo_(97_days)	2
Muscle		BSS01295	ARM MUSCLE	MUSC.EMB.ARM.MUSCLE			embryonic	101	day	male	tissue	Roadmap	muscle_of_arm_male_embryo_(101_day)	1
Muscle		BSS01296	ARM MUSCLE	MUSC.EMB.ARM.MUSCLE			embryonic	104	day	male	tissue	Roadmap	muscle_of_arm_male_embryo_(104_days)	1
Muscle		BSS01297	ARM MUSCLE	MUSC.EMB.ARM.MUSCLE			embryonic	105	day	male	tissue	Roadmap	muscle_of_arm_male_embryo_(105_days)	1
Muscle		BSS01298	ARM MUSCLE	MUSC.EMB.ARM.MUSCLE			embryonic	113	day	male	tissue	Roadmap	muscle_of_arm_male_embryo_(113_days)	1
Muscle		BSS01299	ARM MUSCLE	MUSC.EMB.ARM.MUSCLE			embryonic	115	day	male	tissue	Roadmap	muscle_of_arm_male_embryo_(115_days)	1
Muscle		BSS01300	ARM MUSCLE	MUSC.EMB.ARM.MUSCLE			embryonic	120	day	male	tissue	Roadmap	muscle_of_arm_male_embryo_(120_days)	1
Muscle		BSS01301	ARM MUSCLE	MUSC.EMB.ARM.MUSCLE			embryonic	127	day	male	tissue	Roadmap	muscle_of_arm_male_embryo_(127_days)	1
Muscle		BSS01289	ARM MUSCLE	MUSC.EMB.ARM.MUSCLE			embryonic	101	day	unknown	tissue	Roadmap	muscle_of_arm_embryo_(101_day)	1
Muscle		BSS01308	BACK MUSCLE	MUSC.EMB.BACK.MUSCLE			embryonic	85	day	female	tissue	Roadmap	muscle_of_back_female_embryo_(85_days)	1
Muscle		BSS01309	BACK MUSCLE	MUSC.EMB.BACK.MUSCLE			embryonic	98	day	female	tissue	Roadmap	muscle_of_back_female_embryo_(98_days)	1
Muscle		BSS01305	BACK MUSCLE	MUSC.EMB.BACK.MUSCLE			embryonic	105	day	female	tissue	Roadmap	muscle_of_back_female_embryo_(105_days)	2
Muscle		BSS01306	BACK MUSCLE	MUSC.EMB.BACK.MUSCLE			embryonic	113	day	female	tissue	Roadmap	muscle_of_back_female_embryo_(113_days)	1
Muscle		BSS01307	BACK MUSCLE	MUSC.EMB.BACK.MUSCLE			embryonic	115	day	female	tissue	Roadmap	muscle_of_back_female_embryo_(115_days)	1
Muscle		BSS01315	BACK MUSCLE	MUSC.EMB.BACK.MUSCLE			embryonic	91	day	male	tissue	Roadmap	muscle_of_back_male_embryo_(91_day)	1
Muscle		BSS01316	BACK MUSCLE	MUSC.EMB.BACK.MUSCLE			embryonic	96	day	male	tissue	Roadmap	muscle_of_back_male_embryo_(96_days)	2
Muscle		BSS01317	BACK MUSCLE	MUSC.EMB.BACK.MUSCLE			embryonic	97	day	male	tissue	Roadmap	muscle_of_back_male_embryo_(97_days)	1
Muscle		BSS01310	BACK MUSCLE	MUSC.EMB.BACK.MUSCLE			embryonic	101	day	male	tissue	Roadmap	muscle_of_back_male_embryo_(101_day)	1
Muscle		BSS01311	BACK MUSCLE	MUSC.EMB.BACK.MUSCLE			embryonic	104	day	male	tissue	Roadmap	muscle_of_back_male_embryo_(104_days)	1
Muscle		BSS01312	BACK MUSCLE	MUSC.EMB.BACK.MUSCLE			embryonic	105	day	male	tissue	Roadmap	muscle_of_back_male_embryo_(105_days)	1
Muscle		BSS01313	BACK MUSCLE	MUSC.EMB.BACK.MUSCLE			embryonic	108	day	male	tissue	Roadmap	muscle_of_back_male_embryo_(108_days)	1
Muscle		BSS01314	BACK MUSCLE	MUSC.EMB.BACK.MUSCLE			embryonic	127	day	male	tissue	Roadmap	muscle_of_back_male_embryo_(127_days)	1
Muscle		BSS00170	CARDIAC MYOCYTE	MUSC.CARDIAC.MYOCYTE			unknown	unknown		unknown	primary cell	ENCODE	cardiac_muscle_cell	2	2						2
Muscle		BSS00376	GASTROCNEMIUS MEDIALIS	MUSC.GASTR.MED			adult	51	year	female	tissue	ENCODE	gastrocnemius_medialis_female_adult_(51_year)	1							1		1	1
Muscle		BSS00378	GASTROCNEMIUS MEDIALIS	MUSC.GASTR.MED			adult	37	year	male	tissue	ENCODE	gastrocnemius_medialis_male_adult_(37_years)	1	2	2	1	2	2	2				1
Muscle		BSS00377	GASTROCNEMIUS MEDIALIS	MUSC.GASTR.MED			adult	53	year	female	tissue	ENCODE	gastrocnemius_medialis_female_adult_(53_years)		1	1	1	1	2	1	1		1	1
Muscle		BSS00379	GASTROCNEMIUS MEDIALIS	MUSC.GASTR.MED			adult	54	year	male	tissue	ENCODE	gastrocnemius_medialis_male_adult_(54_years)	1	2	2	2	2	2	1	1			1
Muscle		BSS01322	LEG MUSCLE	MUSC.EMB.LEG.MUSCLE			embryonic	85	day	female	tissue	Roadmap	muscle_of_leg_female_embryo_(85_days)	1
Muscle		BSS01318	LEG MUSCLE	MUSC.EMB.LEG.MUSCLE			embryonic	105	day	female	tissue	Roadmap	muscle_of_leg_female_embryo_(105_days)	1
Muscle		BSS01320	LEG MUSCLE	MUSC.EMB.LEG.MUSCLE			embryonic	113	day	female	tissue	Roadmap	muscle_of_leg_female_embryo_(113_days)	1
Muscle		BSS01321	LEG MUSCLE	MUSC.EMB.LEG.MUSCLE			embryonic	115	day	female	tissue	Roadmap	muscle_of_leg_female_embryo_(115_days)	1
Muscle		BSS01329	LEG MUSCLE	MUSC.EMB.LEG.MUSCLE			embryonic	96	day	male	tissue	Roadmap	muscle_of_leg_male_embryo_(96_days)	2
Muscle		BSS01330	LEG MUSCLE	MUSC.EMB.LEG.MUSCLE			embryonic	97	day	male	tissue	Roadmap	muscle_of_leg_male_embryo_(97_days)	2
Muscle		BSS01323	LEG MUSCLE	MUSC.EMB.LEG.MUSCLE			embryonic	101	day	male	tissue	Roadmap	muscle_of_leg_male_embryo_(101_day)	1
Muscle		BSS01324	LEG MUSCLE	MUSC.EMB.LEG.MUSCLE			embryonic	104	day	male	tissue	Roadmap	muscle_of_leg_male_embryo_(104_days)	1
Muscle		BSS01325	LEG MUSCLE	MUSC.EMB.LEG.MUSCLE			embryonic	105	day	male	tissue	Roadmap	muscle_of_leg_male_embryo_(105_days)	1
Muscle		BSS01327	LEG MUSCLE	MUSC.EMB.LEG.MUSCLE			embryonic	115	day	male	tissue	Roadmap	muscle_of_leg_male_embryo_(115_days)	1
Muscle		BSS00700	LEG MUSCLE	MUSC.EMB.LEG.MUSCLE			embryonic	120	day	male	tissue	Roadmap	hindlimb_muscle_male_embryo_(120_days)	1
Muscle		BSS01328	LEG MUSCLE	MUSC.EMB.LEG.MUSCLE			embryonic	127	day	male	tissue	Roadmap	muscle_of_leg_male_embryo_(127_days)	1
Muscle		BSS01319	LEG MUSCLE	MUSC.EMB.LEG.MUSCLE			embryonic	110	day	female	tissue	Roadmap	muscle_of_leg_female_embryo_(110_days)		1	1	1	2	1	1
Muscle		BSS01460	PSOAS MUSCLE	MUSC.PSOAS.MUSCLE			adult	30	year	female	tissue	Roadmap	psoas_muscle_female_adult_(30_years)						1
Muscle		BSS01461	PSOAS MUSCLE	MUSC.PSOAS.MUSCLE			adult	27,35	year	male	tissue	ENCODE	psoas_muscle_male_adult_(27_years)_and_male_adult_(35_years)	2
Muscle		BSS01462	PSOAS MUSCLE	MUSC.PSOAS.MUSCLE			adult	34	year	male	tissue	Roadmap	psoas_muscle_male_adult_(34_years)		1		1		1	1
Muscle		BSS01463	PSOAS MUSCLE	MUSC.PSOAS.MUSCLE			child	3	year	male	tissue	Roadmap	psoas_muscle_male_child_(3_years)	1	1	1	1	1	1	1
Muscle		BSS01581	SKELETAL MUSCLE	MUSC.SKELETAL.MUSCLE			adult	54	year	male	tissue	Roadmap	skeletal_muscle_tissue_male_adult_(54_years)		1	1	1	1		1		1
Muscle		BSS01577	SKELETAL MUSCLE	MUSC.SKELETAL.MUSCLE			unknown	unknown		unknown	tissue	Roadmap	skeletal_muscle_tissue		1	1	1	1		1		1
Muscle		BSS01578	SKELETAL MUSCLE	MUSC.SKELETAL.MUSCLE			adult	72	year	female	tissue	Roadmap	skeletal_muscle_tissue_female_adult_(72_years)		1	1	1	1	1	1		1
Muscle		BSS01572	SKELETAL MUSCLE CELL	MUSC.SKELETAL.MUSCLE.CELL			unknown	unknown		unknown	primary cell	ENCODE	skeletal_muscle_cell	1	2
Muscle		BSS01845	TONGUE	MUSC.EMB.TONGUE			embryonic	76,59	day	female	tissue	ENCODE	tongue_female_embryo_(59_days)_and_female_embryo_(76_days)	2
Muscle		BSS01846	TONGUE	MUSC.EMB.TONGUE			embryonic	72	day	male	tissue	ENCODE	tongue_male_embryo_(72_days)	1
Muscle		BSS01331	TRUNK MUSCLE	MUSC.EMB.TRUNK.MUSCLE			embryonic	113	day	female	tissue	Roadmap	muscle_of_trunk_female_embryo_(113_days)	1
Muscle		BSS01333	TRUNK MUSCLE	MUSC.EMB.TRUNK.MUSCLE			embryonic	120	day	female	tissue	Roadmap	muscle_of_trunk_female_embryo_(120_days)	1
Muscle		BSS01334	TRUNK MUSCLE	MUSC.EMB.TRUNK.MUSCLE			embryonic	121	day	female	tissue	Roadmap	muscle_of_trunk_female_embryo_(121_day)	1
Muscle		BSS01332	TRUNK MUSCLE	MUSC.EMB.TRUNK.MUSCLE			embryonic	115	day	female	tissue	Roadmap	muscle_of_trunk_female_embryo_(115_days)		1	1	1	1	1	1
Myosat		BSS01338	MYOCYTE	MYO.MYOCYTE			adult	41	year	male	in vitro differentiated cells	ENCODE	myocyte_originated_from_LHCN-M2	2
Myosat		BSS01344	MYOTUBE	MYO.MYOTUBE			adult	22	year	male	in vitro differentiated cells	ENCODE	myotube_originated_from_skeletal_muscle_myoblast	2	2	2	2	2	2	2	2	2			2	2	2	2
Myosat		BSS01155	SKELETAL MUSCLE MYOBLAST	MYO.SKLT.MYOBLAST			adult	41	year	male	cell line	ENCODE	LHCN-M2	2
Myosat		BSS01573	SKELETAL MUSCLE MYOBLAST	MYO.SKLT.MYOBLAST			unknown	unknown		unknown	primary cell	ENCODE	skeletal_muscle_myoblast	2
Myosat		BSS01574	SKELETAL MUSCLE MYOBLAST	MYO.SKLT.MYOBLAST			adult	22	year	male	primary cell	ENCODE	skeletal_muscle_myoblast_male_adult_(22_years)		2	2	2	2	2	2	2	2			2	2	2	2
Myosat		BSS01576	SKELETAL MUSCLE SATELLITE CELL	MYO.SKLT.SATELLITE			adult	unknown		female	primary cell	Roadmap	skeletal_muscle_satellite_cell_female_adult_originated_from_mesodermal_cell		2	2	2	2		2		2			2
Neurosph		BSS01378	NEUROSPHERE	NSPH.NEUROSPHERE			embryonic	17	week	female	primary cell	Roadmap	neurosphere_female_embryo_(17_weeks)_originated_from_cortex		1	2	2	2		2
Neurosph		BSS01379	NEUROSPHERE	NSPH.NEUROSPHERE			embryonic	17	week	female	primary cell	Roadmap	neurosphere_female_embryo_(17_weeks)_originated_from_ganglionic_eminence		1	2	2	2		2
Neurosph		BSS01377	NEUROSPHERE	NSPH.NEUROSPHERE			embryonic	15	week	unknown	primary cell	Roadmap	neurosphere_embryo_(15_weeks)_originated_from_ganglionic_eminence		2	1	1	1	1	1
Neurosph		BSS01392	OLFACTORY NEUROSPHERE	NSPH.OLF.NEUROSPHERE			adult	66	year	female	in vitro differentiated cells	ENCODE	olfactory_neurosphere_cell_line	1
Other		BSS00148	BREAST EPITHELIUM	OTHR.BREAST.EPITH			adult	54	year	male	tissue	ENCODE	breast_epithelium_male_adult_(54_years)								1			1
Other		BSS00145	BREAST EPITHELIUM	OTHR.BREAST.EPITH			adult	51	year	female	tissue	ENCODE	breast_epithelium_female_adult_(51_year)	1							1		1	1
Other		BSS00146	BREAST EPITHELIUM	OTHR.BREAST.EPITH			adult	53	year	female	tissue	ENCODE	breast_epithelium_female_adult_(53_years)		2	1	1	1	1	1	1		1	1
Other		BSS00304	EPIDERMAL MELANOCYTE	OTHR.EPID.MELANOCYTE			unknown	unknown		unknown	primary cell	ENCODE	epidermal_melanocyte	1
Other		BSS00368	FORESKIN MELANOCYTE	OTHR.FRSKN.MELANOCYTE			newborn	unknown		male	primary cell	Roadmap	foreskin_melanocyte_male_newborn	2	2	2	2	2	2	2		1
Other		BSS01156	LIMB EMBRYO	OTHR.EMB.LIMB			embryonic	53,56	day	unknown	tissue	ENCODE	limb_embryo_(53_days)_and_embryo_(56_days)	2
Other		BSS01157	LIMB EMBRYO	OTHR.EMB.LIMB			embryonic	58,59	day	unknown	tissue	ENCODE	limb_embryo_(58_days)_and_embryo_(59_days)	2
Other		BSS01216	MAMMARY STEM CELL	OTHR.MMRY.STEM			adult	33	year	female	primary cell	Roadmap	mammary_stem_cell			1
Pancreas		BSS00121	BODY OF PANCREAS	PANC.BODY.PANCREAS			adult	51	year	female	tissue	ENCODE	body_of_pancreas_female_adult_(51_year)	1							1		1	1
Pancreas		BSS00122	BODY OF PANCREAS	PANC.BODY.PANCREAS			adult	53	year	female	tissue	ENCODE	body_of_pancreas_female_adult_(53_years)	1			1	1	1	1	1		1	1
Pancreas		BSS00123	BODY OF PANCREAS	PANC.BODY.PANCREAS			adult	37	year	male	tissue	ENCODE	body_of_pancreas_male_adult_(37_years)	1	2	2	2	2	2	1	2		1	1
Pancreas		BSS00124	BODY OF PANCREAS	PANC.BODY.PANCREAS			adult	54	year	male	tissue	ENCODE	body_of_pancreas_male_adult_(54_years)	1	2	2	1	1	1	1	1		1	1
Pancreas		BSS00758	ISLET PRECURSOR CELL	PANC.EMB.ISLT.PREC			embryonic	5	day	female	in vitro differentiated cells	ENCODE	islet_precursor_cell	1
Pancreas		BSS01408	PANCREAS	PANC.PANCREAS			adult	54	year	male	tissue		pancreas_male_adult_(54_years)_and_male_adult_(60_years)								2
Pancreas		BSS01406	PANCREAS	PANC.PANCREAS			adult	30	year	female	tissue	Roadmap	pancreas_female_adult_(30_years)	1	1	1	1	1	1	1
Pancreas		BSS01407	PANCREAS	PANC.PANCREAS			adult	34	year	male	tissue	Roadmap	pancreas_male_adult_(34_years)	1	1	1	1	1	1	1
Placenta & EEM		BSS00074	AMNION	PCTA.AMNION			embryonic	16	week	male	tissue	Roadmap	amnion_male_embryo_(16_weeks)		1	1	1	1	1	1
Placenta & EEM		BSS00076	AMNION STEM CELL	PCTA.AMNION.STEM			embryonic	15	week	male	primary cell	ENCODE	amniotic_stem_cell	1
Placenta & EEM		BSS00209	CHORION	PCTA.CHORION			unknown	unknown		unknown	tissue	ENCODE	chorion	1
Placenta & EEM		BSS00211	CHORION	PCTA.CHORION			embryonic	40	week	female	tissue	Roadmap	chorion_female_embryo_(40_weeks)		1	1	1		1	1
Placenta & EEM		BSS00212	CHORION	PCTA.CHORION			embryonic	16	week	male	tissue	Roadmap	chorion_male_embryo_(16_weeks)		1	1	1		1	1
Placenta & EEM		BSS00215	CHORIONIC VILLUS	PCTA.CHORIONIC.VILL			embryonic	40	week	female	tissue	Roadmap	chorionic_villus_female_embryo_(40_weeks)		1	1	1	1	1	1
Placenta & EEM		BSS00216	CHORIONIC VILLUS	PCTA.CHORIONIC.VILL			embryonic	16	week	male	tissue	Roadmap	chorionic_villus_male_embryo_(16_weeks)		1	1	1	1	1	1
Placenta & EEM		BSS00217	CHORIONIC VILLUS	PCTA.CHORIONIC.VILL			embryonic	38	week	male	tissue	Roadmap	chorionic_villus_male_embryo_(38_weeks)		1	1	1	1	1	1
Placenta & EEM		BSS00214	CHORIONIC VILLUS	PCTA.CHORIONIC.VILL			embryonic	16	week	unknown	tissue	Roadmap	chorionic_villus_embryo_(16_weeks)		1	1	1	1	1	1
Placenta & EEM		BSS01440	PLACENTA	PCTA.PLACENTA			embryonic	85	day	female	tissue	Roadmap	placenta_female_embryo_(85_days)	1
Placenta & EEM		BSS01436	PLACENTA	PCTA.PLACENTA			embryonic	105	day	female	tissue	Roadmap	placenta_female_embryo_(105_days)	1
Placenta & EEM		BSS01437	PLACENTA	PCTA.PLACENTA			embryonic	108	day	female	tissue	Roadmap	placenta_female_embryo_(108_days)	1
Placenta & EEM		BSS01435	PLACENTA	PCTA.PLACENTA			embryonic	101105	day	female,male	tissue	ENCODE	placenta_female_embryo_(101_day)_and_male_embryo_(105_days)	2
Placenta & EEM		BSS01443	PLACENTA	PCTA.PLACENTA			embryonic	85	day	male	tissue	Roadmap	placenta_male_embryo_(85_days)	1
Placenta & EEM		BSS01444	PLACENTA	PCTA.PLACENTA			embryonic	91	day	male	tissue	Roadmap	placenta_male_embryo_(91_day)	1
Placenta & EEM		BSS01433	PLACENTA	PCTA.PLACENTA			embryonic	56,59	day	unknown	tissue	ENCODE	placenta_embryo_(56_days)_and_embryo_(59_days)	1
Placenta & EEM		BSS01432	PLACENTA	PCTA.PLACENTA			embryonic	53	day	unknown	tissue	ENCODE	placenta_embryo_(53_days)	2
Placenta & EEM		BSS01430	PLACENTA	PCTA.PLACENTA			embryonic	102	day	unknown	tissue	ENCODE	placenta_embryo_(102_days)	1
Placenta & EEM		BSS01448	PLACENTA	PCTA.PLACENTA			embryonic	38	week	male	tissue	Roadmap	placental_basal_plate_male_embryo_(38_weeks)		1	1			1
Placenta & EEM		BSS01446	PLACENTA	PCTA.PLACENTA			embryonic	40	week	female	tissue	Roadmap	placental_basal_plate_female_embryo_(40_weeks)		1	1	1	1	1	1
Placenta & EEM		BSS01441	PLACENTA	PCTA.PLACENTA			embryonic	16	week	male	tissue	Roadmap	placenta_male_embryo_(16_weeks)		1	1	1	1	1	1
Placenta & EEM		BSS01431	PLACENTA	PCTA.PLACENTA			embryonic	16	week	unknown	tissue	Roadmap	placenta_embryo_(16_weeks)		1	1	1	1	1	1
Placenta & EEM		BSS01438	PLACENTA	PCTA.PLACENTA			embryonic	113	day	female	tissue	Roadmap	placenta_female_embryo_(113_days)	1	1	1	1	1	1	1
Placenta & EEM		BSS00714	TROPHOBLAST	PCTA.TROPHOBLAST			embryonic	2019-06-12	week	unknown	cell line	ENCODE	HTR-8_SVneo	1
Placenta & EEM		BSS01856	TROPHOBLAST	PCTA.TROPHOBLAST			embryonic	40,39	week	unknown	primary cell	ENCODE	trophoblast_cell_embryo_(39_weeks)_and_embryo_(40_weeks)	2
Placenta & EEM		BSS01853	TROPHOBLAST	PCTA.TROPHOBLAST			embryonic	21	week	unknown	primary cell	ENCODE	trophoblast_cell_embryo_(21_week)	2
Placenta & EEM		BSS01855	TROPHOBLAST	PCTA.TROPHOBLAST			embryonic	23	week	unknown	primary cell	ENCODE	trophoblast_cell_embryo_(23_weeks)	1
Placenta & EEM		BSS01852	TROPHOBLAST	PCTA.TROPHOBLAST			embryonic	18,17	week	unknown	primary cell	ENCODE	trophoblast_cell_embryo_(17_weeks)_and_embryo_(18_weeks)	2
Placenta & EEM		BSS01859	TROPHOBLAST	PCTA.TROPHOBLAST			embryonic	20	week	female	tissue	Roadmap	trophoblast_female_embryo_(20_weeks)			1	1	1	1	1
Placenta & EEM		BSS01860	TROPHOBLAST	PCTA.TROPHOBLAST			embryonic	40	week	female	tissue	Roadmap	trophoblast_female_embryo_(40_weeks)			1	1	1	1	1
Placenta & EEM		BSS01867	UMBILICAL CORD	PCTA.UMB.CRD			embryonic	76,59	day	male,unknown	tissue	ENCODE	umbilical_cord_embryo_(59_days)_and_male_embryo_(76_days)	2
PNS		BSS01618	SPINAL CORD	PNS.SPINAL.CRD			embryonic	87	day	female	tissue	Roadmap	spinal_cord_female_embryo_(87_days)	1
PNS		BSS01619	SPINAL CORD	PNS.SPINAL.CRD			embryonic	89	day	female	tissue	Roadmap	spinal_cord_female_embryo_(89_days)	1
PNS		BSS01617	SPINAL CORD	PNS.SPINAL.CRD			embryonic	59,72	day	female,male	tissue	ENCODE	spinal_cord_female_embryo_(59_days)_and_male_embryo_(72_days)	2
PNS		BSS01621	SPINAL CORD	PNS.SPINAL.CRD			embryonic	96	day	male	tissue	Roadmap	spinal_cord_male_embryo_(96_days)	1
PNS		BSS01620	SPINAL CORD	PNS.SPINAL.CRD			embryonic	105	day	male	tissue	Roadmap	spinal_cord_male_embryo_(105_days)	1
PNS		BSS01614	SPINAL CORD	PNS.SPINAL.CRD			embryonic	113	day	female	tissue	Roadmap	spinal_cord_female_embryo_(113_days)	1	1	1
PNS		BSS01613	SPINAL CORD	PNS.SPINAL.CRD			embryonic	108	day	female	tissue	Roadmap	spinal_cord_female_embryo_(108_days)				1	1	1	1
PNS		BSS01842	TIBIAL NERVE	PNS.TIBIAL.NERVE			adult	37	year	male	tissue	ENCODE	tibial_nerve_male_adult_(37_years)	1							1
PNS		BSS01840	TIBIAL NERVE	PNS.TIBIAL.NERVE			adult	51	year	female	tissue	ENCODE	tibial_nerve_female_adult_(51_year)	1							1		1	1
PNS		BSS01841	TIBIAL NERVE	PNS.TIBIAL.NERVE			adult	53	year	female	tissue	ENCODE	tibial_nerve_female_adult_(53_years)		1	1	1	1	1	1	1		1
Reproductive		BSS01456	PROSTATE GLAND	REPR.PROSTATE.GLD			adult	37	year	male	tissue	ENCODE	prostate_gland_male_adult_(37_years)	1							1		1
Reproductive		BSS01457	PROSTATE GLAND	REPR.PROSTATE.GLD			adult	54	year	male	tissue	ENCODE	prostate_gland_male_adult_(54_years)								1		1	1
Reproductive		BSS01459	PROSTATE GLAND	REPR.PROSTATE.GLD			adult	54	year	male	tissue	ENCODE	prostate_male_adult_(54_years)		1	1		1	1
Reproductive		BSS01883	UTERUS	REPR.UTERUS			adult	51	year	female	tissue		uterus_female_adult_(51_year)								1		1
Reproductive		BSS01884	UTERUS	REPR.UTERUS			adult	53	year	female	tissue	ENCODE	uterus_female_adult_(53_years)	1					2		1		1
Reproductive		BSS01886	VAGINA	REPR.VAGINA			adult	51	year	female	tissue	ENCODE	vagina_female_adult_(51_year)	1							1		1
Reproductive		BSS01887	VAGINA	REPR.VAGINA			adult	53	year	female	tissue	ENCODE	vagina_female_adult_(53_years)	1	2	1			2		1		1
Sm. Muscle	Brain	BSS01606	BRAIN VASCULATURE SMOOTH MUSCLE CELL	SMTH.BRN.VASC.SMTH.MUSC			unknown	unknown		female	primary cell	ENCODE	smooth_muscle_cell_of_the_brain_vasculature_female	2
Sm. Muscle	Digestive	BSS01285	COLON MUSCLE	SMTH.COLON.MUSCLE			adult	56	year	female	tissue	Roadmap	muscle_layer_of_colon_female_adult_(56_years)		1	1		1	1	1
Sm. Muscle	Digestive	BSS01286	COLON MUSCLE	SMTH.COLON.MUSCLE			adult	77	year	female	tissue	Roadmap	muscle_layer_of_colon_female_adult_(77_years)		1	1	1	1		1		1
Sm. Muscle	Digestive	BSS01288	DUODENUM MUSCLE	SMTH.DUOD.MUSCLE			adult	73	year	male	tissue	Roadmap	muscle_layer_of_duodenum_male_adult_(73_years)		1	1	1	1		1
Sm. Muscle	Digestive	BSS01287	DUODENUM MUSCLE	SMTH.DUOD.MUSCLE			adult	59	year	male	tissue	Roadmap	muscle_layer_of_duodenum_male_adult_(59_years)		1	1	1	1	1	1
Sm. Muscle	Digestive	BSS01475	RECTUM MUSCLE	SMTH.RECT.MUSCLE			adult	50	year	female	tissue	Roadmap	rectal_smooth_muscle_tissue_female_adult_(50_years)		1	1	1		1	1		1
Sm. Muscle	Digestive	BSS01660	STOMACH MUSCLE	SMTH.STOM.MUSCLE			adult	59	year	male	tissue	Roadmap	stomach_smooth_muscle_male_adult_(59_years)		1	1		1		1		1
Sm. Muscle	Digestive	BSS01659	STOMACH MUSCLE	SMTH.STOM.MUSCLE			adult	84	year	female	tissue	Roadmap	stomach_smooth_muscle_female_adult_(84_years)		1	1	1	1	1	1		1
Spleen		BSS01627	SPLEEN	SPLN.SPLEEN			adult	20,30	year	female	tissue		spleen_female_adult_(20_years)_and_female_adult_(30_years)								2
Spleen		BSS01625	SPLEEN	SPLN.EMB.SPLEEN			embryonic	112	day	unknown	tissue	Roadmap	spleen_embryo_(112_days)	1
Spleen		BSS01632	SPLEEN	SPLN.SPLEEN			adult	37	year	male	tissue		spleen_male_adult_(37_years)								1		1
Spleen		BSS01628	SPLEEN	SPLN.SPLEEN			adult	30	year	female	tissue	Roadmap	spleen_female_adult_(30_years)			1	1		1
Spleen		BSS01629	SPLEEN	SPLN.SPLEEN			adult	51	year	female	tissue	ENCODE	spleen_female_adult_(51_year)								1		1	1
Spleen		BSS01633	SPLEEN	SPLN.SPLEEN			adult	54	year	male	tissue	ENCODE	spleen_male_adult_(54_years)	1							1		1
Spleen		BSS01634	SPLEEN	SPLN.SPLEEN			child	3	year	male	tissue	Roadmap	spleen_male_child_(3_years)		1			1	1	1
Spleen		BSS01631	SPLEEN	SPLN.SPLEEN			adult	34	year	male	tissue	Roadmap	spleen_male_adult_(34_years)		1	1	1	1	1	1
Spleen		BSS01630	SPLEEN	SPLN.SPLEEN			adult	53	year	female	tissue	ENCODE	spleen_female_adult_(53_years)		1	1	1	1	1	1	1		1
Stromal	Bone	BSS01661	BONE MARROW STROMAL CELL	STRM.BONE.MARROW.STROMAL			unknown	unknown		male	primary cell	ENCODE	stromal_cell_of_bone_marrow_male	2
Stromal	Brain	BSS00144	PERICYTE	STRM.BRN.PERICYTE			unknown	unknown		unknown	primary cell	ENCODE	brain_pericyte	1
Stromal	Eye	BSS00349	CONJUNCTIVA FIBROBLAST	STRM.EYE.CJCT.FIBR			unknown	unknown		unknown	primary cell	ENCODE	fibroblast_of_the_conjunctiva	2
Stromal	Heart	BSS00347	AORTA FIBROBLAST	STRM.AORTA.FIBR			unknown	unknown		female	primary cell	ENCODE	fibroblast_of_the_aortic_adventitia_female	2	2						2
Stromal	Heart	BSS00168	CARDIAC FIBROBLAST	STRM.EMB.CARDIAC.FIBR			embryonic	94,98	day	female	primary cell	ENCODE	cardiac_fibroblast_female_embryo_(94_days)_and_female_embryo_(98_days)	2
Stromal	Heart	BSS00166	CARDIAC FIBROBLAST	STRM.CARDIAC.FIBR			unknown	unknown		unknown	primary cell	ENCODE	cardiac_fibroblast	2	2
Stromal	Heart	BSS00167	CARDIAC FIBROBLAST	STRM.CARDIAC.FIBR			adult	unknown		female	primary cell	ENCODE	cardiac_fibroblast_female	2	1						1
Stromal	Lung	BSS00064	LUNG FIBROBLAST	STRM.LUNG.FIBR			adult	85	year	female	cell line	ENCODE	AG08396	1
Stromal	Lung	BSS01891	LUNG FIBROBLAST	STRM.LUNG.FIBR			unknown	unknown		female	cell line	ENCODE	WI38		2						2
Stromal	Lung	BSS00342	LUNG FIBROBLAST	STRM.LUNG.FIBR			adult	45	year	male	primary cell	ENCODE	fibroblast_of_lung_male_adult_(45_years)	2	2						1
Stromal	Lung	BSS00339	LUNG FIBROBLAST	STRM.LUNG.FIBR			unknown	unknown		unknown	primary cell	ENCODE	fibroblast_of_lung	2	2						2
Stromal	Lung	BSS00062	LUNG FIBROBLAST	STRM.EMB.LUNG.FIBR			embryonic	12	week	male	cell line	ENCODE	AG04450	2	2			2	1	1	2
Stromal	Lung	BSS00341	LUNG FIBROBLAST	STRM.LUNG.FIBR			child,adult	11,45	year	female,male	primary cell	ENCODE	fibroblast_of_lung_female_child_(11_year)_and_male_adult_(45_years)		2	2	2	2	2	2	2	2			2	2	2	2
Stromal	Lung	BSS00720	LUNG FIBROBLAST	STRM.EMB.LUNG.FIBR			embryonic	16	week	female	cell line	ENCODE	IMR-90	2	2	2	2	2	2	2	2	2	2		2	2	2	2	2	2			2	2	2	2	2	2	2	2	2	2	2	2	2	2	2	2
Stromal	Lung	BSS00345	PULMONARY ARTERY FIBROBLAST	STRM.LUNG.PULM.ATY.FIBR			unknown	unknown		unknown	primary cell	ENCODE	fibroblast_of_pulmonary_artery	2	2						2
Stromal	Other	BSS00338	GINGIVAL FIBROBLAST	STRM.GINGVL.FIBR			unknown	unknown		unknown	primary cell	ENCODE	fibroblast_of_gingiva	2
Stromal	Other	BSS00067	GINGIVAL FIBROBLAST	STRM.GINGVL.FIBR			adult	24	year	female	cell line	ENCODE	AG09319	2	2						2
Stromal	Other	BSS00344	PERIDONTAL LIGAMENT FIBROBLAST	STRM.PERID.LIG.FIBR			unknown	unknown		male	primary cell	ENCODE	fibroblast_of_peridontal_ligament_male	2
Stromal	Placenta & EEM	BSS00350	VILLOUS MESENCHYME FIBROBLAST	STRM.VILL.MESENCH.FIBR			unknown	unknown		unknown	primary cell	ENCODE	fibroblast_of_villous_mesenchyme	2	2						2
Stromal		BSS00332	BREAST FIBROBLAST	STRM.BREAST.FIBR			adult	17	year	female	primary cell	Roadmap	fibroblast_of_breast_female_adult_(17_years)		1	1	1		1	1
Stromal		BSS00333	BREAST FIBROBLAST	STRM.BREAST.FIBR			adult	26	year	female	primary cell	Roadmap	fibroblast_of_breast_female_adult_(26_years)		1	1	1	1	1	1
Stromal		BSS00335	DERMIS FIBROBLAST	STRM.DERMIS.FIBR			adult	unknown		female	primary cell	ENCODE	fibroblast_of_dermis_female_adult	2
Stromal		BSS00334	DERMIS FIBROBLAST	STRM.DERMIS.FIBR			unknown	unknown		unknown	primary cell	ENCODE	fibroblast_of_dermis			2	2	2	2	2	2	2			2		2	2
Stromal		BSS00337	DERMIS FIBROBLAST	STRM.DERMIS.FIBR			unknown,adult	unknown		unknown,female	primary cell	ENCODE	fibroblast_of_dermis_NONE_and_female_adult		2											2
Stromal		BSS00697	FORESKIN FIBROBLAST	STRM.FRSKN.FIBR			newborn	unknown		male	cell line	ENCODE	HFF-Myc_originated_from_foreskin_fibroblast	2	2						2
Stromal		BSS00353	FORESKIN FIBROBLAST	STRM.FRSKN.FIBR			newborn	unknown		male	primary cell	ENCODE	foreskin_fibroblast_male_newborn	2	2	2	2	2	2	2	2
Stromal		BSS00343	MAMMARY FIBROBLAST	STRM.MMRY.FIBR			unknown	unknown		female	primary cell	ENCODE	fibroblast_of_mammary_gland_female	2	2						2
Stromal		BSS00275	SKIN FIBROBLAST	STRM.SKIN.FIBR			newborn	unknown		male	cell line	ENCODE	EH	2
Stromal		BSS00276	SKIN FIBROBLAST	STRM.SKIN.FIBR			newborn	unknown		male	cell line	ENCODE	EL	2
Stromal		BSS00393	SKIN FIBROBLAST	STRM.SKIN.FIBR			adult	31	year	female	cell line	ENCODE	GM04503	2
Stromal		BSS00394	SKIN FIBROBLAST	STRM.SKIN.FIBR			adult	31	year	female	cell line	ENCODE	GM04504	2
Stromal		BSS00063	SKIN FIBROBLAST	STRM.SKIN.FIBR			adult	85	year	female	cell line	ENCODE	AG08395	1
Stromal		BSS00069	SKIN FIBROBLAST	STRM.SKIN.FIBR			adult	71	year	male	cell line	ENCODE	AG20443	1
Stromal		BSS00346	SKIN FIBROBLAST	STRM.EMB.SKIN.FIBR			embryonic	97	day	male	primary cell	Roadmap	fibroblast_of_skin_of_abdomen_male_embryo_(97_days)	2
Stromal		BSS01583	SKIN FIBROBLAST	STRM.EMB.SKIN.FIBR			embryonic	97	day	male	primary cell	Roadmap	skin_fibroblast_male_embryo_(97_days)	2
Stromal		BSS00278	SKIN FIBROBLAST	STRM.SKIN.FIBR			newborn	unknown		male	cell line	ENCODE	ELR	2
Stromal		BSS00390	SKIN FIBROBLAST	STRM.SKIN.FIBR			child	10	year	male	cell line	ENCODE	GM03348	1
Stromal		BSS00066	SKIN FIBROBLAST	STRM.SKIN.FIBR			adult	21	year	female	cell line	ENCODE	AG09309	2	2						2
Stromal		BSS00061	SKIN FIBROBLAST	STRM.EMB.SKIN.FIBR			embryonic	12	week	male	cell line	ENCODE	AG04449	2	2						2
Stromal		BSS00068	SKIN FIBROBLAST	STRM.SKIN.FIBR			adult	22	year	male	cell line	ENCODE	AG10803	2	2						2
Stromal		BSS00476	SKIN FIBROBLAST	STRM.SKIN.FIBR			adult	53	year	male	cell line	ENCODE	GM23248	2	2	2	2	1	2	2		2			1	2	2	2			2	2
Stromal		BSS00113	SKIN FIBROBLAST	STRM.SKIN.FIBR			newborn	unknown		male	cell line	ENCODE	BJ	2	2	2				2	2
Thymus		BSS01824	THYMUS	THYM.EMB.THYMUS			embryonic	98	day	female	tissue	Roadmap	thymus_female_embryo_(98_days)	1
Thymus		BSS01819	THYMUS	THYM.EMB.THYMUS			embryonic	105	day	female	tissue	Roadmap	thymus_female_embryo_(105_days)	1
Thymus		BSS01821	THYMUS	THYM.EMB.THYMUS			embryonic	113	day	female	tissue	Roadmap	thymus_female_embryo_(113_days)	1
Thymus		BSS01823	THYMUS	THYM.EMB.THYMUS			embryonic	147	day	female	tissue	Roadmap	thymus_female_embryo_(147_days)	1
Thymus		BSS01818	THYMUS	THYM.EMB.THYMUS			embryonic	unknown		female	tissue	Roadmap	thymus_female_embryo	1
Thymus		BSS01826	THYMUS	THYM.EMB.THYMUS			embryonic	104	day	male	tissue	Roadmap	thymus_male_embryo_(104_days)	1
Thymus		BSS01827	THYMUS	THYM.EMB.THYMUS			embryonic	108	day	male	tissue	Roadmap	thymus_male_embryo_(108_days)	1
Thymus		BSS01828	THYMUS	THYM.EMB.THYMUS			embryonic	113	day	male	tissue	Roadmap	thymus_male_embryo_(113_days)	1
Thymus		BSS01829	THYMUS	THYM.EMB.THYMUS			embryonic	127	day	male	tissue	Roadmap	thymus_male_embryo_(127_days)	1
Thymus		BSS01820	THYMUS	THYM.EMB.THYMUS			embryonic	110	day	female	tissue	Roadmap	thymus_female_embryo_(110_days)		1	1	1	1	1	1
Thymus		BSS01825	THYMUS	THYM.THYMUS			child	3	year	male	tissue	Roadmap	thymus_male_child_(3_years)		1	1	1	1	1	1
Urinary		BSS01878	URINARY BLADDER	URNY.EMB.URINARY.BLADDER			embryonic	76	day	male	tissue	ENCODE	urinary_bladder_male_embryo_(76_days)	1
Urinary		BSS01876	URINARY BLADDER	URNY.URINARY.BLADDER			adult	34	year	male	tissue	Roadmap	urinary_bladder_male_adult_(34_years)		1	1	1		1
Urinary		BSS01879	UROTHELIUM CELL	URNY.UROTHELIUM.CELL			child	12	year	female	cell line	ENCODE	urothelium_cell_line	1
Urinary		BSS01880	UROTHELIUM CELL	URNY.UROTHELIUM.CELL	urothelium_cell_line	UT189_for_1_hour	child	12	year	female	cell line	ENCODE	urothelium_cell_line_treated_with_UT189_for_1_hour	1
														635	312	258	257	253	242	242	229	100	97	66	60	50	48	41	27	19	17	16	7	7	7	7	7	7	7	7	6	6	6	6	4	4	4	3	2
[truncated: 4 more columns]

## Sheet: Extended Metadata (marksaccessi
id	Biosample.Summary	Biosample	GROUP	SECONDARY	COLOR	category	infoline	age	sex	type	origin	perturb	lifestage	Project2	Mark	Status	Life.Stage	Age	Age.Units	Sex	Treatment	Duration	Duration.Units	Multi.donor.	Donor.IDs	collated.DONORS	Accession	Assay	Target	Project	Lab	Month.Submitted	Replication.Type	Biosample.IDS	Link
BSS00001	22Rv1	22Rv1	Cancer	Reproductive	#000000	Other	PROSTATE EPITHELIAL CARCINOMA	unknown	unknown/mixed	cell line			unknown/mixed	ENCODE	H3K27ac	released	unknown	unknown		unknown		NA		No	ENCDO719HIY	ENCDO719HIY	ENCSR391NPE	ChIP-seq	H3K27ac	ENCODE	/labs/michael-snyder/	2017-03-01	isogenic	ENCBS822DIG,ENCBS737IZN	/experiments/ENCSR391NPE/
BSS00002	22Rv1 treated with 10 nM 17β-hydroxy-5α-androstan-3-one for 4 hours	22Rv1	Cancer	Reproductive	#000000	Other	PROSTATE EPITHELIAL CARCINOMA	unknown	unknown/mixed	cell line	22Rv1	10_nM_17b-hydroxy-5a-androstan-3-one_for_4_hours	unknown/mixed	ENCODE	H3K27ac	released	unknown	unknown		unknown	17β-hydroxy-5α-androstan-3-one	4	hour	No	ENCDO719HIY	ENCDO719HIY	ENCSR777CQW	ChIP-seq	H3K27ac	ENCODE	/labs/michael-snyder/	2017-03-01	isogenic	ENCBS626QQL,ENCBS070BKF	/experiments/ENCSR777CQW/
BSS00003	8988T	8988T	Cancer	Pancreas	#000000	Other	PANCREAS ADENOCARCINOMA	64	female	cell line			adult	ENCODE	DNase-seq	released	adult	64	year	female		NA		No	ENCDO000ACP	ENCDO000ACP	ENCSR000EID	DNase-seq		ENCODE	/labs/gregory-crawford/	2011-04-01	unreplicated	ENCBS158AAA	/experiments/ENCSR000EID/
BSS00004	A172	A172	Cancer	Brain	#000000	Other	GLIOBLASTOMA	53	male	cell line			adult	ENCODE	DNase-seq	released	adult	53	year	male		NA		No	ENCDO934VEN	ENCDO934VEN	ENCSR932KWJ	DNase-seq		ENCODE	/labs/john-stamatoyannopoulos/	2015-08-01	isogenic	ENCBS225AJI,ENCBS874LTK	/experiments/ENCSR932KWJ/
BSS00007	A549	A549	Cancer	Lung	#000000	Other	LUNG EPITHELIAL CARCINOMA	58	male	cell line			adult	ENCODE 2012	ATAC-seq	released	adult	58	year	male		NA		No	ENCDO000AAZ	ENCDO000AAZ	ENCSR220ASC	ATAC-seq		GGR	/labs/tim-reddy/	2018-04-01	isogenic	ENCBS586UFT,ENCBS565TIR,ENCBS213TPT	/experiments/ENCSR220ASC/
BSS00007	A549	A549	Cancer	Lung	#000000	Other	LUNG EPITHELIAL CARCINOMA	58	male	cell line			adult	ENCODE 2012	DNase-seq	released	adult	58	year	male		NA		No	ENCDO000AAZ	ENCDO000AAZ	ENCSR136DNA	DNase-seq	Control	GGR	/labs/tim-reddy/	2016-05-01	isogenic	ENCBS976TIO,ENCBS478IHD,ENCBS797SEZ,ENCBS720VDH	/experiments/ENCSR136DNA/
BSS00007	A549	A549	Cancer	Lung	#000000	Other	LUNG EPITHELIAL CARCINOMA	58	male	cell line			adult	ENCODE 2012	H3K4me1	released	adult	58	year	male		NA		No	ENCDO000AAZ	ENCDO000AAZ	ENCSR636PIN	ChIP-seq	H3K4me1	GGR	/labs/tim-reddy/	2016-07-01	isogenic	ENCBS664ATC,ENCBS270TGZ,ENCBS818RAI	/experiments/ENCSR636PIN/
BSS00007	A549	A549	Cancer	Lung	#000000	Other	LUNG EPITHELIAL CARCINOMA	58	male	cell line			adult	ENCODE 2012	DNase-seq	released	adult	58	year	male		NA		No	ENCDO000AAZ	ENCDO000AAZ	ENCSR000EIE	DNase-seq		ENCODE	/labs/gregory-crawford/	2011-04-01	unreplicated	ENCBS162AAA	/experiments/ENCSR000EIE/
BSS00007	A549	A549	Cancer	Lung	#000000	Other	LUNG EPITHELIAL CARCINOMA	58	male	cell line			adult	ENCODE 2012	DNase-seq	released	adult	58	year	male		NA		No	ENCDO000AAZ	ENCDO000AAZ	ENCSR000ELW	DNase-seq		ENCODE	/labs/john-stamatoyannopoulos/	2016-07-01	isogenic	ENCBS163AAA,ENCBS858LUL	/experiments/ENCSR000ELW/
BSS00007	A549	A549	Cancer	Lung	#000000	Other	LUNG EPITHELIAL CARCINOMA	58	male	cell line			adult	ENCODE 2012	H3K4me3	released	adult	58	year	male		NA		No	ENCDO000AAZ	ENCDO000AAZ	ENCSR203XPU	ChIP-seq	H3K4me3	GGR	/labs/tim-reddy/	2016-07-01	isogenic	ENCBS487FRL,ENCBS266ZMP,ENCBS682PYF	/experiments/ENCSR203XPU/
BSS00007	A549	A549	Cancer	Lung	#000000	Other	LUNG EPITHELIAL CARCINOMA	58	male	cell line			adult	ENCODE 2012	H3K9me3	released	adult	58	year	male		NA		No	ENCDO000AAZ	ENCDO000AAZ	ENCSR775TAI	ChIP-seq	H3K9me3	GGR	/labs/tim-reddy/	2016-07-01	isogenic	ENCBS090WQR,ENCBS204ZVO,ENCBS788RGJ	/experiments/ENCSR775TAI/
BSS00007	A549	A549	Cancer	Lung	#000000	Other	LUNG EPITHELIAL CARCINOMA	58	male	cell line			adult	ENCODE 2012	H3K4me2	released	adult	58	year	male		NA		No	ENCDO000AAZ	ENCDO000AAZ	ENCSR410BCN	ChIP-seq	H3K4me2	GGR	/labs/tim-reddy/	2016-07-01	isogenic	ENCBS176HWE,ENCBS069CLB,ENCBS096ODB	/experiments/ENCSR410BCN/
BSS00007	A549	A549	Cancer	Lung	#000000	Other	LUNG EPITHELIAL CARCINOMA	58	male	cell line			adult	ENCODE 2012	H3K4me3	released	adult	58	year	male		NA		No	ENCDO000AAZ	ENCDO000AAZ	ENCSR000DPD	ChIP-seq	H3K4me3	ENCODE	/labs/john-stamatoyannopoulos/	2011-11-01	isogenic	ENCBS858LUL,ENCBS163AAA	/experiments/ENCSR000DPD/
BSS00007	A549	A549	Cancer	Lung	#000000	Other	LUNG EPITHELIAL CARCINOMA	58	male	cell line			adult	ENCODE 2012	H3K27ac	released	adult	58	year	male		NA		No	ENCDO000AAZ	ENCDO000AAZ	ENCSR783SNV	ChIP-seq	H3K27ac	GGR	/labs/tim-reddy/	2016-07-01	isogenic	ENCBS708WVC,ENCBS547ACC,ENCBS508IUN	/experiments/ENCSR783SNV/
BSS00007	A549	A549	Cancer	Lung	#000000	Other	LUNG EPITHELIAL CARCINOMA	58	male	cell line			adult	ENCODE 2012	H3K27ac	released	adult	58	year	male		NA		No	ENCDO000AAZ	ENCDO000AAZ	ENCSR778NQS	ChIP-seq	H3K27ac	GGR	/labs/tim-reddy/	2017-10-01	isogenic	ENCBS297OJC,ENCBS431BEM,ENCBS192IRK	/experiments/ENCSR778NQS/
BSS00013	A549 treated with 0.02% ethanol for 1 hour	A549	Cancer	Lung	#000000	Other	LUNG EPITHELIAL CARCINOMA	58	male	cell line	A549	0.02pct_ethanol_for_1_hour	adult	ENCODE 2012	H3K4me1	released	adult	58	year	male	ethanol	1	hour	No	ENCDO000AAZ	ENCDO000AAZ	ENCSR000AUM	ChIP-seq	H3K4me1	ENCODE	/labs/bradley-bernstein/	2012-08-01	isogenic	ENCBS161AAA	/experiments/ENCSR000AUM/
BSS00013	A549 treated with 0.02% ethanol for 1 hour	A549	Cancer	Lung	#000000	Other	LUNG EPITHELIAL CARCINOMA	58	male	cell line	A549	0.02pct_ethanol_for_1_hour	adult	ENCODE 2012	H3K4me2	released	adult	58	year	male	ethanol	1	hour	No	ENCDO000AAZ	ENCDO000AAZ	ENCSR000AVI	ChIP-seq	H3K4me2	ENCODE	/labs/bradley-bernstein/	2012-08-01	isogenic	ENCBS161AAA	/experiments/ENCSR000AVI/
BSS00013	A549 treated with 0.02% ethanol for 1 hour	A549	Cancer	Lung	#000000	Other	LUNG EPITHELIAL CARCINOMA	58	male	cell line	A549	0.02pct_ethanol_for_1_hour	adult	ENCODE 2012	H2AFZ	released	adult	58	year	male	ethanol	1	hour	No	ENCDO000AAZ	ENCDO000AAZ	ENCSR000AUH	ChIP-seq	H2AFZ	ENCODE	/labs/bradley-bernstein/	2012-08-01	isogenic	ENCBS161AAA	/experiments/ENCSR000AUH/
BSS00013	A549 treated with 0.02% ethanol for 1 hour	A549	Cancer	Lung	#000000	Other	LUNG EPITHELIAL CARCINOMA	58	male	cell line	A549	0.02pct_ethanol_for_1_hour	adult	ENCODE 2012	H3K9me3	released	adult	58	year	male	ethanol	1	hour	No	ENCDO000AAZ	ENCDO000AAZ	ENCSR000AUN	ChIP-seq	H3K9me3	ENCODE	/labs/bradley-bernstein/	2012-08-01	isogenic	ENCBS161AAA	/experiments/ENCSR000AUN/
BSS00013	A549 treated with 0.02% ethanol for 1 hour	A549	Cancer	Lung	#000000	Other	LUNG EPITHELIAL CARCINOMA	58	male	cell line	A549	0.02pct_ethanol_for_1_hour	adult	ENCODE 2012	H3K27ac	released	adult	58	year	male	ethanol	1	hour	No	ENCDO000AAZ	ENCDO000AAZ	ENCSR000AUI	ChIP-seq	H3K27ac	ENCODE	/labs/bradley-bernstein/	2012-08-01	isogenic	ENCBS161AAA	/experiments/ENCSR000AUI/
BSS00013	A549 treated with 0.02% ethanol for 1 hour	A549	Cancer	Lung	#000000	Other	LUNG EPITHELIAL CARCINOMA	58	male	cell line	A549	0.02pct_ethanol_for_1_hour	adult	ENCODE 2012	H3K4me3	released	adult	58	year	male	ethanol	1	hour	No	ENCDO000AAZ	ENCDO000AAZ	ENCSR000ASH	ChIP-seq	H3K4me3	ENCODE	/labs/bradley-bernstein/	2012-08-01	isogenic	ENCBS161AAA	/experiments/ENCSR000ASH/
BSS00013	A549 treated with 0.02% ethanol for 1 hour	A549	Cancer	Lung	#000000	Other	LUNG EPITHELIAL CARCINOMA	58	male	cell line	A549	0.02pct_ethanol_for_1_hour	adult	ENCODE 2012	H3K9ac	released	adult	58	year	male	ethanol	1	hour	No	ENCDO000AAZ	ENCDO000AAZ	ENCSR000ASV	ChIP-seq	H3K9ac	ENCODE	/labs/bradley-bernstein/	2012-08-01	isogenic	ENCBS161AAA	/experiments/ENCSR000ASV/
BSS00013	A549 treated with 0.02% ethanol for 1 hour	A549	Cancer	Lung	#000000	Other	LUNG EPITHELIAL CARCINOMA	58	male	cell line	A549	0.02pct_ethanol_for_1_hour	adult	ENCODE 2012	H3K79me2	released	adult	58	year	male	ethanol	1	hour	No	ENCDO000AAZ	ENCDO000AAZ	ENCSR000ATP	ChIP-seq	H3K79me2	ENCODE	/labs/bradley-bernstein/	2012-08-01	isogenic	ENCBS161AAA	/experiments/ENCSR000ATP/
BSS00013	A549 treated with 0.02% ethanol for 1 hour	A549	Cancer	Lung	#000000	Other	LUNG EPITHELIAL CARCINOMA	58	male	cell line	A549	0.02pct_ethanol_for_1_hour	adult	ENCODE 2012	H4K20me1	released	adult	58	year	male	ethanol	1	hour	No	ENCDO000AAZ	ENCDO000AAZ	ENCSR000AUO	ChIP-seq	H4K20me1	ENCODE	/labs/bradley-bernstein/	2012-08-01	isogenic	ENCBS161AAA	/experiments/ENCSR000AUO/
BSS00013	A549 treated with 0.02% ethanol for 1 hour	A549	Cancer	Lung	#000000	Other	LUNG EPITHELIAL CARCINOMA	58	male	cell line	A549	0.02pct_ethanol_for_1_hour	adult	ENCODE 2012	H3K27me3	released	adult	58	year	male	ethanol	1	hour	No	ENCDO000AAZ	ENCDO000AAZ	ENCSR000AUK	ChIP-seq	H3K27me3	ENCODE	/labs/bradley-bernstein/	2012-08-01	isogenic	ENCBS161AAA	/experiments/ENCSR000AUK/
BSS00013	A549 treated with 0.02% ethanol for 1 hour	A549	Cancer	Lung	#000000	Other	LUNG EPITHELIAL CARCINOMA	58	male	cell line	A549	0.02pct_ethanol_for_1_hour	adult	ENCODE 2012	H3K36me3	released	adult	58	year	male	ethanol	1	hour	No	ENCDO000AAZ	ENCDO000AAZ	ENCSR000AUL	ChIP-seq	H3K36me3	ENCODE	/labs/bradley-bernstein/	2012-08-01	isogenic	ENCBS161AAA	/experiments/ENCSR000AUL/
BSS00015	A549 treated with 100 nM dexamethasone for 1 hour	A549	Cancer	Lung	#000000	Other	LUNG EPITHELIAL CARCINOMA	58	male	cell line	A549	100_nM_dexamethasone_for_1_hour	adult	ENCODE	H3K4me1	released	adult	58	year	male	dexamethasone	1	hour	No	ENCDO000AAZ	ENCDO000AAZ	ENCSR537FVU	ChIP-seq	H3K4me1	GGR	/labs/tim-reddy/	2016-07-01	isogenic	ENCBS581KGX,ENCBS257YLQ,ENCBS804CVK	/experiments/ENCSR537FVU/
BSS00015	A549 treated with 100 nM dexamethasone for 1 hour	A549	Cancer	Lung	#000000	Other	LUNG EPITHELIAL CARCINOMA	58	male	cell line	A549	100_nM_dexamethasone_for_1_hour	adult	ENCODE	H3K4me2	released	adult	58	year	male	dexamethasone	1	hour	No	ENCDO000AAZ	ENCDO000AAZ	ENCSR000ATO	ChIP-seq	H3K4me2	ENCODE	/labs/bradley-bernstein/	2012-08-01	isogenic	ENCBS160AAA	/experiments/ENCSR000ATO/
BSS00015	A549 treated with 100 nM dexamethasone for 1 hour	A549	Cancer	Lung	#000000	Other	LUNG EPITHELIAL CARCINOMA	58	male	cell line	A549	100_nM_dexamethasone_for_1_hour	adult	ENCODE	H3K4me2	released	adult	58	year	male	dexamethasone	1	hour	No	ENCDO000AAZ	ENCDO000AAZ	ENCSR692JHM	ChIP-seq	H3K4me2	GGR	/labs/tim-reddy/	2016-07-01	isogenic	ENCBS810BRT,ENCBS399VKP,ENCBS705AWL	/experiments/ENCSR692JHM/
BSS00015	A549 treated with 100 nM dexamethasone for 1 hour	A549	Cancer	Lung	#000000	Other	LUNG EPITHELIAL CARCINOMA	58	male	cell line	A549	100_nM_dexamethasone_for_1_hour	adult	ENCODE	H3K4me3	released	adult	58	year	male	dexamethasone	1	hour	No	ENCDO000AAZ	ENCDO000AAZ	ENCSR000AST	ChIP-seq	H3K4me3	ENCODE	/labs/bradley-bernstein/	2012-08-01	isogenic	ENCBS160AAA	/experiments/ENCSR000AST/
BSS00015	A549 treated with 100 nM dexamethasone for 1 hour	A549	Cancer	Lung	#000000	Other	LUNG EPITHELIAL CARCINOMA	58	male	cell line	A549	100_nM_dexamethasone_for_1_hour	adult	ENCODE	H3K4me3	released	adult	58	year	male	dexamethasone	1	hour	No	ENCDO000AAZ	ENCDO000AAZ	ENCSR928FDN	ChIP-seq	H3K4me3	GGR	/labs/tim-reddy/	2016-07-01	isogenic	ENCBS706OMV,ENCBS996ZFV,ENCBS837CSI	/experiments/ENCSR928FDN/
BSS00015	A549 treated with 100 nM dexamethasone for 1 hour	A549	Cancer	Lung	#000000	Other	LUNG EPITHELIAL CARCINOMA	58	male	cell line	A549	100_nM_dexamethasone_for_1_hour	adult	ENCODE	H3K9me3	released	adult	58	year	male	dexamethasone	1	hour	No	ENCDO000AAZ	ENCDO000AAZ	ENCSR954SQX	ChIP-seq	H3K9me3	GGR	/labs/tim-reddy/	2016-07-01	isogenic	ENCBS525GZL,ENCBS953UYS,ENCBS417IIV	/experiments/ENCSR954SQX/
BSS00015	A549 treated with 100 nM dexamethasone for 1 hour	A549	Cancer	Lung	#000000	Other	LUNG EPITHELIAL CARCINOMA	58	male	cell line	A549	100_nM_dexamethasone_for_1_hour	adult	ENCODE	H3K27ac	released	adult	58	year	male	dexamethasone	1	hour	No	ENCDO000AAZ	ENCDO000AAZ	ENCSR000AVF	ChIP-seq	H3K27ac	ENCODE	/labs/bradley-bernstein/	2012-08-01	isogenic	ENCBS160AAA	/experiments/ENCSR000AVF/
BSS00015	A549 treated with 100 nM dexamethasone for 1 hour	A549	Cancer	Lung	#000000	Other	LUNG EPITHELIAL CARCINOMA	58	male	cell line	A549	100_nM_dexamethasone_for_1_hour	adult	ENCODE	H3K27ac	released	adult	58	year	male	dexamethasone	1	hour	No	ENCDO000AAZ	ENCDO000AAZ	ENCSR242TBH	ChIP-seq	H3K27ac	GGR	/labs/tim-reddy/	2016-07-01	isogenic	ENCBS889QXH,ENCBS598CCT,ENCBS774FRJ	/experiments/ENCSR242TBH/
BSS00015	A549 treated with 100 nM dexamethasone for 1 hour	A549	Cancer	Lung	#000000	Other	LUNG EPITHELIAL CARCINOMA	58	male	cell line	A549	100_nM_dexamethasone_for_1_hour	adult	ENCODE	H3K27me3	released	adult	58	year	male	dexamethasone	1	hour	No	ENCDO000AAZ	ENCDO000AAZ	ENCSR000AUJ	ChIP-seq	H3K27me3	ENCODE	/labs/bradley-bernstein/	2012-08-01	isogenic	ENCBS160AAA	/experiments/ENCSR000AUJ/
BSS00015	A549 treated with 100 nM dexamethasone for 1 hour	A549	Cancer	Lung	#000000	Other	LUNG EPITHELIAL CARCINOMA	58	male	cell line	A549	100_nM_dexamethasone_for_1_hour	adult	ENCODE	H3K36me3	released	adult	58	year	male	dexamethasone	1	hour	No	ENCDO000AAZ	ENCDO000AAZ	ENCSR000AVG	ChIP-seq	H3K36me3	ENCODE	/labs/bradley-bernstein/	2012-08-01	isogenic	ENCBS160AAA	/experiments/ENCSR000AVG/
BSS00015	A549 treated with 100 nM dexamethasone for 1 hour	A549	Cancer	Lung	#000000	Other	LUNG EPITHELIAL CARCINOMA	58	male	cell line	A549	100_nM_dexamethasone_for_1_hour	adult	ENCODE	H3K79me2	released	adult	58	year	male	dexamethasone	1	hour	No	ENCDO000AAZ	ENCDO000AAZ	ENCSR000ASU	ChIP-seq	H3K79me2	ENCODE	/labs/bradley-bernstein/	2012-08-01	isogenic	ENCBS160AAA	/experiments/ENCSR000ASU/
BSS00015	A549 treated with 100 nM dexamethasone for 1 hour	A549	Cancer	Lung	#000000	Other	LUNG EPITHELIAL CARCINOMA	58	male	cell line	A549	100_nM_dexamethasone_for_1_hour	adult	ENCODE	ATAC-seq	released	adult	58	year	male	dexamethasone	1	hour	No	ENCDO000AAZ	ENCDO000AAZ	ENCSR139OYS	ATAC-seq		GGR	/labs/tim-reddy/	2018-04-01	isogenic	ENCBS211HEU,ENCBS017CJM,ENCBS542BDV	/experiments/ENCSR139OYS/
BSS00015	A549 treated with 100 nM dexamethasone for 1 hour	A549	Cancer	Lung	#000000	Other	LUNG EPITHELIAL CARCINOMA	58	male	cell line	A549	100_nM_dexamethasone_for_1_hour	adult	ENCODE	DNase-seq	released	adult	58	year	male	dexamethasone	1	hour	No	ENCDO000AAZ	ENCDO000AAZ	ENCSR384KCZ	DNase-seq		GGR	/labs/tim-reddy/	2016-05-01	isogenic	ENCBS960LFK,ENCBS772RGZ,ENCBS691ANI,ENCBS606CKR,ENCBS887WBA	/experiments/ENCSR384KCZ/
BSS00015	A549 treated with 100 nM dexamethasone for 1 hour	A549	Cancer	Lung	#000000	Other	LUNG EPITHELIAL CARCINOMA	58	male	cell line	A549	100_nM_dexamethasone_for_1_hour	adult	ENCODE	H2AFZ	released	adult	58	year	male	dexamethasone	1	hour	No	ENCDO000AAZ	ENCDO000AAZ	ENCSR000AUG	ChIP-seq	H2AFZ	ENCODE	/labs/bradley-bernstein/	2012-08-01	isogenic	ENCBS160AAA	/experiments/ENCSR000AUG/
BSS00015	A549 treated with 100 nM dexamethasone for 1 hour	A549	Cancer	Lung	#000000	Other	LUNG EPITHELIAL CARCINOMA	58	male	cell line	A549	100_nM_dexamethasone_for_1_hour	adult	ENCODE	H3K4me1	released	adult	58	year	male	dexamethasone	1	hour	No	ENCDO000AAZ	ENCDO000AAZ	ENCSR000AVH	ChIP-seq	H3K4me1	ENCODE	/labs/bradley-bernstein/	2012-08-01	isogenic	ENCBS160AAA	/experiments/ENCSR000AVH/
BSS00016	A549 treated with 100 nM dexamethasone for 10 hours	A549	Cancer	Lung	#000000	Other	LUNG EPITHELIAL CARCINOMA	58	male	cell line	A549	100_nM_dexamethasone_for_10_hours	adult	GGR	H3K4me3	released	adult	58	year	male	dexamethasone	10	hour	No	ENCDO000AAZ	ENCDO000AAZ	ENCSR139DGM	ChIP-seq	H3K4me3	GGR	/labs/tim-reddy/	2016-07-01	isogenic	ENCBS462SQL,ENCBS142GEF,ENCBS447LYH	/experiments/ENCSR139DGM/
BSS00016	A549 treated with 100 nM dexamethasone for 10 hours	A549	Cancer	Lung	#000000	Other	LUNG EPITHELIAL CARCINOMA	58	male	cell line	A549	100_nM_dexamethasone_for_10_hours	adult	GGR	H3K9me3	released	adult	58	year	male	dexamethasone	10	hour	No	ENCDO000AAZ	ENCDO000AAZ	ENCSR013RTF	ChIP-seq	H3K9me3	GGR	/labs/tim-reddy/	2016-07-01	isogenic	ENCBS933PFW,ENCBS844JPS,ENCBS734NQI	/experiments/ENCSR013RTF/
BSS00016	A549 treated with 100 nM dexamethasone for 10 hours	A549	Cancer	Lung	#000000	Other	LUNG EPITHELIAL CARCINOMA	58	male	cell line	A549	100_nM_dexamethasone_for_10_hours	adult	GGR	H3K27ac	released	adult	58	year	male	dexamethasone	10	hour	No	ENCDO000AAZ	ENCDO000AAZ	ENCSR180YHA	ChIP-seq	H3K27ac	GGR	/labs/tim-reddy/	2016-07-01	isogenic	ENCBS851NMG,ENCBS157YZR,ENCBS962DEK	/experiments/ENCSR180YHA/
BSS00016	A549 treated with 100 nM dexamethasone for 10 hours	A549	Cancer	Lung	#000000	Other	LUNG EPITHELIAL CARCINOMA	58	male	cell line	A549	100_nM_dexamethasone_for_10_hours	adult	GGR	H3K4me1	released	adult	58	year	male	dexamethasone	10	hour	No	ENCDO000AAZ	ENCDO000AAZ	ENCSR954HUB	ChIP-seq	H3K4me1	GGR	/labs/tim-reddy/	2016-07-01	isogenic	ENCBS798DNC,ENCBS106VMV,ENCBS261PDK	/experiments/ENCSR954HUB/
BSS00016	A549 treated with 100 nM dexamethasone for 10 hours	A549	Cancer	Lung	#000000	Other	LUNG EPITHELIAL CARCINOMA	58	male	cell line	A549	100_nM_dexamethasone_for_10_hours	adult	GGR	H3K4me2	released	adult	58	year	male	dexamethasone	10	hour	No	ENCDO000AAZ	ENCDO000AAZ	ENCSR766NHB	ChIP-seq	H3K4me2	GGR	/labs/tim-reddy/	2016-07-01	isogenic	ENCBS455PIS,ENCBS719FNK,ENCBS552KSE	/experiments/ENCSR766NHB/
BSS00016	A549 treated with 100 nM dexamethasone for 10 hours	A549	Cancer	Lung	#000000	Other	LUNG EPITHELIAL CARCINOMA	58	male	cell line	A549	100_nM_dexamethasone_for_10_hours	adult	GGR	DNase-seq	released	adult	58	year	male	dexamethasone	10	hour	No	ENCDO000AAZ	ENCDO000AAZ	ENCSR128IVG	DNase-seq		GGR	/labs/tim-reddy/	2016-05-01	isogenic	ENCBS993AJE,ENCBS892LLD,ENCBS146CRN,ENCBS570WAL	/experiments/ENCSR128IVG/
BSS00017	A549 treated with 100 nM dexamethasone for 10 minutes	A549	Cancer	Lung	#000000	Other	LUNG EPITHELIAL CARCINOMA	58	male	cell line	A549	100_nM_dexamethasone_for_10_minutes	adult	GGR	H3K27ac	released	adult	58	year	male	dexamethasone	10	minute	No	ENCDO000AAZ	ENCDO000AAZ	ENCSR027BPE	ChIP-seq	H3K27ac	GGR	/labs/tim-reddy/	2017-10-01	isogenic	ENCBS653LWC,ENCBS287PYF,ENCBS777YGA	/experiments/ENCSR027BPE/
BSS00018	A549 treated with 100 nM dexamethasone for 12 hours	A549	Cancer	Lung	#000000	Other	LUNG EPITHELIAL CARCINOMA	58	male	cell line	A549	100_nM_dexamethasone_for_12_hours	adult	GGR	DNase-seq	released	adult	58	year	male	dexamethasone	12	hour	No	ENCDO000AAZ	ENCDO000AAZ	ENCSR523FJT	DNase-seq		GGR	/labs/tim-reddy/	2016-05-01	isogenic	ENCBS091SYA,ENCBS652QEI,ENCBS420ZHM,ENCBS097ZMG	/experiments/ENCSR523FJT/
BSS00018	A549 treated with 100 nM dexamethasone for 12 hours	A549	Cancer	Lung	#000000	Other	LUNG EPITHELIAL CARCINOMA	58	male	cell line	A549	100_nM_dexamethasone_for_12_hours	adult	GGR	ATAC-seq	released	adult	58	year	male	dexamethasone	12	hour	No	ENCDO000AAZ	ENCDO000AAZ	ENCSR265ZXX	ATAC-seq		GGR	/labs/tim-reddy/	2018-04-01	isogenic	ENCBS533ZLP,ENCBS404OUV,ENCBS301SWX	/experiments/ENCSR265ZXX/
BSS00018	A549 treated with 100 nM dexamethasone for 12 hours	A549	Cancer	Lung	#000000	Other	LUNG EPITHELIAL CARCINOMA	58	male	cell line	A549	100_nM_dexamethasone_for_12_hours	adult	GGR	H3K9me3	released	adult	58	year	male	dexamethasone	12	hour	No	ENCDO000AAZ	ENCDO000AAZ	ENCSR451MJX	ChIP-seq	H3K9me3	GGR	/labs/tim-reddy/	2016-07-01	isogenic	ENCBS620YUM,ENCBS005TRZ,ENCBS419TTO	/experiments/ENCSR451MJX/
BSS00018	A549 treated with 100 nM dexamethasone for 12 hours	A549	Cancer	Lung	#000000	Other	LUNG EPITHELIAL CARCINOMA	58	male	cell line	A549	100_nM_dexamethasone_for_12_hours	adult	GGR	H3K4me1	released	adult	58	year	male	dexamethasone	12	hour	No	ENCDO000AAZ	ENCDO000AAZ	ENCSR529YKU	ChIP-seq	H3K4me1	GGR	/labs/tim-reddy/	2016-07-01	isogenic	ENCBS914SLE,ENCBS420GJD,ENCBS219THB	/experiments/ENCSR529YKU/
BSS00018	A549 treated with 100 nM dexamethasone for 12 hours	A549	Cancer	Lung	#000000	Other	LUNG EPITHELIAL CARCINOMA	58	male	cell line	A549	100_nM_dexamethasone_for_12_hours	adult	GGR	H3K4me2	released	adult	58	year	male	dexamethasone	12	hour	No	ENCDO000AAZ	ENCDO000AAZ	ENCSR428DFL	ChIP-seq	H3K4me2	GGR	/labs/tim-reddy/	2016-07-01	isogenic	ENCBS616EUG,ENCBS154OIS,ENCBS327IUO	/experiments/ENCSR428DFL/
BSS00018	A549 treated with 100 nM dexamethasone for 12 hours	A549	Cancer	Lung	#000000	Other	LUNG EPITHELIAL CARCINOMA	58	male	cell line	A549	100_nM_dexamethasone_for_12_hours	adult	GGR	H3K4me3	released	adult	58	year	male	dexamethasone	12	hour	No	ENCDO000AAZ	ENCDO000AAZ	ENCSR944WVU	ChIP-seq	H3K4me3	GGR	/labs/tim-reddy/	2016-07-01	isogenic	ENCBS795HVL,ENCBS779CAS,ENCBS336FCB	/experiments/ENCSR944WVU/
BSS00018	A549 treated with 100 nM dexamethasone for 12 hours	A549	Cancer	Lung	#000000	Other	LUNG EPITHELIAL CARCINOMA	58	male	cell line	A549	100_nM_dexamethasone_for_12_hours	adult	GGR	H3K27ac	released	adult	58	year	male	dexamethasone	12	hour	No	ENCDO000AAZ	ENCDO000AAZ	ENCSR435JKM	ChIP-seq	H3K27ac	GGR	/labs/tim-reddy/	2016-07-01	isogenic	ENCBS886DPW,ENCBS887WFS,ENCBS598OWL	/experiments/ENCSR435JKM/
BSS00019	A549 treated with 100 nM dexamethasone for 15 minutes	A549	Cancer	Lung	#000000	Other	LUNG EPITHELIAL CARCINOMA	58	male	cell line	A549	100_nM_dexamethasone_for_15_minutes	adult	GGR	H3K27ac	released	adult	58	year	male	dexamethasone	15	minute	No	ENCDO000AAZ	ENCDO000AAZ	ENCSR325VCV	ChIP-seq	H3K27ac	GGR	/labs/tim-reddy/	2017-10-01	isogenic	ENCBS982NSX,ENCBS071SOD,ENCBS334UWV	/experiments/ENCSR325VCV/
BSS00020	A549 treated with 100 nM dexamethasone for 2 hours	A549	Cancer	Lung	#000000	Other	LUNG EPITHELIAL CARCINOMA	58	male	cell line	A549	100_nM_dexamethasone_for_2_hours	adult	GGR	H3K4me1	released	adult	58	year	male	dexamethasone	2	hour	No	ENCDO000AAZ	ENCDO000AAZ	ENCSR726MAP	ChIP-seq	H3K4me1	GGR	/labs/tim-reddy/	2016-07-01	isogenic	ENCBS281AZP,ENCBS468TPT,ENCBS944KBZ	/experiments/ENCSR726MAP/
BSS00020	A549 treated with 100 nM dexamethasone for 2 hours	A549	Cancer	Lung	#000000	Other	LUNG EPITHELIAL CARCINOMA	58	male	cell line	A549	100_nM_dexamethasone_for_2_hours	adult	GGR	H3K4me2	released	adult	58	year	male	dexamethasone	2	hour	No	ENCDO000AAZ	ENCDO000AAZ	ENCSR124YCC	ChIP-seq	H3K4me2	GGR	/labs/tim-reddy/	2016-07-01	isogenic	ENCBS239RRE,ENCBS508LJT,ENCBS488ZDO	/experiments/ENCSR124YCC/
BSS00020	A549 treated with 100 nM dexamethasone for 2 hours	A549	Cancer	Lung	#000000	Other	LUNG EPITHELIAL CARCINOMA	58	male	cell line	A549	100_nM_dexamethasone_for_2_hours	adult	GGR	H3K27ac	released	adult	58	year	male	dexamethasone	2	hour	No	ENCDO000AAZ	ENCDO000AAZ	ENCSR614NPG	ChIP-seq	H3K27ac	GGR	/labs/tim-reddy/	2016-07-01	isogenic	ENCBS780YEC,ENCBS133BUS,ENCBS828JTD	/experiments/ENCSR614NPG/
BSS00020	A549 treated with 100 nM dexamethasone for 2 hours	A549	Cancer	Lung	#000000	Other	LUNG EPITHELIAL CARCINOMA	58	male	cell line	A549	100_nM_dexamethasone_for_2_hours	adult	GGR	H3K4me3	released	adult	58	year	male	dexamethasone	2	hour	No	ENCDO000AAZ	ENCDO000AAZ	ENCSR252FZA	ChIP-seq	H3K4me3	GGR	/labs/tim-reddy/	2016-07-01	isogenic	ENCBS287FJW,ENCBS004LAJ,ENCBS477BQZ	/experiments/ENCSR252FZA/
BSS00020	A549 treated with 100 nM dexamethasone for 2 hours	A549	Cancer	Lung	#000000	Other	LUNG EPITHELIAL CARCINOMA	58	male	cell line	A549	100_nM_dexamethasone_for_2_hours	adult	GGR	H3K9me3	released	adult	58	year	male	dexamethasone	2	hour	No	ENCDO000AAZ	ENCDO000AAZ	ENCSR936UEX	ChIP-seq	H3K9me3	GGR	/labs/tim-reddy/	2016-07-01	isogenic	ENCBS685QBT,ENCBS293IUY,ENCBS914AZQ	/experiments/ENCSR936UEX/
BSS00020	A549 treated with 100 nM dexamethasone for 2 hours	A549	Cancer	Lung	#000000	Other	LUNG EPITHELIAL CARCINOMA	58	male	cell line	A549	100_nM_dexamethasone_for_2_hours	adult	GGR	DNase-seq	released	adult	58	year	male	dexamethasone	2	hour	No	ENCDO000AAZ	ENCDO000AAZ	ENCSR837VHE	DNase-seq		GGR	/labs/tim-reddy/	2016-05-01	isogenic	ENCBS549TVN,ENCBS191VYO,ENCBS157WWD,ENCBS570PSF	/experiments/ENCSR837VHE/
BSS00021	A549 treated with 100 nM dexamethasone for 20 minutes	A549	Cancer	Lung	#000000	Other	LUNG EPITHELIAL CARCINOMA	58	male	cell line	A549	100_nM_dexamethasone_for_20_minutes	adult	GGR	H3K27ac	released	adult	58	year	male	dexamethasone	20	minute	No	ENCDO000AAZ	ENCDO000AAZ	ENCSR864KVZ	ChIP-seq	H3K27ac	GGR	/labs/tim-reddy/	2017-10-01	isogenic	ENCBS331TBM,ENCBS010CCH,ENCBS026DZZ	/experiments/ENCSR864KVZ/
BSS00022	A549 treated with 100 nM dexamethasone for 25 minutes	A549	Cancer	Lung	#000000	Other	LUNG EPITHELIAL CARCINOMA	58	male	cell line	A549	100_nM_dexamethasone_for_25_minutes	adult	GGR	H3K27ac	released	adult	58	year	male	dexamethasone	25	minute	No	ENCDO000AAZ	ENCDO000AAZ	ENCSR480OHP	ChIP-seq	H3K27ac	GGR	/labs/tim-reddy/	2017-10-01	isogenic	ENCBS334AKK,ENCBS978CEM,ENCBS128BGV	/experiments/ENCSR480OHP/
BSS00023	A549 treated with 100 nM dexamethasone for 3 hours	A549	Cancer	Lung	#000000	Other	LUNG EPITHELIAL CARCINOMA	58	male	cell line	A549	100_nM_dexamethasone_for_3_hours	adult	GGR	H3K4me2	released	adult	58	year	male	dexamethasone	3	hour	No	ENCDO000AAZ	ENCDO000AAZ	ENCSR918VQU	ChIP-seq	H3K4me2	GGR	/labs/tim-reddy/	2016-07-01	isogenic	ENCBS929VTV,ENCBS972JHA	/experiments/ENCSR918VQU/
BSS00023	A549 treated with 100 nM dexamethasone for 3 hours	A549	Cancer	Lung	#000000	Other	LUNG EPITHELIAL CARCINOMA	58	male	cell line	A549	100_nM_dexamethasone_for_3_hours	adult	GGR	DNase-seq	released	adult	58	year	male	dexamethasone	3	hour	No	ENCDO000AAZ	ENCDO000AAZ	ENCSR294XUZ	DNase-seq		GGR	/labs/tim-reddy/	2016-05-01	isogenic	ENCBS006TYD,ENCBS497NSM,ENCBS721JKR,ENCBS875AZA	/experiments/ENCSR294XUZ/
BSS00023	A549 treated with 100 nM dexamethasone for 3 hours	A549	Cancer	Lung	#000000	Other	LUNG EPITHELIAL CARCINOMA	58	male	cell line	A549	100_nM_dexamethasone_for_3_hours	adult	GGR	H3K4me1	released	adult	58	year	male	dexamethasone	3	hour	No	ENCDO000AAZ	ENCDO000AAZ	ENCSR171ZJG	ChIP-seq	H3K4me1	GGR	/labs/tim-reddy/	2016-07-01	isogenic	ENCBS133KFY,ENCBS640AFN,ENCBS452TOO	/experiments/ENCSR171ZJG/
BSS00023	A549 treated with 100 nM dexamethasone for 3 hours	A549	Cancer	Lung	#000000	Other	LUNG EPITHELIAL CARCINOMA	58	male	cell line	A549	100_nM_dexamethasone_for_3_hours	adult	GGR	H3K27ac	released	adult	58	year	male	dexamethasone	3	hour	No	ENCDO000AAZ	ENCDO000AAZ	ENCSR350EFV	ChIP-seq	H3K27ac	GGR	/labs/tim-reddy/	2016-07-01	isogenic	ENCBS714CHO,ENCBS107VVO,ENCBS492GFZ	/experiments/ENCSR350EFV/
BSS00023	A549 treated with 100 nM dexamethasone for 3 hours	A549	Cancer	Lung	#000000	Other	LUNG EPITHELIAL CARCINOMA	58	male	cell line	A549	100_nM_dexamethasone_for_3_hours	adult	GGR	H3K4me3	released	adult	58	year	male	dexamethasone	3	hour	No	ENCDO000AAZ	ENCDO000AAZ	ENCSR483JJT	ChIP-seq	H3K4me3	GGR	/labs/tim-reddy/	2016-07-01	isogenic	ENCBS372GEL,ENCBS897QKO	/experiments/ENCSR483JJT/
BSS00023	A549 treated with 100 nM dexamethasone for 3 hours	A549	Cancer	Lung	#000000	Other	LUNG EPITHELIAL CARCINOMA	58	male	cell line	A549	100_nM_dexamethasone_for_3_hours	adult	GGR	H3K9me3	released	adult	58	year	male	dexamethasone	3	hour	No	ENCDO000AAZ	ENCDO000AAZ	ENCSR354ERB	ChIP-seq	H3K9me3	GGR	/labs/tim-reddy/	2016-07-01	isogenic	ENCBS099QUK,ENCBS724JIH,ENCBS754LRU	/experiments/ENCSR354ERB/
BSS00024	A549 treated with 100 nM dexamethasone for 30 minutes	A549	Cancer	Lung	#000000	Other	LUNG EPITHELIAL CARCINOMA	58	male	cell line	A549	100_nM_dexamethasone_for_30_minutes	adult	GGR	H3K4me2	released	adult	58	year	male	dexamethasone	30	minute	No	ENCDO000AAZ	ENCDO000AAZ	ENCSR215DID	ChIP-seq	H3K4me2	GGR	/labs/tim-reddy/	2016-07-01	isogenic	ENCBS553BBK,ENCBS608WXT,ENCBS218RFX	/experiments/ENCSR215DID/
BSS00024	A549 treated with 100 nM dexamethasone for 30 minutes	A549	Cancer	Lung	#000000	Other	LUNG EPITHELIAL CARCINOMA	58	male	cell line	A549	100_nM_dexamethasone_for_30_minutes	adult	GGR	H3K4me1	released	adult	58	year	male	dexamethasone	30	minute	No	ENCDO000AAZ	ENCDO000AAZ	ENCSR593RGY	ChIP-seq	H3K4me1	GGR	/labs/tim-reddy/	2016-07-01	isogenic	ENCBS179WSX,ENCBS868JZZ,ENCBS834ANM	/experiments/ENCSR593RGY/
BSS00024	A549 treated with 100 nM dexamethasone for 30 minutes	A549	Cancer	Lung	#000000	Other	LUNG EPITHELIAL CARCINOMA	58	male	cell line	A549	100_nM_dexamethasone_for_30_minutes	adult	GGR	DNase-seq	released	adult	58	year	male	dexamethasone	30	minute	No	ENCDO000AAZ	ENCDO000AAZ	ENCSR406EMB	DNase-seq		GGR	/labs/tim-reddy/	2016-05-01	isogenic	ENCBS643KEB,ENCBS609BAO,ENCBS444MVA,ENCBS896RCE,ENCBS875EJK	/experiments/ENCSR406EMB/
BSS00024	A549 treated with 100 nM dexamethasone for 30 minutes	A549	Cancer	Lung	#000000	Other	LUNG EPITHELIAL CARCINOMA	58	male	cell line	A549	100_nM_dexamethasone_for_30_minutes	adult	GGR	H3K4me3	released	adult	58	year	male	dexamethasone	30	minute	No	ENCDO000AAZ	ENCDO000AAZ	ENCSR677QYM	ChIP-seq	H3K4me3	GGR	/labs/tim-reddy/	2016-07-01	isogenic	ENCBS884PLU,ENCBS583GBH,ENCBS131VWP	/experiments/ENCSR677QYM/
BSS00024	A549 treated with 100 nM dexamethasone for 30 minutes	A549	Cancer	Lung	#000000	Other	LUNG EPITHELIAL CARCINOMA	58	male	cell line	A549	100_nM_dexamethasone_for_30_minutes	adult	GGR	H3K9me3	released	adult	58	year	male	dexamethasone	30	minute	No	ENCDO000AAZ	ENCDO000AAZ	ENCSR109KEL	ChIP-seq	H3K9me3	GGR	/labs/tim-reddy/	2016-07-01	isogenic	ENCBS626ALW,ENCBS087LLT,ENCBS594NFK	/experiments/ENCSR109KEL/
BSS00024	A549 treated with 100 nM dexamethasone for 30 minutes	A549	Cancer	Lung	#000000	Other	LUNG EPITHELIAL CARCINOMA	58	male	cell line	A549	100_nM_dexamethasone_for_30_minutes	adult	GGR	H3K27ac	released	adult	58	year	male	dexamethasone	30	minute	No	ENCDO000AAZ	ENCDO000AAZ	ENCSR102XUM	ChIP-seq	H3K27ac	GGR	/labs/tim-reddy/	2016-07-01	isogenic	ENCBS823HFB,ENCBS657XCY,ENCBS790LFN	/experiments/ENCSR102XUM/
BSS00025	A549 treated with 100 nM dexamethasone for 4 hours	A549	Cancer	Lung	#000000	Other	LUNG EPITHELIAL CARCINOMA	58	male	cell line	A549	100_nM_dexamethasone_for_4_hours	adult	GGR	ATAC-seq	released	adult	58	year	male	dexamethasone	4	hour	No	ENCDO000AAZ	ENCDO000AAZ	ENCSR288YMH	ATAC-seq		GGR	/labs/tim-reddy/	2018-04-01	isogenic	ENCBS360YMB,ENCBS402NSI,ENCBS006KFZ	/experiments/ENCSR288YMH/
BSS00025	A549 treated with 100 nM dexamethasone for 4 hours	A549	Cancer	Lung	#000000	Other	LUNG EPITHELIAL CARCINOMA	58	male	cell line	A549	100_nM_dexamethasone_for_4_hours	adult	GGR	DNase-seq	released	adult	58	year	male	dexamethasone	4	hour	No	ENCDO000AAZ	ENCDO000AAZ	ENCSR599WJC	DNase-seq		GGR	/labs/tim-reddy/	2016-05-01	isogenic	ENCBS473OMG,ENCBS307KAV,ENCBS023FRY,ENCBS213WGX	/experiments/ENCSR599WJC/
BSS00025	A549 treated with 100 nM dexamethasone for 4 hours	A549	Cancer	Lung	#000000	Other	LUNG EPITHELIAL CARCINOMA	58	male	cell line	A549	100_nM_dexamethasone_for_4_hours	adult	GGR	H3K4me1	released	adult	58	year	male	dexamethasone	4	hour	No	ENCDO000AAZ	ENCDO000AAZ	ENCSR949IDI	ChIP-seq	H3K4me1	GGR	/labs/tim-reddy/	2016-07-01	isogenic	ENCBS059RHT,ENCBS381CYW,ENCBS478XMC	/experiments/ENCSR949IDI/
BSS00025	A549 treated with 100 nM dexamethasone for 4 hours	A549	Cancer	Lung	#000000	Other	LUNG EPITHELIAL CARCINOMA	58	male	cell line	A549	100_nM_dexamethasone_for_4_hours	adult	GGR	H3K4me2	released	adult	58	year	male	dexamethasone	4	hour	No	ENCDO000AAZ	ENCDO000AAZ	ENCSR834LCU	ChIP-seq	H3K4me2	GGR	/labs/tim-reddy/	2016-07-01	isogenic	ENCBS538GZG,ENCBS018TOF	/experiments/ENCSR834LCU/
BSS00025	A549 treated with 100 nM dexamethasone for 4 hours	A549	Cancer	Lung	#000000	Other	LUNG EPITHELIAL CARCINOMA	58	male	cell line	A549	100_nM_dexamethasone_for_4_hours	adult	GGR	H3K4me3	released	adult	58	year	male	dexamethasone	4	hour	No	ENCDO000AAZ	ENCDO000AAZ	ENCSR901AAW	ChIP-seq	H3K4me3	GGR	/labs/tim-reddy/	2016-07-01	isogenic	ENCBS025UWS,ENCBS938EZW	/experiments/ENCSR901AAW/
BSS00025	A549 treated with 100 nM dexamethasone for 4 hours	A549	Cancer	Lung	#000000	Other	LUNG EPITHELIAL CARCINOMA	58	male	cell line	A549	100_nM_dexamethasone_for_4_hours	adult	GGR	H3K9me3	released	adult	58	year	male	dexamethasone	4	hour	No	ENCDO000AAZ	ENCDO000AAZ	ENCSR037DAC	ChIP-seq	H3K9me3	GGR	/labs/tim-reddy/	2016-07-01	isogenic	ENCBS615RCL,ENCBS015HRP,ENCBS181LVW	/experiments/ENCSR037DAC/
BSS00025	A549 treated with 100 nM dexamethasone for 4 hours	A549	Cancer	Lung	#000000	Other	LUNG EPITHELIAL CARCINOMA	58	male	cell line	A549	100_nM_dexamethasone_for_4_hours	adult	GGR	H3K27ac	released	adult	58	year	male	dexamethasone	4	hour	No	ENCDO000AAZ	ENCDO000AAZ	ENCSR543ZVZ	ChIP-seq	H3K27ac	GGR	/labs/tim-reddy/	2016-07-01	isogenic	ENCBS029TTL,ENCBS969VAO,ENCBS820MUM	/experiments/ENCSR543ZVZ/
BSS00026	A549 treated with 100 nM dexamethasone for 5 hours	A549	Cancer	Lung	#000000	Other	LUNG EPITHELIAL CARCINOMA	58	male	cell line	A549	100_nM_dexamethasone_for_5_hours	adult	GGR	H3K4me1	released	adult	58	year	male	dexamethasone	5	hour	No	ENCDO000AAZ	ENCDO000AAZ	ENCSR225AOO	ChIP-seq	H3K4me1	GGR	/labs/tim-reddy/	2016-07-01	isogenic	ENCBS385PXA,ENCBS915DYB,ENCBS198WYR	/experiments/ENCSR225AOO/
BSS00026	A549 treated with 100 nM dexamethasone for 5 hours	A549	Cancer	Lung	#000000	Other	LUNG EPITHELIAL CARCINOMA	58	male	cell line	A549	100_nM_dexamethasone_for_5_hours	adult	GGR	H3K4me2	released	adult	58	year	male	dexamethasone	5	hour	No	ENCDO000AAZ	ENCDO000AAZ	ENCSR555EAA	ChIP-seq	H3K4me2	GGR	/labs/tim-reddy/	2016-07-01	isogenic	ENCBS687HVT,ENCBS027OSU,ENCBS466BWX	/experiments/ENCSR555EAA/
BSS00026	A549 treated with 100 nM dexamethasone for 5 hours	A549	Cancer	Lung	#000000	Other	LUNG EPITHELIAL CARCINOMA	58	male	cell line	A549	100_nM_dexamethasone_for_5_hours	adult	GGR	H3K27ac	released	adult	58	year	male	dexamethasone	5	hour	No	ENCDO000AAZ	ENCDO000AAZ	ENCSR716XDB	ChIP-seq	H3K27ac	GGR	/labs/tim-reddy/	2016-07-01	isogenic	ENCBS076NFI,ENCBS745XRX,ENCBS528HKR	/experiments/ENCSR716XDB/
BSS00026	A549 treated with 100 nM dexamethasone for 5 hours	A549	Cancer	Lung	#000000	Other	LUNG EPITHELIAL CARCINOMA	58	male	cell line	A549	100_nM_dexamethasone_for_5_hours	adult	GGR	H3K4me3	released	adult	58	year	male	dexamethasone	5	hour	No	ENCDO000AAZ	ENCDO000AAZ	ENCSR524UOX	ChIP-seq	H3K4me3	GGR	/labs/tim-reddy/	2016-07-01	isogenic	ENCBS981XNC,ENCBS875EKF,ENCBS262AII	/experiments/ENCSR524UOX/
BSS00026	A549 treated with 100 nM dexamethasone for 5 hours	A549	Cancer	Lung	#000000	Other	LUNG EPITHELIAL CARCINOMA	58	male	cell line	A549	100_nM_dexamethasone_for_5_hours	adult	GGR	H3K9me3	released	adult	58	year	male	dexamethasone	5	hour	No	ENCDO000AAZ	ENCDO000AAZ	ENCSR299MNA	ChIP-seq	H3K9me3	GGR	/labs/tim-reddy/	2016-07-01	isogenic	ENCBS712NKI,ENCBS681JBN,ENCBS257YHA	/experiments/ENCSR299MNA/
BSS00026	A549 treated with 100 nM dexamethasone for 5 hours	A549	Cancer	Lung	#000000	Other	LUNG EPITHELIAL CARCINOMA	58	male	cell line	A549	100_nM_dexamethasone_for_5_hours	adult	GGR	DNase-seq	released	adult	58	year	male	dexamethasone	5	hour	No	ENCDO000AAZ	ENCDO000AAZ	ENCSR565WPR	DNase-seq		GGR	/labs/tim-reddy/	2016-05-01	isogenic	ENCBS938LTP,ENCBS032DUJ,ENCBS749QGQ,ENCBS369ESF	/experiments/ENCSR565WPR/
BSS00027	A549 treated with 100 nM dexamethasone for 5 minutes	A549	Cancer	Lung	#000000	Other	LUNG EPITHELIAL CARCINOMA	58	male	cell line	A549	100_nM_dexamethasone_for_5_minutes	adult	GGR	H3K27ac	released	adult	58	year	male	dexamethasone	5	minute	No	ENCDO000AAZ	ENCDO000AAZ	ENCSR734FLK	ChIP-seq	H3K27ac	GGR	/labs/tim-reddy/	2017-10-01	isogenic	ENCBS349MXJ,ENCBS322EKP,ENCBS729ATM	/experiments/ENCSR734FLK/
BSS00028	A549 treated with 100 nM dexamethasone for 6 hours	A549	Cancer	Lung	#000000	Other	LUNG EPITHELIAL CARCINOMA	58	male	cell line	A549	100_nM_dexamethasone_for_6_hours	adult	GGR	H3K4me3	released	adult	58	year	male	dexamethasone	6	hour	No	ENCDO000AAZ	ENCDO000AAZ	ENCSR646OPC	ChIP-seq	H3K4me3	GGR	/labs/tim-reddy/	2016-07-01	isogenic	ENCBS658RMM,ENCBS370PMJ,ENCBS859WOF	/experiments/ENCSR646OPC/
BSS00028	A549 treated with 100 nM dexamethasone for 6 hours	A549	Cancer	Lung	#000000	Other	LUNG EPITHELIAL CARCINOMA	58	male	cell line	A549	100_nM_dexamethasone_for_6_hours	adult	GGR	DNase-seq	released	adult	58	year	male	dexamethasone	6	hour	No	ENCDO000AAZ	ENCDO000AAZ	ENCSR077EYC	DNase-seq		GGR	/labs/tim-reddy/	2016-05-01	isogenic	ENCBS004RKE,ENCBS330OQB,ENCBS183GJP,ENCBS675TOV	/experiments/ENCSR077EYC/
BSS00028	A549 treated with 100 nM dexamethasone for 6 hours	A549	Cancer	Lung	#000000	Other	LUNG EPITHELIAL CARCINOMA	58	male	cell line	A549	100_nM_dexamethasone_for_6_hours	adult	GGR	H3K4me1	released	adult	58	year	male	dexamethasone	6	hour	No	ENCDO000AAZ	ENCDO000AAZ	ENCSR868MLT	ChIP-seq	H3K4me1	GGR	/labs/tim-reddy/	2016-07-01	isogenic	ENCBS807RCH,ENCBS714IGN,ENCBS712HYP	/experiments/ENCSR868MLT/
BSS00028	A549 treated with 100 nM dexamethasone for 6 hours	A549	Cancer	Lung	#000000	Other	LUNG EPITHELIAL CARCINOMA	58	male	cell line	A549	100_nM_dexamethasone_for_6_hours	adult	GGR	H3K4me2	released	adult	58	year	male	dexamethasone	6	hour	No	ENCDO000AAZ	ENCDO000AAZ	ENCSR905REY	ChIP-seq	H3K4me2	GGR	/labs/tim-reddy/	2016-07-01	isogenic	ENCBS485UNU,ENCBS299XUO,ENCBS229QHJ	/experiments/ENCSR905REY/
BSS00028	A549 treated with 100 nM dexamethasone for 6 hours	A549	Cancer	Lung	#000000	Other	LUNG EPITHELIAL CARCINOMA	58	male	cell line	A549	100_nM_dexamethasone_for_6_hours	adult	GGR	H3K9me3	released	adult	58	year	male	dexamethasone	6	hour	No	ENCDO000AAZ	ENCDO000AAZ	ENCSR032SCO	ChIP-seq	H3K9me3	GGR	/labs/tim-reddy/	2016-07-01	isogenic	ENCBS599ALV,ENCBS792THF,ENCBS431FWG	/experiments/ENCSR032SCO/
BSS00028	A549 treated with 100 nM dexamethasone for 6 hours	A549	Cancer	Lung	#000000	Other	LUNG EPITHELIAL CARCINOMA	58	male	cell line	A549	100_nM_dexamethasone_for_6_hours	adult	GGR	H3K27ac	released	adult	58	year	male	dexamethasone	6	hour	No	ENCDO000AAZ	ENCDO000AAZ	ENCSR340NAL	ChIP-seq	H3K27ac	GGR	/labs/tim-reddy/	2016-07-01	isogenic	ENCBS503NHT,ENCBS306KID,ENCBS194QRX	/experiments/ENCSR340NAL/
BSS00029	A549 treated with 100 nM dexamethasone for 7 hours	A549	Cancer	Lung	#000000	Other	LUNG EPITHELIAL CARCINOMA	58	male	cell line	A549	100_nM_dexamethasone_for_7_hours	adult	GGR	H3K4me1	released	adult	58	year	male	dexamethasone	7	hour	No	ENCDO000AAZ	ENCDO000AAZ	ENCSR462JVS	ChIP-seq	H3K4me1	GGR	/labs/tim-reddy/	2016-07-01	isogenic	ENCBS317YUF,ENCBS620TKD,ENCBS198XRT	/experiments/ENCSR462JVS/
BSS00029	A549 treated with 100 nM dexamethasone for 7 hours	A549	Cancer	Lung	#000000	Other	LUNG EPITHELIAL CARCINOMA	58	male	cell line	A549	100_nM_dexamethasone_for_7_hours	adult	GGR	H3K4me2	released	adult	58	year	male	dexamethasone	7	hour	No	ENCDO000AAZ	ENCDO000AAZ	ENCSR016PSC	ChIP-seq	H3K4me2	GGR	/labs/tim-reddy/	2016-07-01	isogenic	ENCBS747KQQ,ENCBS979STP,ENCBS163NSQ	/experiments/ENCSR016PSC/
BSS00029	A549 treated with 100 nM dexamethasone for 7 hours	A549	Cancer	Lung	#000000	Other	LUNG EPITHELIAL CARCINOMA	58	male	cell line	A549	100_nM_dexamethasone_for_7_hours	adult	GGR	H3K27ac	released	adult	58	year	male	dexamethasone	7	hour	No	ENCDO000AAZ	ENCDO000AAZ	ENCSR569IBY	ChIP-seq	H3K27ac	GGR	/labs/tim-reddy/	2016-07-01	isogenic	ENCBS600ZKV,ENCBS953AYB,ENCBS405WSN	/experiments/ENCSR569IBY/
BSS00029	A549 treated with 100 nM dexamethasone for 7 hours	A549	Cancer	Lung	#000000	Other	LUNG EPITHELIAL CARCINOMA	58	male	cell line	A549	100_nM_dexamethasone_for_7_hours	adult	GGR	H3K4me3	released	adult	58	year	male	dexamethasone	7	hour	No	ENCDO000AAZ	ENCDO000AAZ	ENCSR285FZP	ChIP-seq	H3K4me3	GGR	/labs/tim-reddy/	2016-07-01	isogenic	ENCBS787TLC,ENCBS083TEY,ENCBS021JVU	/experiments/ENCSR285FZP/
BSS00029	A549 treated with 100 nM dexamethasone for 7 hours	A549	Cancer	Lung	#000000	Other	LUNG EPITHELIAL CARCINOMA	58	male	cell line	A549	100_nM_dexamethasone_for_7_hours	adult	GGR	H3K9me3	released	adult	58	year	male	dexamethasone	7	hour	No	ENCDO000AAZ	ENCDO000AAZ	ENCSR873VJA	ChIP-seq	H3K9me3	GGR	/labs/tim-reddy/	2016-07-01	isogenic	ENCBS888YJZ,ENCBS659JPG,ENCBS479HSK	/experiments/ENCSR873VJA/
BSS00029	A549 treated with 100 nM dexamethasone for 7 hours	A549	Cancer	Lung	#000000	Other	LUNG EPITHELIAL CARCINOMA	58	male	cell line	A549	100_nM_dexamethasone_for_7_hours	adult	GGR	DNase-seq	released	adult	58	year	male	dexamethasone	7	hour	No	ENCDO000AAZ	ENCDO000AAZ	ENCSR347CEH	DNase-seq		GGR	/labs/tim-reddy/	2016-05-01	isogenic	ENCBS460QXP,ENCBS547WFZ,ENCBS232SYQ,ENCBS121YTQ	/experiments/ENCSR347CEH/
BSS00030	A549 treated with 100 nM dexamethasone for 8 hours	A549	Cancer	Lung	#000000	Other	LUNG EPITHELIAL CARCINOMA	58	male	cell line	A549	100_nM_dexamethasone_for_8_hours	adult	GGR	ATAC-seq	released	adult	58	year	male	dexamethasone	8	hour	No	ENCDO000AAZ	ENCDO000AAZ	ENCSR074AHH	ATAC-seq		GGR	/labs/tim-reddy/	2018-04-01	isogenic	ENCBS998NWZ,ENCBS353ZPN,ENCBS435CFB	/experiments/ENCSR074AHH/
BSS00030	A549 treated with 100 nM dexamethasone for 8 hours	A549	Cancer	Lung	#000000	Other	LUNG EPITHELIAL CARCINOMA	58	male	cell line	A549	100_nM_dexamethasone_for_8_hours	adult	GGR	H3K4me3	released	adult	58	year	male	dexamethasone	8	hour	No	ENCDO000AAZ	ENCDO000AAZ	ENCSR618MUP	ChIP-seq	H3K4me3	GGR	/labs/tim-reddy/	2016-07-01	isogenic	ENCBS784LUH,ENCBS323CFG	/experiments/ENCSR618MUP/
BSS00030	A549 treated with 100 nM dexamethasone for 8 hours	A549	Cancer	Lung	#000000	Other	LUNG EPITHELIAL CARCINOMA	58	male	cell line	A549	100_nM_dexamethasone_for_8_hours	adult	GGR	DNase-seq	released	adult	58	year	male	dexamethasone	8	hour	No	ENCDO000AAZ	ENCDO000AAZ	ENCSR660OQE	DNase-seq		GGR	/labs/tim-reddy/	2016-05-01	isogenic	ENCBS423SRU,ENCBS117OOH,ENCBS291TVJ,ENCBS410NHM,ENCBS185EJU	/experiments/ENCSR660OQE/
BSS00030	A549 treated with 100 nM dexamethasone for 8 hours	A549	Cancer	Lung	#000000	Other	LUNG EPITHELIAL CARCINOMA	58	male	cell line	A549	100_nM_dexamethasone_for_8_hours	adult	GGR	H3K4me1	released	adult	58	year	male	dexamethasone	8	hour	No	ENCDO000AAZ	ENCDO000AAZ	ENCSR404OLV	ChIP-seq	H3K4me1	GGR	/labs/tim-reddy/	2016-07-01	isogenic	ENCBS246IJP,ENCBS430EPP,ENCBS898FLP	/experiments/ENCSR404OLV/
BSS00030	A549 treated with 100 nM dexamethasone for 8 hours	A549	Cancer	Lung	#000000	Other	LUNG EPITHELIAL CARCINOMA	58	male	cell line	A549	100_nM_dexamethasone_for_8_hours	adult	GGR	H3K4me2	released	adult	58	year	male	dexamethasone	8	hour	No	ENCDO000AAZ	ENCDO000AAZ	ENCSR774KCU	ChIP-seq	H3K4me2	GGR	/labs/tim-reddy/	2016-07-01	isogenic	ENCBS606KBB,ENCBS342HZL,ENCBS086UGG	/experiments/ENCSR774KCU/
BSS00030	A549 treated with 100 nM dexamethasone for 8 hours	A549	Cancer	Lung	#000000	Other	LUNG EPITHELIAL CARCINOMA	58	male	cell line	A549	100_nM_dexamethasone_for_8_hours	adult	GGR	H3K9me3	released	adult	58	year	male	dexamethasone	8	hour	No	ENCDO000AAZ	ENCDO000AAZ	ENCSR791BNU	ChIP-seq	H3K9me3	GGR	/labs/tim-reddy/	2016-07-01	isogenic	ENCBS044YWQ,ENCBS947WTB,ENCBS461GBL	/experiments/ENCSR791BNU/
BSS00030	A549 treated with 100 nM dexamethasone for 8 hours	A549	Cancer	Lung	#000000	Other	LUNG EPITHELIAL CARCINOMA	58	male	cell line	A549	100_nM_dexamethasone_for_8_hours	adult	GGR	H3K27ac	released	adult	58	year	male	dexamethasone	8	hour	No	ENCDO000AAZ	ENCDO000AAZ	ENCSR250EHC	ChIP-seq	H3K27ac	GGR	/labs/tim-reddy/	2016-07-01	isogenic	ENCBS290TVV,ENCBS398XGZ	/experiments/ENCSR250EHC/
BSS00035	A673	A673	Cancer	Muscle	#000000	Other	MUSCLE EWING SARCOMA	15	female	cell line			child	ENCODE	H3K4me3	released	child	15	year	female		NA		No	ENCDO027VXA	ENCDO027VXA	ENCSR435FGK	ChIP-seq	H3K4me3	ENCODE	/labs/bradley-bernstein/	2016-05-01	isogenic	ENCBS385OLC,ENCBS615MBV	/experiments/ENCSR435FGK/
BSS00035	A673	A673	Cancer	Muscle	#000000	Other	MUSCLE EWING SARCOMA	15	female	cell line			child	ENCODE	H3K9me3	released	child	15	year	female		NA		No	ENCDO027VXA	ENCDO027VXA	ENCSR988EGR	ChIP-seq	H3K9me3	ENCODE	/labs/bradley-bernstein/	2016-05-01	isogenic	ENCBS615MBV,ENCBS385OLC	/experiments/ENCSR988EGR/
BSS00035	A673	A673	Cancer	Muscle	#000000	Other	MUSCLE EWING SARCOMA	15	female	cell line			child	ENCODE	H3K36me3	released	child	15	year	female		NA		No	ENCDO027VXA	ENCDO027VXA	ENCSR581PUR	ChIP-seq	H3K36me3	ENCODE	/labs/bradley-bernstein/	2016-05-01	isogenic	ENCBS615MBV,ENCBS385OLC	/experiments/ENCSR581PUR/
BSS00035	A673	A673	Cancer	Muscle	#000000	Other	MUSCLE EWING SARCOMA	15	female	cell line			child	ENCODE	H3K4me1	released	child	15	year	female		NA		No	ENCDO027VXA	ENCDO027VXA	ENCSR521IZK	ChIP-seq	H3K4me1	ENCODE	/labs/bradley-bernstein/	2017-01-01	isogenic	ENCBS615MBV,ENCBS385OLC	/experiments/ENCSR521IZK/
BSS00035	A673	A673	Cancer	Muscle	#000000	Other	MUSCLE EWING SARCOMA	15	female	cell line			child	ENCODE	H3K27ac	released	child	15	year	female		NA		No	ENCDO027VXA	ENCDO027VXA	ENCSR714TJD	ChIP-seq	H3K27ac	ENCODE	/labs/bradley-bernstein/	2016-05-01	isogenic	ENCBS385OLC,ENCBS615MBV	/experiments/ENCSR714TJD/
BSS00035	A673	A673	Cancer	Muscle	#000000	Other	MUSCLE EWING SARCOMA	15	female	cell line			child	ENCODE	H3K27me3	released	child	15	year	female		NA		No	ENCDO027VXA	ENCDO027VXA	ENCSR747BYL	ChIP-seq	H3K27me3	ENCODE	/labs/bradley-bernstein/	2017-01-01	isogenic	ENCBS615MBV,ENCBS385OLC	/experiments/ENCSR747BYL/
BSS00035	A673	A673	Cancer	Muscle	#000000	Other	MUSCLE EWING SARCOMA	15	female	cell line			child	ENCODE	DNase-seq	released	child	15	year	female		NA		No	ENCDO027VXA	ENCDO027VXA	ENCSR346JWH	DNase-seq		ENCODE	/labs/john-stamatoyannopoulos/	2015-03-01	isogenic	ENCBS790NPQ,ENCBS304EKV	/experiments/ENCSR346JWH/
BSS00036	ACC112	ACC112	Cancer	Other	#000000	Other	ADENOID CYSTIC CARCINOMA	70	male	cell line			adult	ENCODE	H2AFZ	released	adult	70	year	male		NA		No	ENCDO085ZKK	ENCDO085ZKK	ENCSR311DQO	ChIP-seq	H2AFZ	ENCODE	/labs/bradley-bernstein/	2017-01-01	unreplicated	ENCBS827JIC	/experiments/ENCSR311DQO/
BSS00036	ACC112	ACC112	Cancer	Other	#000000	Other	ADENOID CYSTIC CARCINOMA	70	male	cell line			adult	ENCODE	H3K4me1	released	adult	70	year	male		NA		No	ENCDO085ZKK	ENCDO085ZKK	ENCSR726ZZX	ChIP-seq	H3K4me1	ENCODE	/labs/bradley-bernstein/	2016-10-01	unreplicated	ENCBS827JIC	/experiments/ENCSR726ZZX/
BSS00036	ACC112	ACC112	Cancer	Other	#000000	Other	ADENOID CYSTIC CARCINOMA	70	male	cell line			adult	ENCODE	H3K4me3	released	adult	70	year	male		NA		No	ENCDO085ZKK	ENCDO085ZKK	ENCSR778VGY	ChIP-seq	H3K4me3	ENCODE	/labs/bradley-bernstein/	2014-09-01	isogenic	ENCBS827JIC,ENCBS726UUU	/experiments/ENCSR778VGY/
BSS00036	ACC112	ACC112	Cancer	Other	#000000	Other	ADENOID CYSTIC CARCINOMA	70	male	cell line			adult	ENCODE	H3K27ac	released	adult	70	year	male		NA		No	ENCDO085ZKK	ENCDO085ZKK	ENCSR059MVB	ChIP-seq	H3K27ac	ENCODE	/labs/bradley-bernstein/	2014-09-01	isogenic	ENCBS726UUU,ENCBS827JIC	/experiments/ENCSR059MVB/
BSS00036	ACC112	ACC112	Cancer	Other	#000000	Other	ADENOID CYSTIC CARCINOMA	70	male	cell line			adult	ENCODE	H3K27me3	released	adult	70	year	male		NA		No	ENCDO085ZKK	ENCDO085ZKK	ENCSR475NLR	ChIP-seq	H3K27me3	ENCODE	/labs/bradley-bernstein/	2014-09-01	isogenic	ENCBS726UUU,ENCBS827JIC	/experiments/ENCSR475NLR/
BSS00036	ACC112	ACC112	Cancer	Other	#000000	Other	ADENOID CYSTIC CARCINOMA	70	male	cell line			adult	ENCODE	H3K79me2	released	adult	70	year	male		NA		No	ENCDO085ZKK	ENCDO085ZKK	ENCSR741GJT	ChIP-seq	H3K79me2	ENCODE	/labs/bradley-bernstein/	2016-10-01	unreplicated	ENCBS827JIC	/experiments/ENCSR741GJT/
BSS00036	ACC112	ACC112	Cancer	Other	#000000	Other	ADENOID CYSTIC CARCINOMA	70	male	cell line			adult	ENCODE	H3K36me3	released	adult	70	year	male		NA		No	ENCDO085ZKK	ENCDO085ZKK	ENCSR897FOZ	ChIP-seq	H3K36me3	ENCODE	/labs/bradley-bernstein/	2016-11-01	isogenic	ENCBS726UUU,ENCBS827JIC	/experiments/ENCSR897FOZ/
BSS00037	ACHN	ACHN	Cancer	Kidney	#000000	Other	RENAL CELL ADENOCARCINOMA	22	male	cell line			adult	ENCODE	DNase-seq	released	adult	22	year	male		NA		No	ENCDO627NDO	ENCDO627NDO	ENCSR257BGZ	DNase-seq		ENCODE	/labs/john-stamatoyannopoulos/	2015-08-01	isogenic	ENCBS897ZFQ,ENCBS569UYK	/experiments/ENCSR257BGZ/
BSS00038	adipocyte	adipocyte	Adipose		#AF5B39	Tissue	ADIPOCYTE	unknown	unknown/mixed	in vitro differentiated cells			unknown/mixed	ENCODE	DNase-seq	released	unknown	unknown		unknown		NA		No	ENCDO029QEV	ENCDO029QEV	ENCSR405TXU	DNase-seq		ENCODE	/labs/john-stamatoyannopoulos/	2015-08-01	isogenic	ENCBS311PRF,ENCBS754GFE	/experiments/ENCSR405TXU/
BSS00039	adipocyte originated from mesenchymal stem cell	adipocyte	Mesench	Adipose	#B65C73	Tissue	ADIPOCYTE FROM MSC	41,59	female	in vitro differentiated cells			adult	Roadmap 2015	H3K9ac	released	adult	59,41	year	female		NA		No	ENCDO477HWZ,ENCDO535TMW	ENCDO477HWZ,ENCDO535TMW,ENCDO535TMW,ENCDO477HWZ	ENCSR162VXO	ChIP-seq	H3K9ac	Roadmap	/labs/bradley-bernstein/	2013-07-01	anisogenic	ENCBS218JBL,ENCBS418SWL	/experiments/ENCSR162VXO/
BSS00039	adipocyte originated from mesenchymal stem cell	adipocyte	Mesench	Adipose	#B65C73	Tissue	ADIPOCYTE FROM MSC	41,59	female	in vitro differentiated cells			adult	Roadmap 2015	H3K4me3	released	adult	59,41	year	female		NA		No	ENCDO477HWZ,ENCDO535TMW	ENCDO477HWZ,ENCDO535TMW,ENCDO535TMW,ENCDO477HWZ	ENCSR367VRA	ChIP-seq	H3K4me3	Roadmap	/labs/bradley-bernstein/	2013-07-01	anisogenic	ENCBS218JBL,ENCBS418SWL	/experiments/ENCSR367VRA/
BSS00039	adipocyte originated from mesenchymal stem cell	adipocyte	Mesench	Adipose	#B65C73	Tissue	ADIPOCYTE FROM MSC	41,59	female	in vitro differentiated cells			adult	Roadmap 2015	H3K27me3	released	adult	59,41	year	female		NA		No	ENCDO477HWZ,ENCDO535TMW	ENCDO477HWZ,ENCDO535TMW,ENCDO535TMW,ENCDO477HWZ	ENCSR769HUN	ChIP-seq	H3K27me3	Roadmap	/labs/bradley-bernstein/	2013-07-01	anisogenic	ENCBS218JBL,ENCBS418SWL	/experiments/ENCSR769HUN/
BSS00039	adipocyte originated from mesenchymal stem cell	adipocyte	Mesench	Adipose	#B65C73	Tissue	ADIPOCYTE FROM MSC	41,59	female	in vitro differentiated cells			adult	Roadmap 2015	H3K4me1	released	adult	59,41	year	female		NA		No	ENCDO477HWZ,ENCDO535TMW	ENCDO477HWZ,ENCDO535TMW,ENCDO535TMW,ENCDO477HWZ	ENCSR115VDV	ChIP-seq	H3K4me1	Roadmap	/labs/bradley-bernstein/	2013-07-01	anisogenic	ENCBS218JBL,ENCBS418SWL	/experiments/ENCSR115VDV/
BSS00039	adipocyte originated from mesenchymal stem cell	adipocyte	Mesench	Adipose	#B65C73	Tissue	ADIPOCYTE FROM MSC	41,59	female	in vitro differentiated cells			adult	Roadmap 2015	H3K9me3	released	adult	41,59	year	female		NA		No	ENCDO535TMW,ENCDO477HWZ	ENCDO477HWZ,ENCDO535TMW,ENCDO535TMW,ENCDO477HWZ	ENCSR201GCJ	ChIP-seq	H3K9me3	Roadmap	/labs/bradley-bernstein/	2013-07-01	anisogenic	ENCBS418SWL,ENCBS218JBL	/experiments/ENCSR201GCJ/
BSS00039	adipocyte originated from mesenchymal stem cell	adipocyte	Mesench	Adipose	#B65C73	Tissue	ADIPOCYTE FROM MSC	41,59	female	in vitro differentiated cells			adult	Roadmap 2015	H3K36me3	released	adult	59,41	year	female		NA		No	ENCDO477HWZ,ENCDO535TMW	ENCDO477HWZ,ENCDO535TMW,ENCDO535TMW,ENCDO477HWZ	ENCSR136ZNV	ChIP-seq	H3K36me3	Roadmap	/labs/bradley-bernstein/	2013-07-01	anisogenic	ENCBS218JBL,ENCBS418SWL	/experiments/ENCSR136ZNV/
BSS00043	adipose tissue male adult (34 years)	adipose tissue	Adipose		#AF5B39	Tissue	ADIPOSE TISSUE	34	male	tissue			adult	Roadmap (Novel)	H3K27ac	released	adult	34	year	male		NA		No	ENCDO058AAA	ENCDO058AAA	ENCSR082SHT	ChIP-seq	H3K27ac	Roadmap	/labs/bing-ren/	2013-07-01	unreplicated	ENCBS628VEX	/experiments/ENCSR082SHT/
BSS00045	adrenal gland embryo (96 days)	adrenal gland	Endocrine		#99C1FF	Tissue	ADRENAL GLAND	96	unknown/mixed	tissue			embryonic	Roadmap 2015	DNase-seq	released	embryonic	96	day	unknown		NA		No	ENCDO226BUZ	ENCDO226BUZ	ENCSR060BFU	DNase-seq		Roadmap	/labs/john-stamatoyannopoulos/	2013-07-01	unreplicated	ENCBS520GRO	/experiments/ENCSR060BFU/
BSS00046	adrenal gland female adult (30 years)	adrenal gland	Endocrine		#99C1FF	Tissue	ADRENAL GLAND	30	female	tissue			adult	Roadmap (Novel)	H3K36me3	released	adult	30	year	female		NA		No	ENCDO424HVB	ENCDO424HVB	ENCSR899MFS	ChIP-seq	H3K36me3	Roadmap	/labs/bing-ren/	2013-07-01	unreplicated	ENCBS428BRH	/experiments/ENCSR899MFS/
BSS00046	adrenal gland female adult (30 years)	adrenal gland	Endocrine		#99C1FF	Tissue	ADRENAL GLAND	30	female	tissue			adult	Roadmap (Novel)	H3K27ac	released	adult	30	year	female		NA		No	ENCDO424HVB	ENCDO424HVB	ENCSR642HHF	ChIP-seq	H3K27ac	Roadmap	/labs/bing-ren/	2013-07-01	unreplicated	ENCBS428BRH	/experiments/ENCSR642HHF/
BSS00046	adrenal gland female adult (30 years)	adrenal gland	Endocrine		#99C1FF	Tissue	ADRENAL GLAND	30	female	tissue			adult	Roadmap (Novel)	H3K4me3	released	adult	30	year	female		NA		No	ENCDO424HVB	ENCDO424HVB	ENCSR425NQT	ChIP-seq	H3K4me3	Roadmap	/labs/bing-ren/	2013-07-01	unreplicated	ENCBS428BRH	/experiments/ENCSR425NQT/
BSS00046	adrenal gland female adult (30 years)	adrenal gland	Endocrine		#99C1FF	Tissue	ADRENAL GLAND	30	female	tissue			adult	Roadmap (Novel)	H3K4me1	released	adult	30	year	female		NA		No	ENCDO424HVB	ENCDO424HVB	ENCSR333ZAR	ChIP-seq	H3K4me1	Roadmap	/labs/bing-ren/	2013-07-01	unreplicated	ENCBS428BRH	/experiments/ENCSR333ZAR/
BSS00047	adrenal gland female adult (51 year)	adrenal gland	Endocrine		#99C1FF	Tissue	ADRENAL GLAND	51	female	tissue			adult	ENCODE	DNase-seq	released	adult	51	year	female		NA		No	ENCDO271OUW	ENCDO271OUW	ENCSR865ICK	DNase-seq		ENCODE	/labs/john-stamatoyannopoulos/	2016-05-01	unreplicated	ENCBS548ULT	/experiments/ENCSR865ICK/
BSS00047	adrenal gland female adult (51 year)	adrenal gland	Endocrine		#99C1FF	Tissue	ADRENAL GLAND	51	female	tissue			adult	ENCODE	ATAC-seq	released	adult	51	year	female		NA		No	ENCDO271OUW	ENCDO271OUW	ENCSR414DVK	ATAC-seq		ENCODE	/labs/michael-snyder/	2017-03-01	unreplicated	ENCBS055JKA	/experiments/ENCSR414DVK/
BSS00048	adrenal gland female adult (53 years)	adrenal gland	Endocrine		#99C1FF	Tissue	ADRENAL GLAND	53	female	tissue			adult	ENCODE	DNase-seq	released	adult	53	year	female		NA		No	ENCDO793LXB	ENCDO793LXB	ENCSR597NVK	DNase-seq		ENCODE	/labs/john-stamatoyannopoulos/	2017-10-01	unreplicated	ENCBS428WUR	/experiments/ENCSR597NVK/
BSS00048	adrenal gland female adult (53 years)	adrenal gland	Endocrine		#99C1FF	Tissue	ADRENAL GLAND	53	female	tissue			adult	ENCODE	H3K4me3	released	adult	53	year	female		NA		No	ENCDO793LXB	ENCDO793LXB	ENCSR605QAV	ChIP-seq	H3K4me3	ENCODE	/labs/bradley-bernstein/	2016-11-01	unreplicated	ENCBS130NHB	/experiments/ENCSR605QAV/
BSS00048	adrenal gland female adult (53 years)	adrenal gland	Endocrine		#99C1FF	Tissue	ADRENAL GLAND	53	female	tissue			adult	ENCODE	H3K27ac	released	adult	53	year	female		NA		No	ENCDO793LXB	ENCDO793LXB	ENCSR189QAD	ChIP-seq	H3K27ac	ENCODE	/labs/bradley-bernstein/	2016-11-01	unreplicated	ENCBS130NHB	/experiments/ENCSR189QAD/
BSS00050	adrenal gland female embryo (108 days)	adrenal gland	Endocrine		#99C1FF	Tissue	ADRENAL GLAND	108	female	tissue			embryonic	Roadmap (Novel)	DNase-seq	released	embryonic	108	day	female		NA		No	ENCDO012PVK	ENCDO012PVK	ENCSR419MZH	DNase-seq		Roadmap	/labs/john-stamatoyannopoulos/	2013-07-01	unreplicated	ENCBS119WRO	/experiments/ENCSR419MZH/
BSS00051	adrenal gland female embryo (113 days)	adrenal gland	Endocrine		#99C1FF	Tissue	ADRENAL GLAND	113	female	tissue			embryonic	Roadmap (Novel)	DNase-seq	released	embryonic	113	day	female		NA		No	ENCDO676JUB	ENCDO676JUB	ENCSR696XSJ	DNase-seq		Roadmap	/labs/john-stamatoyannopoulos/	2013-07-01	unreplicated	ENCBS338LYQ	/experiments/ENCSR696XSJ/
BSS00052	adrenal gland female embryo (85 days)	adrenal gland	Endocrine		#99C1FF	Tissue	ADRENAL GLAND	85	female	tissue			embryonic	Roadmap (Novel)	DNase-seq	released	embryonic	85	day	female		NA		No	ENCDO527XLA	ENCDO527XLA	ENCSR866RCY	DNase-seq		Roadmap	/labs/john-stamatoyannopoulos/	2013-07-01	unreplicated	ENCBS660CJK	/experiments/ENCSR866RCY/
BSS00054	adrenal gland male adult (34 years)	adrenal gland	Endocrine		#99C1FF	Tissue	ADRENAL GLAND	34	male	tissue			adult	Roadmap (Novel)	H3K4me1	released	adult	34	year	male		NA		No	ENCDO058AAA	ENCDO058AAA	ENCSR511GOF	ChIP-seq	H3K4me1	Roadmap	/labs/bing-ren/	2013-07-01	unreplicated	ENCBS549JSH	/experiments/ENCSR511GOF/
BSS00054	adrenal gland male adult (34 years)	adrenal gland	Endocrine		#99C1FF	Tissue	ADRENAL GLAND	34	male	tissue			adult	Roadmap (Novel)	H3K36me3	released	adult	34	year	male		NA		No	ENCDO058AAA	ENCDO058AAA	ENCSR942XCE	ChIP-seq	H3K36me3	Roadmap	/labs/bing-ren/	2013-07-01	unreplicated	ENCBS549JSH	/experiments/ENCSR942XCE/
BSS00054	adrenal gland male adult (34 years)	adrenal gland	Endocrine		#99C1FF	Tissue	ADRENAL GLAND	34	male	tissue			adult	Roadmap (Novel)	H3K27me3	released	adult	34	year	male		NA		No	ENCDO058AAA	ENCDO058AAA	ENCSR181JFC	ChIP-seq	H3K27me3	Roadmap	/labs/bing-ren/	2013-07-01	unreplicated	ENCBS549JSH	/experiments/ENCSR181JFC/
BSS00054	adrenal gland male adult (34 years)	adrenal gland	Endocrine		#99C1FF	Tissue	ADRENAL GLAND	34	male	tissue			adult	Roadmap (Novel)	H3K27ac	released	adult	34	year	male		NA		No	ENCDO058AAA	ENCDO058AAA	ENCSR405ESP	ChIP-seq	H3K27ac	Roadmap	/labs/bing-ren/	2013-07-01	unreplicated	ENCBS549JSH	/experiments/ENCSR405ESP/
BSS00054	adrenal gland male adult (34 years)	adrenal gland	Endocrine		#99C1FF	Tissue	ADRENAL GLAND	34	male	tissue			adult	Roadmap (Novel)	H3K4me3	released	adult	34	year	male		NA		No	ENCDO058AAA	ENCDO058AAA	ENCSR234YIU	ChIP-seq	H3K4me3	Roadmap	/labs/bing-ren/	2013-07-01	unreplicated	ENCBS549JSH	/experiments/ENCSR234YIU/
BSS00054	adrenal gland male adult (34 years)	adrenal gland	Endocrine		#99C1FF	Tissue	ADRENAL GLAND	34	male	tissue			adult	Roadmap (Novel)	H3K9me3	released	adult	34	year	male		NA		No	ENCDO058AAA	ENCDO058AAA	ENCSR992VZG	ChIP-seq	H3K9me3	Roadmap	/labs/bing-ren/	2013-07-01	unreplicated	ENCBS549JSH	/experiments/ENCSR992VZG/
BSS00055	adrenal gland male adult (37 years)	adrenal gland	Endocrine		#99C1FF	Tissue	ADRENAL GLAND	37	male	tissue			adult	ENCODE	DNase-seq	released	adult	37	year	male		NA		No	ENCDO845WKR	ENCDO845WKR	ENCSR191FOV	DNase-seq		ENCODE	/labs/john-stamatoyannopoulos/	2016-05-01	unreplicated	ENCBS371OZD	/experiments/ENCSR191FOV/
BSS00055	adrenal gland male adult (37 years)	adrenal gland	Endocrine		#99C1FF	Tissue	ADRENAL GLAND	37	male	tissue			adult	ENCODE	H3K9me3	released	adult	37	year	male		NA		No	ENCDO845WKR	ENCDO845WKR	ENCSR053PIY	ChIP-seq	H3K9me3	ENCODE	/labs/bradley-bernstein/	2016-10-01	isogenic	ENCBS137LDS	/experiments/ENCSR053PIY/
BSS00055	adrenal gland male adult (37 years)	adrenal gland	Endocrine		#99C1FF	Tissue	ADRENAL GLAND	37	male	tissue			adult	ENCODE	ATAC-seq	released	adult	37	year	male		NA		No	ENCDO845WKR	ENCDO845WKR	ENCSR548KIL	ATAC-seq		ENCODE	/labs/michael-snyder/	2016-10-01	unreplicated	ENCBS693ETI	/experiments/ENCSR548KIL/
BSS00055	adrenal gland male adult (37 years)	adrenal gland	Endocrine		#99C1FF	Tissue	ADRENAL GLAND	37	male	tissue			adult	ENCODE	H3K27ac	released	adult	37	year	male		NA		No	ENCDO845WKR	ENCDO845WKR	ENCSR094VJC	ChIP-seq	H3K27ac	ENCODE	/labs/bradley-bernstein/	2016-08-01	unreplicated	ENCBS232HQQ	/experiments/ENCSR094VJC/
BSS00055	adrenal gland male adult (37 years)	adrenal gland	Endocrine		#99C1FF	Tissue	ADRENAL GLAND	37	male	tissue			adult	ENCODE	H3K4me1	released	adult	37	year	male		NA		No	ENCDO845WKR	ENCDO845WKR	ENCSR455JUO	ChIP-seq	H3K4me1	ENCODE	/labs/bradley-bernstein/	2016-10-01	unreplicated	ENCBS137LDS	/experiments/ENCSR455JUO/
BSS00055	adrenal gland male adult (37 years)	adrenal gland	Endocrine		#99C1FF	Tissue	ADRENAL GLAND	37	male	tissue			adult	ENCODE	H3K4me3	released	adult	37	year	male		NA		No	ENCDO845WKR	ENCDO845WKR	ENCSR620TXL	ChIP-seq	H3K4me3	ENCODE	/labs/bradley-bernstein/	2016-08-01	unreplicated	ENCBS232HQQ	/experiments/ENCSR620TXL/
BSS00055	adrenal gland male adult (37 years)	adrenal gland	Endocrine		#99C1FF	Tissue	ADRENAL GLAND	37	male	tissue			adult	ENCODE	H3K36me3	released	adult	37	year	male		NA		No	ENCDO845WKR	ENCDO845WKR	ENCSR204DMS	ChIP-seq	H3K36me3	ENCODE	/labs/bradley-bernstein/	2016-10-01	unreplicated	ENCBS137LDS	/experiments/ENCSR204DMS/
BSS00056	adrenal gland male adult (54 years)	adrenal gland	Endocrine		#99C1FF	Tissue	ADRENAL GLAND	54	male	tissue			adult	ENCODE	H3K36me3	released	adult	54	year	male		NA		No	ENCDO451RUA	ENCDO451RUA	ENCSR857XRG	ChIP-seq	H3K36me3	ENCODE	/labs/bradley-bernstein/	2017-01-01	isogenic	ENCBS078MQQ	/experiments/ENCSR857XRG/
BSS00056	adrenal gland male adult (54 years)	adrenal gland	Endocrine		#99C1FF	Tissue	ADRENAL GLAND	54	male	tissue			adult	ENCODE	DNase-seq	released	adult	54	year	male		NA		No	ENCDO451RUA	ENCDO451RUA	ENCSR848XIY	DNase-seq		ENCODE	/labs/john-stamatoyannopoulos/	2016-05-01	unreplicated	ENCBS942WBM	/experiments/ENCSR848XIY/
BSS00056	adrenal gland male adult (54 years)	adrenal gland	Endocrine		#99C1FF	Tissue	ADRENAL GLAND	54	male	tissue			adult	ENCODE	ATAC-seq	released	adult	54	year	male		NA		No	ENCDO451RUA	ENCDO451RUA	ENCSR113MBR	ATAC-seq		ENCODE	/labs/michael-snyder/	2016-10-01	unreplicated	ENCBS063ABX	/experiments/ENCSR113MBR/
BSS00056	adrenal gland male adult (54 years)	adrenal gland	Endocrine		#99C1FF	Tissue	ADRENAL GLAND	54	male	tissue			adult	ENCODE	H3K27ac	released	adult	54	year	male		NA		No	ENCDO451RUA	ENCDO451RUA	ENCSR177QFY	ChIP-seq	H3K27ac	ENCODE	/labs/bradley-bernstein/	2016-10-01	isogenic	ENCBS078MQQ	/experiments/ENCSR177QFY/
BSS00056	adrenal gland male adult (54 years)	adrenal gland	Endocrine		#99C1FF	Tissue	ADRENAL GLAND	54	male	tissue			adult	ENCODE	H3K4me1	released	adult	54	year	male		NA		No	ENCDO451RUA	ENCDO451RUA	ENCSR406PCK	ChIP-seq	H3K4me1	ENCODE	/labs/bradley-bernstein/	2016-10-01	isogenic	ENCBS078MQQ	/experiments/ENCSR406PCK/
BSS00056	adrenal gland male adult (54 years)	adrenal gland	Endocrine		#99C1FF	Tissue	ADRENAL GLAND	54	male	tissue			adult	ENCODE	H3K4me3	released	adult	54	year	male		NA		No	ENCDO451RUA	ENCDO451RUA	ENCSR926NMC	ChIP-seq	H3K4me3	ENCODE	/labs/bradley-bernstein/	2016-06-01	unreplicated	ENCBS078MQQ	/experiments/ENCSR926NMC/
BSS00056	adrenal gland male adult (54 years)	adrenal gland	Endocrine		#99C1FF	Tissue	ADRENAL GLAND	54	male	tissue			adult	ENCODE	H3K9me3	released	adult	54	year	male		NA		No	ENCDO451RUA	ENCDO451RUA	ENCSR408ZEW	ChIP-seq	H3K9me3	ENCODE	/labs/bradley-bernstein/	2016-10-01	unreplicated	ENCBS078MQQ	/experiments/ENCSR408ZEW/
BSS00057	adrenal gland male embryo (101 day)	adrenal gland	Endocrine		#99C1FF	Tissue	ADRENAL GLAND	101	male	tissue			embryonic	Roadmap (Novel)	DNase-seq	released	embryonic	101	day	male		NA		No	ENCDO148CGW	ENCDO148CGW	ENCSR080PZL	DNase-seq		Roadmap	/labs/john-stamatoyannopoulos/	2013-07-01	unreplicated	ENCBS232ONZ	/experiments/ENCSR080PZL/
BSS00058	adrenal gland male embryo (108 days)	adrenal gland	Endocrine		#99C1FF	Tissue	ADRENAL GLAND	108	male	tissue			embryonic	Roadmap (Novel)	DNase-seq	released	embryonic	108	day	male		NA		No	ENCDO132ASK	ENCDO132ASK	ENCSR728BAD	DNase-seq		Roadmap	/labs/john-stamatoyannopoulos/	2013-07-01	unreplicated	ENCBS200XAZ	/experiments/ENCSR728BAD/
BSS00059	adrenal gland male embryo (85 days)	adrenal gland	Endocrine		#99C1FF	Tissue	ADRENAL GLAND	85	male	tissue			embryonic	Roadmap (Novel)	DNase-seq	released	embryonic	85	day	male		NA		No	ENCDO355UBP	ENCDO355UBP	ENCSR856QJX	DNase-seq		Roadmap	/labs/john-stamatoyannopoulos/	2013-07-01	unreplicated	ENCBS210BUA	/experiments/ENCSR856QJX/
BSS00060	adrenal gland male embryo (97 days)	adrenal gland	Endocrine		#99C1FF	Tissue	ADRENAL GLAND	97	male	tissue			embryonic	Roadmap 2015	H3K4me1	released	embryonic	97	day	male		NA		No	ENCDO826VAK	ENCDO826VAK	ENCSR207ZIA	ChIP-seq	H3K4me1	Roadmap	/labs/john-stamatoyannopoulos/	2013-07-01	unreplicated	ENCBS056PYD	/experiments/ENCSR207ZIA/
BSS00060	adrenal gland male embryo (97 days)	adrenal gland	Endocrine		#99C1FF	Tissue	ADRENAL GLAND	97	male	tissue			embryonic	Roadmap 2015	H3K4me3	released	embryonic	97	day	male		NA		No	ENCDO826VAK	ENCDO826VAK	ENCSR715KGX	ChIP-seq	H3K4me3	Roadmap	/labs/john-stamatoyannopoulos/	2013-07-01	unreplicated	ENCBS056PYD	/experiments/ENCSR715KGX/
BSS00060	adrenal gland male embryo (97 days)	adrenal gland	Endocrine		#99C1FF	Tissue	ADRENAL GLAND	97	male	tissue			embryonic	Roadmap 2015	H3K9me3	released	embryonic	97	day	male		NA		No	ENCDO826VAK	ENCDO826VAK	ENCSR651IVN	ChIP-seq	H3K9me3	Roadmap	/labs/john-stamatoyannopoulos/	2013-07-01	unreplicated	ENCBS056PYD	/experiments/ENCSR651IVN/
BSS00060	adrenal gland male embryo (97 days)	adrenal gland	Endocrine		#99C1FF	Tissue	ADRENAL GLAND	97	male	tissue			embryonic	Roadmap 2015	H3K27ac	released	embryonic	97	day	male		NA		No	ENCDO826VAK	ENCDO826VAK	ENCSR847AIA	ChIP-seq	H3K27ac	Roadmap	/labs/john-stamatoyannopoulos/	2013-07-01	unreplicated	ENCBS056PYD	/experiments/ENCSR847AIA/
BSS00060	adrenal gland male embryo (97 days)	adrenal gland	Endocrine		#99C1FF	Tissue	ADRENAL GLAND	97	male	tissue			embryonic	Roadmap 2015	H3K27me3	released	embryonic	97	day	male		NA		No	ENCDO826VAK	ENCDO826VAK	ENCSR218BPG	ChIP-seq	H3K27me3	Roadmap	/labs/john-stamatoyannopoulos/	2013-07-01	unreplicated	ENCBS056PYD	/experiments/ENCSR218BPG/
BSS00060	adrenal gland male embryo (97 days)	adrenal gland	Endocrine		#99C1FF	Tissue	ADRENAL GLAND	97	male	tissue			embryonic	Roadmap 2015	H3K36me3	released	embryonic	97	day	male		NA		No	ENCDO826VAK	ENCDO826VAK	ENCSR760LFY	ChIP-seq	H3K36me3	Roadmap	/labs/john-stamatoyannopoulos/	2013-07-01	unreplicated	ENCBS056PYD	/experiments/ENCSR760LFY/
BSS00061	AG04449	AG04449	Stromal		#FF720C	Primary Cell	SKIN FIBROBLAST	12	male	cell line			embryonic	ENCODE	H3K4me3	released	embryonic	12	week	male		NA		No	ENCDO001AAA	ENCDO001AAA	ENCSR000DPI	ChIP-seq	H3K4me3	ENCODE	/labs/john-stamatoyannopoulos/	2011-02-01	isogenic	ENCBS747YUA,ENCBS338DRP	/experiments/ENCSR000DPI/
BSS00061	AG04449	AG04449	Stromal		#FF720C	Primary Cell	SKIN FIBROBLAST	12	male	cell line			embryonic	ENCODE	DNase-seq	released	embryonic	12	week	male		NA		No	ENCDO001AAA	ENCDO001AAA	ENCSR000ELX	DNase-seq		ENCODE	/labs/john-stamatoyannopoulos/	2010-12-01	isogenic	ENCBS003ENC,ENCBS667XPG	/experiments/ENCSR000ELX/
BSS00062	AG04450	AG04450	Stromal	Lung	#FF720C	Primary Cell	LUNG FIBROBLAST	12	male	cell line			embryonic	ENCODE	H3K27ac	released	embryonic	12	week	male		NA		No	ENCDO001AAA	ENCDO001AAA	ENCSR000DPL	ChIP-seq	H3K27ac	ENCODE	/labs/john-stamatoyannopoulos/	2012-07-01	unreplicated	ENCBS004ENC	/experiments/ENCSR000DPL/
BSS00062	AG04450	AG04450	Stromal	Lung	#FF720C	Primary Cell	LUNG FIBROBLAST	12	male	cell line			embryonic	ENCODE	H3K9me3	released	embryonic	12	week	male		NA		No	ENCDO001AAA	ENCDO001AAA	ENCSR000DPJ	ChIP-seq	H3K9me3	ENCODE	/labs/john-stamatoyannopoulos/	2012-07-01	isogenic	ENCBS004ENC	/experiments/ENCSR000DPJ/
BSS00062	AG04450	AG04450	Stromal	Lung	#FF720C	Primary Cell	LUNG FIBROBLAST	12	male	cell line			embryonic	ENCODE	H3K4me3	released	embryonic	12	week	male		NA		No	ENCDO001AAA	ENCDO001AAA	ENCSR000DPO	ChIP-seq	H3K4me3	ENCODE	/labs/john-stamatoyannopoulos/	2011-02-01	isogenic	ENCBS485QDY,ENCBS004ENC	/experiments/ENCSR000DPO/
BSS00062	AG04450	AG04450	Stromal	Lung	#FF720C	Primary Cell	LUNG FIBROBLAST	12	male	cell line			embryonic	ENCODE	DNase-seq	released	embryonic	12	week	male		NA		No	ENCDO001AAA	ENCDO001AAA	ENCSR000ELY	DNase-seq		ENCODE	/labs/john-stamatoyannopoulos/	2011-05-01	isogenic	ENCBS004ENC,ENCBS485QDY	/experiments/ENCSR000ELY/
BSS00062	AG04450	AG04450	Stromal	Lung	#FF720C	Primary Cell	LUNG FIBROBLAST	12	male	cell line			embryonic	ENCODE	H3K27me3	released	embryonic	12	week	male		NA		No	ENCDO001AAA	ENCDO001AAA	ENCSR000DPK	ChIP-seq	H3K27me3	ENCODE	/labs/john-stamatoyannopoulos/	2012-07-01	unreplicated	ENCBS004ENC	/experiments/ENCSR000DPK/
BSS00063	AG08395	AG08395	Stromal		#FF720C	Primary Cell	SKIN FIBROBLAST	85	female	cell line			adult	ENCODE	DNase-seq	released	adult	85	year	female		NA		No	ENCDO016AAA	ENCDO016AAA	ENCSR000EIV	DNase-seq		ENCODE	/labs/gregory-crawford/	2012-03-01	unreplicated	ENCBS287AAA	/experiments/ENCSR000EIV/
BSS00064	AG08396	AG08396	Stromal	Lung	#FF720C	Primary Cell	LUNG FIBROBLAST	85	female	cell line			adult	ENCODE	DNase-seq	released	adult	85	year	female		NA		No	ENCDO016AAA	ENCDO016AAA	ENCSR000EIW	DNase-seq		ENCODE	/labs/gregory-crawford/	2012-03-01	unreplicated	ENCBS288AAA	/experiments/ENCSR000EIW/
BSS00066	AG09309	AG09309	Stromal		#FF720C	Primary Cell	SKIN FIBROBLAST	21	female	cell line			adult	ENCODE	DNase-seq	released	adult	21	year	female		NA		No	ENCDO002AAA	ENCDO002AAA	ENCSR000ELZ	DNase-seq		ENCODE	/labs/john-stamatoyannopoulos/	2010-12-01	isogenic	ENCBS005ENC,ENCBS035TPY	/experiments/ENCSR000ELZ/
BSS00066	AG09309	AG09309	Stromal		#FF720C	Primary Cell	SKIN FIBROBLAST	21	female	cell line			adult	ENCODE	H3K4me3	released	adult	21	year	female		NA		No	ENCDO002AAA	ENCDO002AAA	ENCSR000DPR	ChIP-seq	H3K4me3	ENCODE	/labs/john-stamatoyannopoulos/	2011-02-01	isogenic	ENCBS112TMK,ENCBS394ULN	/experiments/ENCSR000DPR/
BSS00067	AG09319	AG09319	Stromal	Other	#FF720C	Primary Cell	GINGIVAL FIBROBLAST	24	female	cell line			adult	ENCODE	H3K4me3	released	adult	24	year	female		NA		No	ENCDO373ZSZ	ENCDO373ZSZ	ENCSR000DPU	ChIP-seq	H3K4me3	ENCODE	/labs/john-stamatoyannopoulos/	2011-02-01	isogenic	ENCBS992UXD,ENCBS697FJI	/experiments/ENCSR000DPU/
BSS00067	AG09319	AG09319	Stromal	Other	#FF720C	Primary Cell	GINGIVAL FIBROBLAST	24	female	cell line			adult	ENCODE	DNase-seq	released	adult	24	year	female		NA		No	ENCDO373ZSZ	ENCDO373ZSZ	ENCSR000EMA	DNase-seq		ENCODE	/labs/john-stamatoyannopoulos/	2010-12-01	isogenic	ENCBS443ENC,ENCBS037NAC	/experiments/ENCSR000EMA/
BSS00068	AG10803	AG10803	Stromal		#FF720C	Primary Cell	SKIN FIBROBLAST	22	male	cell line			adult	ENCODE	DNase-seq	released	adult	22	year	male		NA		No	ENCDO442SWC	ENCDO442SWC	ENCSR000EMB	DNase-seq		ENCODE	/labs/john-stamatoyannopoulos/	2010-12-01	isogenic	ENCBS287ITL,ENCBS408ENC	/experiments/ENCSR000EMB/
BSS00068	AG10803	AG10803	Stromal		#FF720C	Primary Cell	SKIN FIBROBLAST	22	male	cell line			adult	ENCODE	H3K4me3	released	adult	22	year	male		NA		No	ENCDO442SWC	ENCDO442SWC	ENCSR000DPX	ChIP-seq	H3K4me3	ENCODE	/labs/john-stamatoyannopoulos/	2011-02-01	isogenic	ENCBS793PDT,ENCBS065SFO	/experiments/ENCSR000DPX/
BSS00069	AG20443	AG20443	Stromal		#FF720C	Primary Cell	SKIN FIBROBLAST	71	male	cell line			adult	ENCODE	DNase-seq	released	adult	71	year	male		NA		No	ENCDO184AAA	ENCDO184AAA	ENCSR000EIX	DNase-seq		ENCODE	/labs/gregory-crawford/	2012-03-01	unreplicated	ENCBS289AAA	/experiments/ENCSR000EIX/
BSS00071	Ammon's horn male adult (84 years)	Ammon's horn	Brain		#C5912B	Neural	AMMONS HORN	84	male	tissue			adult	ENCODE	DNase-seq	released	adult	84	year	male		NA		No	ENCDO240JUB	ENCDO240JUB	ENCSR584LUZ	DNase-seq		ENCODE	/labs/john-stamatoyannopoulos/	2016-05-01	unreplicated	ENCBS163WOJ	/experiments/ENCSR584LUZ/
BSS00074	amnion male embryo (16 weeks)	amnion	Placenta & EEM		#E10000	Tissue	AMNION	16	male	tissue			embryonic	Roadmap 2015	H3K9me3	released	embryonic	16	week	male		NA		No	ENCDO150YZC	ENCDO150YZC	ENCSR495GRN	ChIP-seq	H3K9me3	Roadmap	/labs/joseph-costello/	2013-07-01	unreplicated	ENCBS712BZZ	/experiments/ENCSR495GRN/
BSS00074	amnion male embryo (16 weeks)	amnion	Placenta & EEM		#E10000	Tissue	AMNION	16	male	tissue			embryonic	Roadmap 2015	H3K36me3	released	embryonic	16	week	male		NA		No	ENCDO150YZC	ENCDO150YZC	ENCSR786DQB	ChIP-seq	H3K36me3	Roadmap	/labs/joseph-costello/	2013-07-01	unreplicated	ENCBS712BZZ	/experiments/ENCSR786DQB/
BSS00074	amnion male embryo (16 weeks)	amnion	Placenta & EEM		#E10000	Tissue	AMNION	16	male	tissue			embryonic	Roadmap 2015	H3K4me3	released	embryonic	16	week	male		NA		No	ENCDO150YZC	ENCDO150YZC	ENCSR420IOA	ChIP-seq	H3K4me3	Roadmap	/labs/joseph-costello/	2013-07-01	unreplicated	ENCBS712BZZ	/experiments/ENCSR420IOA/
BSS00074	amnion male embryo (16 weeks)	amnion	Placenta & EEM		#E10000	Tissue	AMNION	16	male	tissue			embryonic	Roadmap 2015	H3K27ac	released	embryonic	16	week	male		NA		No	ENCDO150YZC	ENCDO150YZC	ENCSR430RVP	ChIP-seq	H3K27ac	Roadmap	/labs/joseph-costello/	2013-07-01	unreplicated	ENCBS712BZZ	/experiments/ENCSR430RVP/
BSS00074	amnion male embryo (16 weeks)	amnion	Placenta & EEM		#E10000	Tissue	AMNION	16	male	tissue			embryonic	Roadmap 2015	H3K27me3	released	embryonic	16	week	male		NA		No	ENCDO150YZC	ENCDO150YZC	ENCSR144NDE	ChIP-seq	H3K27me3	Roadmap	/labs/joseph-costello/	2013-07-01	unreplicated	ENCBS712BZZ	/experiments/ENCSR144NDE/
BSS00074	amnion male embryo (16 weeks)	amnion	Placenta & EEM		#E10000	Tissue	AMNION	16	male	tissue			embryonic	Roadmap 2015	H3K4me1	released	embryonic	16	week	male		NA		No	ENCDO150YZC	ENCDO150YZC	ENCSR249AWJ	ChIP-seq	H3K4me1	Roadmap	/labs/joseph-costello/	2013-07-01	unreplicated	ENCBS712BZZ	/experiments/ENCSR249AWJ/
BSS00075	amniotic epithelial cell	amniotic epithelial cell	Epithelial	Placenta & EEM	#FF9D0C	Primary Cell	AMNION EPITHELIAL CELL	unknown	unknown/mixed	primary cell			unknown/mixed	ENCODE	DNase-seq	released	unknown	unknown		unknown		NA		No	ENCDO102AAA	ENCDO102AAA	ENCSR000END	DNase-seq		ENCODE	/labs/john-stamatoyannopoulos/	2010-12-01	isogenic	ENCBS401ENC,ENCBS605VPK	/experiments/ENCSR000END/
BSS00076	amniotic stem cell male embryo (15 weeks)	amniotic stem cell	Placenta & EEM		#E10000	Tissue	AMNION STEM CELL	15	male	primary cell			embryonic	ENCODE	DNase-seq	released	embryonic	15	week	male		NA		No	ENCDO942PSS	ENCDO942PSS	ENCSR207TUX	DNase-seq		ENCODE	/labs/john-stamatoyannopoulos/	2016-05-01	unreplicated	ENCBS431HXX	/experiments/ENCSR207TUX/
BSS00077	angular gyrus female adult (75 years)	angular gyrus	Brain		#C5912B	Neural	ANGULAR GYRUS	75	female	tissue			adult	Roadmap 2015	H3K9ac	released	adult	75	year	female		NA		No	ENCDO871IWW	ENCDO871IWW	ENCSR591YVZ	ChIP-seq	H3K9ac	Roadmap	/labs/bradley-bernstein/	2013-07-01	unreplicated	ENCBS446ITX	/experiments/ENCSR591YVZ/
BSS00077	angular gyrus female adult (75 years)	angular gyrus	Brain		#C5912B	Neural	ANGULAR GYRUS	75	female	tissue			adult	Roadmap 2015	H3K36me3	released	adult	75	year	female		NA		No	ENCDO871IWW	ENCDO871IWW	ENCSR011IVX	ChIP-seq	H3K36me3	Roadmap	/labs/bradley-bernstein/	2013-07-01	unreplicated	ENCBS446ITX	/experiments/ENCSR011IVX/
BSS00077	angular gyrus female adult (75 years)	angular gyrus	Brain		#C5912B	Neural	ANGULAR GYRUS	75	female	tissue			adult	Roadmap 2015	H3K4me1	released	adult	75	year	female		NA		No	ENCDO871IWW	ENCDO871IWW	ENCSR724TOA	ChIP-seq	H3K4me1	Roadmap	/labs/bradley-bernstein/	2013-07-01	unreplicated	ENCBS446ITX	/experiments/ENCSR724TOA/
BSS00077	angular gyrus female adult (75 years)	angular gyrus	Brain		#C5912B	Neural	ANGULAR GYRUS	75	female	tissue			adult	Roadmap 2015	H3K4me3	released	adult	75	year	female		NA		No	ENCDO871IWW	ENCDO871IWW	ENCSR057RET	ChIP-seq	H3K4me3	Roadmap	/labs/bradley-bernstein/	2013-07-01	unreplicated	ENCBS446ITX	/experiments/ENCSR057RET/
BSS00077	angular gyrus female adult (75 years)	angular gyrus	Brain		#C5912B	Neural	ANGULAR GYRUS	75	female	tissue			adult	Roadmap 2015	H3K9me3	released	adult	75	year	female		NA		No	ENCDO871IWW	ENCDO871IWW	ENCSR389SGO	ChIP-seq	H3K9me3	Roadmap	/labs/bradley-bernstein/	2013-07-01	unreplicated	ENCBS446ITX	/experiments/ENCSR389SGO/
BSS00077	angular gyrus female adult (75 years)	angular gyrus	Brain		#C5912B	Neural	ANGULAR GYRUS	75	female	tissue			adult	Roadmap 2015	H3K27ac	released	adult	75	year	female		NA		No	ENCDO871IWW	ENCDO871IWW	ENCSR891XGQ	ChIP-seq	H3K27ac	Roadmap	/labs/bradley-bernstein/	2013-07-01	unreplicated	ENCBS446ITX	/experiments/ENCSR891XGQ/
BSS00078	angular gyrus male adult (81 year)	angular gyrus	Brain		#C5912B	Neural	ANGULAR GYRUS	81	male	tissue			adult	Roadmap 2015	H3K9me3	released	adult	81	year	male		NA		No	ENCDO980BZD	ENCDO980BZD	ENCSR319WAD	ChIP-seq	H3K9me3	Roadmap	/labs/bradley-bernstein/	2013-07-01	unreplicated	ENCBS663NNB	/experiments/ENCSR319WAD/
BSS00078	angular gyrus male adult (81 year)	angular gyrus	Brain		#C5912B	Neural	ANGULAR GYRUS	81	male	tissue			adult	Roadmap 2015	H3K27me3	released	adult	81	year	male		NA		No	ENCDO980BZD	ENCDO980BZD	ENCSR615PBJ	ChIP-seq	H3K27me3	Roadmap	/labs/bradley-bernstein/	2013-07-01	unreplicated	ENCBS663NNB	/experiments/ENCSR615PBJ/
BSS00078	angular gyrus male adult (81 year)	angular gyrus	Brain		#C5912B	Neural	ANGULAR GYRUS	81	male	tissue			adult	Roadmap 2015	H3K4me3	released	adult	81	year	male		NA		No	ENCDO980BZD	ENCDO980BZD	ENCSR535XRY	ChIP-seq	H3K4me3	Roadmap	/labs/bradley-bernstein/	2013-07-01	unreplicated	ENCBS663NNB	/experiments/ENCSR535XRY/
BSS00078	angular gyrus male adult (81 year)	angular gyrus	Brain		#C5912B	Neural	ANGULAR GYRUS	81	male	tissue			adult	Roadmap 2015	H3K27ac	released	adult	81	year	male		NA		No	ENCDO980BZD	ENCDO980BZD	ENCSR380KOO	ChIP-seq	H3K27ac	Roadmap	/labs/bradley-bernstein/	2013-07-01	unreplicated	ENCBS663NNB	/experiments/ENCSR380KOO/
BSS00078	angular gyrus male adult (81 year)	angular gyrus	Brain		#C5912B	Neural	ANGULAR GYRUS	81	male	tissue			adult	Roadmap 2015	H3K36me3	released	adult	81	year	male		NA		No	ENCDO980BZD	ENCDO980BZD	ENCSR340DBD	ChIP-seq	H3K36me3	Roadmap	/labs/bradley-bernstein/	2013-07-01	unreplicated	ENCBS663NNB	/experiments/ENCSR340DBD/
BSS00078	angular gyrus male adult (81 year)	angular gyrus	Brain		#C5912B	Neural	ANGULAR GYRUS	81	male	tissue			adult	Roadmap 2015	H3K4me1	released	adult	81	year	male		NA		No	ENCDO980BZD	ENCDO980BZD	ENCSR263BGI	ChIP-seq	H3K4me1	Roadmap	/labs/bradley-bernstein/	2013-07-01	unreplicated	ENCBS663NNB	/experiments/ENCSR263BGI/
BSS00079	aorta female adult (30 years)	aorta	Heart		#D56F80	Tissue	AORTA	30	female	tissue			adult	Roadmap (Novel)	H3K27ac	released	adult	30	year	female		NA		No	ENCDO424HVB	ENCDO424HVB	ENCSR322TJD	ChIP-seq	H3K27ac	Roadmap	/labs/bing-ren/	2013-07-01	unreplicated	ENCBS674CSD	/experiments/ENCSR322TJD/
BSS00079	aorta female adult (30 years)	aorta	Heart		#D56F80	Tissue	AORTA	30	female	tissue			adult	Roadmap (Novel)	H3K4me1	released	adult	30	year	female		NA		No	ENCDO424HVB	ENCDO424HVB	ENCSR848TLB	ChIP-seq	H3K4me1	Roadmap	/labs/bing-ren/	2013-07-01	unreplicated	ENCBS674CSD	/experiments/ENCSR848TLB/
BSS00079	aorta female adult (30 years)	aorta	Heart		#D56F80	Tissue	AORTA	30	female	tissue			adult	Roadmap (Novel)	H3K4me3	released	adult	30	year	female		NA		No	ENCDO424HVB	ENCDO424HVB	ENCSR960EVO	ChIP-seq	H3K4me3	Roadmap	/labs/bing-ren/	2013-07-01	unreplicated	ENCBS674CSD	/experiments/ENCSR960EVO/
BSS00079	aorta female adult (30 years)	aorta	Heart		#D56F80	Tissue	AORTA	30	female	tissue			adult	Roadmap (Novel)	H3K27me3	released	adult	30	year	female		NA		No	ENCDO424HVB	ENCDO424HVB	ENCSR128VHV	ChIP-seq	H3K27me3	Roadmap	/labs/bing-ren/	2013-07-01	unreplicated	ENCBS674CSD	/experiments/ENCSR128VHV/
BSS00079	aorta female adult (30 years)	aorta	Heart		#D56F80	Tissue	AORTA	30	female	tissue			adult	Roadmap (Novel)	H3K36me3	released	adult	30	year	female		NA		No	ENCDO424HVB	ENCDO424HVB	ENCSR989AMI	ChIP-seq	H3K36me3	Roadmap	/labs/bing-ren/	2013-07-01	unreplicated	ENCBS674CSD	/experiments/ENCSR989AMI/
BSS00080	aorta male adult (34 years)	aorta	Heart		#D56F80	Tissue	AORTA	34	male	tissue			adult	Roadmap 2015	H3K27ac	released	adult	34	year	male		NA		No	ENCDO058AAA	ENCDO058AAA	ENCSR519CFV	ChIP-seq	H3K27ac	Roadmap	/labs/bing-ren/	2013-07-01	unreplicated	ENCBS147RHM	/experiments/ENCSR519CFV/
BSS00080	aorta male adult (34 years)	aorta	Heart		#D56F80	Tissue	AORTA	34	male	tissue			adult	Roadmap 2015	H3K36me3	released	adult	34	year	male		NA		No	ENCDO058AAA	ENCDO058AAA	ENCSR673JYT	ChIP-seq	H3K36me3	Roadmap	/labs/bing-ren/	2013-07-01	unreplicated	ENCBS147RHM	/experiments/ENCSR673JYT/
BSS00080	aorta male adult (34 years)	aorta	Heart		#D56F80	Tissue	AORTA	34	male	tissue			adult	Roadmap 2015	H3K4me3	released	adult	34	year	male		NA		No	ENCDO058AAA	ENCDO058AAA	ENCSR957BPJ	ChIP-seq	H3K4me3	Roadmap	/labs/bing-ren/	2013-07-01	unreplicated	ENCBS147RHM	/experiments/ENCSR957BPJ/
BSS00080	aorta male adult (34 years)	aorta	Heart		#D56F80	Tissue	AORTA	34	male	tissue			adult	Roadmap 2015	H3K27me3	released	adult	34	year	male		NA		No	ENCDO058AAA	ENCDO058AAA	ENCSR196PGM	ChIP-seq	H3K27me3	Roadmap	/labs/bing-ren/	2013-07-01	unreplicated	ENCBS147RHM	/experiments/ENCSR196PGM/
BSS00080	aorta male adult (34 years)	aorta	Heart		#D56F80	Tissue	AORTA	34	male	tissue			adult	Roadmap 2015	H3K9me3	released	adult	34	year	male		NA		No	ENCDO058AAA	ENCDO058AAA	ENCSR065ZNA	ChIP-seq	H3K9me3	Roadmap	/labs/bing-ren/	2013-07-01	unreplicated	ENCBS147RHM	/experiments/ENCSR065ZNA/
BSS00080	aorta male adult (34 years)	aorta	Heart		#D56F80	Tissue	AORTA	34	male	tissue			adult	Roadmap 2015	H3K4me1	released	adult	34	year	male		NA		No	ENCDO058AAA	ENCDO058AAA	ENCSR325VOA	ChIP-seq	H3K4me1	Roadmap	/labs/bing-ren/	2013-07-01	unreplicated	ENCBS147RHM	/experiments/ENCSR325VOA/
BSS00084	arm bone male embryo (81 day)	arm bone	Bone		#6FB7EB	Tissue	BONE ARM	81	male	tissue			embryonic	ENCODE	DNase-seq	released	embryonic	81	day	male		NA		No	ENCDO184UZW	ENCDO184UZW	ENCSR976XOY	DNase-seq		ENCODE	/labs/john-stamatoyannopoulos/	2018-01-01	unreplicated	ENCBS104ACH	/experiments/ENCSR976XOY/
BSS00084	arm bone male embryo (81 day)	arm bone	Bone		#6FB7EB	Tissue	BONE ARM	81	male	tissue			embryonic	ENCODE	DNase-seq	released	embryonic	81	day	male		NA		No	ENCDO184UZW	ENCDO184UZW	ENCSR274SDO	DNase-seq		ENCODE	/labs/john-stamatoyannopoulos/	2018-01-01	unreplicated	ENCBS582SLC	/experiments/ENCSR274SDO/
BSS00087	ascending aorta female adult (51 year)	ascending aorta	Heart		#D56F80	Tissue	ASCENDING AORTA	51	female	tissue			adult	ENCODE	H3K4me3	released	adult	51	year	female		NA		No	ENCDO271OUW	ENCDO271OUW	ENCSR645FBM	ChIP-seq	H3K4me3	ENCODE	/labs/bradley-bernstein/	2017-06-01	unreplicated	ENCBS273PSC	/experiments/ENCSR645FBM/
BSS00087	ascending aorta female adult (51 year)	ascending aorta	Heart		#D56F80	Tissue	ASCENDING AORTA	51	female	tissue			adult	ENCODE	H3K9me3	released	adult	51	year	female		NA		No	ENCDO271OUW	ENCDO271OUW	ENCSR441YQA	ChIP-seq	H3K9me3	ENCODE	/labs/bradley-bernstein/	2016-11-01	unreplicated	ENCBS273PSC	/experiments/ENCSR441YQA/
BSS00087	ascending aorta female adult (51 year)	ascending aorta	Heart		#D56F80	Tissue	ASCENDING AORTA	51	female	tissue			adult	ENCODE	H3K4me1	released	adult	51	year	female		NA		No	ENCDO271OUW	ENCDO271OUW	ENCSR202XTW	ChIP-seq	H3K4me1	ENCODE	/labs/bradley-bernstein/	2016-11-01	unreplicated	ENCBS273PSC	/experiments/ENCSR202XTW/
BSS00087	ascending aorta female adult (51 year)	ascending aorta	Heart		#D56F80	Tissue	ASCENDING AORTA	51	female	tissue			adult	ENCODE	DNase-seq	released	adult	51	year	female		NA		No	ENCDO271OUW	ENCDO271OUW	ENCSR852TRT	DNase-seq		ENCODE	/labs/john-stamatoyannopoulos/	2017-10-01	unreplicated	ENCBS969ZED	/experiments/ENCSR852TRT/
BSS00087	ascending aorta female adult (51 year)	ascending aorta	Heart		#D56F80	Tissue	ASCENDING AORTA	51	female	tissue			adult	ENCODE	H3K36me3	released	adult	51	year	female		NA		No	ENCDO271OUW	ENCDO271OUW	ENCSR736PKV	ChIP-seq	H3K36me3	ENCODE	/labs/bradley-bernstein/	2016-11-01	unreplicated	ENCBS273PSC	/experiments/ENCSR736PKV/
BSS00087	ascending aorta female adult (51 year)	ascending aorta	Heart		#D56F80	Tissue	ASCENDING AORTA	51	female	tissue			adult	ENCODE	H3K27me3	released	adult	51	year	female		NA		No	ENCDO271OUW	ENCDO271OUW	ENCSR103QHX	ChIP-seq	H3K27me3	ENCODE	/labs/bradley-bernstein/	2017-04-01	unreplicated	ENCBS273PSC	/experiments/ENCSR103QHX/
BSS00087	ascending aorta female adult (51 year)	ascending aorta	Heart		#D56F80	Tissue	ASCENDING AORTA	51	female	tissue			adult	ENCODE	H3K27ac	released	adult	51	year	female		NA		No	ENCDO271OUW	ENCDO271OUW	ENCSR982QIF	ChIP-seq	H3K27ac	ENCODE	/labs/bradley-bernstein/	2017-06-01	unreplicated	ENCBS273PSC	/experiments/ENCSR982QIF/
BSS00088	ascending aorta female adult (53 years)	ascending aorta	Heart		#D56F80	Tissue	ASCENDING AORTA	53	female	tissue			adult	ENCODE	H3K36me3	released	adult	53	year	female		NA		No	ENCDO793LXB	ENCDO793LXB	ENCSR248PES	ChIP-seq	H3K36me3	ENCODE	/labs/bradley-bernstein/	2016-11-01	unreplicated	ENCBS328HPC	/experiments/ENCSR248PES/
BSS00088	ascending aorta female adult (53 years)	ascending aorta	Heart		#D56F80	Tissue	ASCENDING AORTA	53	female	tissue			adult	ENCODE	H3K27me3	released	adult	53	year	female		NA		No	ENCDO793LXB	ENCDO793LXB	ENCSR589GII	ChIP-seq	H3K27me3	ENCODE	/labs/bradley-bernstein/	2016-11-01	unreplicated	ENCBS328HPC	/experiments/ENCSR589GII/
BSS00088	ascending aorta female adult (53 years)	ascending aorta	Heart		#D56F80	Tissue	ASCENDING AORTA	53	female	tissue			adult	ENCODE	H3K4me1	released	adult	53	year	female		NA		No	ENCDO793LXB	ENCDO793LXB	ENCSR707AEW	ChIP-seq	H3K4me1	ENCODE	/labs/bradley-bernstein/	2017-03-01	unreplicated	ENCBS801NKM	/experiments/ENCSR707AEW/
BSS00088	ascending aorta female adult (53 years)	ascending aorta	Heart		#D56F80	Tissue	ASCENDING AORTA	53	female	tissue			adult	ENCODE	H3K9me3	released	adult	53	year	female		NA		No	ENCDO793LXB	ENCDO793LXB	ENCSR723IKM	ChIP-seq	H3K9me3	ENCODE	/labs/bradley-bernstein/	2016-11-01	unreplicated	ENCBS801NKM	/experiments/ENCSR723IKM/
BSS00088	ascending aorta female adult (53 years)	ascending aorta	Heart		#D56F80	Tissue	ASCENDING AORTA	53	female	tissue			adult	ENCODE	H3K27ac	released	adult	53	year	female		NA		No	ENCDO793LXB	ENCDO793LXB	ENCSR069UMW	ChIP-seq	H3K27ac	ENCODE	/labs/bradley-bernstein/	2016-11-01	unreplicated	ENCBS328HPC	/experiments/ENCSR069UMW/
BSS00088	ascending aorta female adult (53 years)	ascending aorta	Heart		#D56F80	Tissue	ASCENDING AORTA	53	female	tissue			adult	ENCODE	H3K4me3	released	adult	53	year	female		NA		No	ENCDO793LXB	ENCDO793LXB	ENCSR122LOZ	ChIP-seq	H3K4me3	ENCODE	/labs/bradley-bernstein/	2016-11-01	unreplicated	ENCBS328HPC	/experiments/ENCSR122LOZ/
BSS00089	astrocyte	astrocyte	Brain		#C5912B	Neural	ASTROCYTE	unknown	unknown/mixed	primary cell			unknown/mixed	ENCODE 2012	H3K4me1	released	unknown	unknown		unknown		NA		No	ENCDO916IIE	ENCDO916IIE	ENCSR000AOT	ChIP-seq	H3K4me1	ENCODE	/labs/bradley-bernstein/	2011-02-01	isogenic	ENCBS020ENC,ENCBS096LWS	/experiments/ENCSR000AOT/
BSS00089	astrocyte	astrocyte	Brain		#C5912B	Neural	ASTROCYTE	unknown	unknown/mixed	primary cell			unknown/mixed	ENCODE 2012	H3K9me3	released	unknown	unknown		unknown		NA		No	ENCDO916IIE	ENCDO916IIE	ENCSR000AQR	ChIP-seq	H3K9me3	ENCODE	/labs/bradley-bernstein/	2012-03-01	isogenic	ENCBS020ENC	/experiments/ENCSR000AQR/
BSS00089	astrocyte	astrocyte	Brain		#C5912B	Neural	ASTROCYTE	unknown	unknown/mixed	primary cell			unknown/mixed	ENCODE 2012	DNase-seq	released	unknown	unknown		unknown		NA		No	ENCDO916IIE	ENCDO916IIE	ENCSR000EPM	DNase-seq		ENCODE	/labs/john-stamatoyannopoulos/	2010-12-01	isogenic	ENCBS021ENC,ENCBS052WQU	/experiments/ENCSR000EPM/
BSS00089	astrocyte	astrocyte	Brain		#C5912B	Neural	ASTROCYTE	unknown	unknown/mixed	primary cell			unknown/mixed	ENCODE 2012	H3K4me2	released	unknown	unknown		unknown		NA		No	ENCDO916IIE	ENCDO916IIE	ENCSR000ARS	ChIP-seq	H3K4me2	ENCODE	/labs/bradley-bernstein/	2012-03-01	isogenic	ENCBS096LWS,ENCBS020ENC	/experiments/ENCSR000ARS/
BSS00089	astrocyte	astrocyte	Brain		#C5912B	Neural	ASTROCYTE	unknown	unknown/mixed	primary cell			unknown/mixed	ENCODE 2012	H4K20me1	released	unknown	unknown		unknown		NA		No	ENCDO916IIE	ENCDO916IIE	ENCSR000ARU	ChIP-seq	H4K20me1	ENCODE	/labs/bradley-bernstein/	2012-03-01	isogenic	ENCBS096LWS,ENCBS020ENC	/experiments/ENCSR000ARU/
BSS00089	astrocyte	astrocyte	Brain		#C5912B	Neural	ASTROCYTE	unknown	unknown/mixed	primary cell			unknown/mixed	ENCODE 2012	H3K9ac	released	unknown	unknown		unknown		NA		No	ENCDO916IIE	ENCDO916IIE	ENCSR000ART	ChIP-seq	H3K9ac	ENCODE	/labs/bradley-bernstein/	2012-03-01	isogenic	ENCBS020ENC,ENCBS096LWS	/experiments/ENCSR000ART/
BSS00089	astrocyte	astrocyte	Brain		#C5912B	Neural	ASTROCYTE	unknown	unknown/mixed	primary cell			unknown/mixed	ENCODE 2012	H3K27ac	released	unknown	unknown		unknown		NA		No	ENCDO916IIE	ENCDO916IIE	ENCSR000AOQ	ChIP-seq	H3K27ac	ENCODE	/labs/bradley-bernstein/	2011-02-01	isogenic	ENCBS096LWS,ENCBS020ENC	/experiments/ENCSR000AOQ/
BSS00089	astrocyte	astrocyte	Brain		#C5912B	Neural	ASTROCYTE	unknown	unknown/mixed	primary cell			unknown/mixed	ENCODE 2012	H2AFZ	released	unknown	unknown		unknown		NA		No	ENCDO916IIE	ENCDO916IIE	ENCSR000AQP	ChIP-seq	H2AFZ	ENCODE	/labs/bradley-bernstein/	2012-03-01	isogenic	ENCBS096LWS,ENCBS020ENC	/experiments/ENCSR000AQP/
BSS00089	astrocyte	astrocyte	Brain		#C5912B	Neural	ASTROCYTE	unknown	unknown/mixed	primary cell			unknown/mixed	ENCODE 2012	H3K36me3	released	unknown	unknown		unknown		NA		No	ENCDO916IIE	ENCDO916IIE	ENCSR000AOS	ChIP-seq	H3K36me3	ENCODE	/labs/bradley-bernstein/	2011-02-01	isogenic	ENCBS020ENC,ENCBS096LWS	/experiments/ENCSR000AOS/
BSS00089	astrocyte	astrocyte	Brain		#C5912B	Neural	ASTROCYTE	unknown	unknown/mixed	primary cell			unknown/mixed	ENCODE 2012	H3K27me3	released	unknown	unknown		unknown		NA		No	ENCDO916IIE	ENCDO916IIE	ENCSR000AOR	ChIP-seq	H3K27me3	ENCODE	/labs/bradley-bernstein/	2011-02-01	isogenic	ENCBS020ENC,ENCBS096LWS	/experiments/ENCSR000AOR/
BSS00089	astrocyte	astrocyte	Brain		#C5912B	Neural	ASTROCYTE	unknown	unknown/mixed	primary cell			unknown/mixed	ENCODE 2012	H3K79me2	released	unknown	unknown		unknown		NA		No	ENCDO916IIE	ENCDO916IIE	ENCSR000AQQ	ChIP-seq	H3K79me2	ENCODE	/labs/bradley-bernstein/	2012-03-01	isogenic	ENCBS096LWS,ENCBS020ENC	/experiments/ENCSR000AQQ/
BSS00089	astrocyte	astrocyte	Brain		#C5912B	Neural	ASTROCYTE	unknown	unknown/mixed	primary cell			unknown/mixed	ENCODE 2012	H3K4me3	released	unknown	unknown		unknown		NA		No	ENCDO916IIE	ENCDO916IIE	ENCSR000AOU	ChIP-seq	H3K4me3	ENCODE	/labs/bradley-bernstein/	2011-02-01	isogenic	ENCBS020ENC,ENCBS096LWS	/experiments/ENCSR000AOU/
BSS00090	astrocyte of the cerebellum	astrocyte of the cerebellum	Brain		#C5912B	Neural	ASTROCYTE CEREBELLUM	unknown	unknown/mixed	primary cell			unknown/mixed	ENCODE	DNase-seq	released	unknown	unknown		unknown		NA		No	ENCDO227AAA	ENCDO227AAA	ENCSR000ENC	DNase-seq		ENCODE	/labs/john-stamatoyannopoulos/	2011-05-01	isogenic	ENCBS115FPY,ENCBS303AAA	/experiments/ENCSR000ENC/
BSS00090	astrocyte of the cerebellum	astrocyte of the cerebellum	Brain		#C5912B	Neural	ASTROCYTE CEREBELLUM	unknown	unknown/mixed	primary cell			unknown/mixed	ENCODE	H3K4me3	released	unknown	unknown		unknown		NA		No	ENCDO227AAA	ENCDO227AAA	ENCSR000DSY	ChIP-seq	H3K4me3	ENCODE	/labs/john-stamatoyannopoulos/	2011-11-01	isogenic	ENCBS303AAA,ENCBS115FPY	/experiments/ENCSR000DSY/
BSS00091	astrocyte of the hippocampus	astrocyte of the hippocampus	Brain		#C5912B	Neural	ASTROCYTE HIPPOCAMPUS	unknown	unknown/mixed	primary cell			unknown/mixed	ENCODE	DNase-seq	released	unknown	unknown		unknown		NA		No	ENCDO223AAA	ENCDO223AAA	ENCSR000ENA	DNase-seq		ENCODE	/labs/john-stamatoyannopoulos/	2011-05-01	isogenic	ENCBS301AAA,ENCBS532PIT	/experiments/ENCSR000ENA/
BSS00092	astrocyte of the spinal cord	astrocyte of the spinal cord	Brain		#C5912B	Neural	ASTROCYTE SPINAL CORD	unknown	unknown/mixed	primary cell			unknown/mixed	ENCODE	H3K4me3	released	unknown	unknown		unknown		NA		No	ENCDO224AAA	ENCDO224AAA	ENCSR000DSW	ChIP-seq	H3K4me3	ENCODE	/labs/john-stamatoyannopoulos/	2011-02-01	isogenic	ENCBS995OME,ENCBS302AAA	/experiments/ENCSR000DSW/
BSS00092	astrocyte of the spinal cord	astrocyte of the spinal cord	Brain		#C5912B	Neural	ASTROCYTE SPINAL CORD	unknown	unknown/mixed	primary cell			unknown/mixed	ENCODE	DNase-seq	released	unknown	unknown		unknown		NA		No	ENCDO224AAA	ENCDO224AAA	ENCSR000ENB	DNase-seq		ENCODE	/labs/john-stamatoyannopoulos/	2011-05-01	isogenic	ENCBS302AAA,ENCBS995OME	/experiments/ENCSR000ENB/
BSS00093	B cell	B cell	HSC & B-cell		#55A354	Immune	B CELL	unknown	unknown/mixed	primary cell			unknown/mixed	Roadmap 2015	H3K4me3	released	unknown	unknown		unknown		NA		No	ENCDO185JIR,ENCDO375CKP	ENCDO185JIR,ENCDO375CKP,ENCDO954BOU,ENCDO363GCG,ENCDO135ZPY,ENCDO185JIR,ENCDO954BOU,ENCDO375CKP	ENCSR269OVV	ChIP-seq	H3K4me3	Roadmap	/labs/bradley-bernstein/	2013-07-01	anisogenic	ENCBS608XVZ,ENCBS617RTX	/experiments/ENCSR269OVV/
BSS00093	B cell	B cell	HSC & B-cell		#55A354	Immune	B CELL	unknown	unknown/mixed	primary cell			unknown/mixed	Roadmap 2015	H3K27me3	released	unknown	unknown		unknown		NA		No	ENCDO135ZPY,ENCDO185JIR	ENCDO185JIR,ENCDO375CKP,ENCDO954BOU,ENCDO363GCG,ENCDO135ZPY,ENCDO185JIR,ENCDO954BOU,ENCDO375CKP	ENCSR522EGW	ChIP-seq	H3K27me3	Roadmap	/labs/bradley-bernstein/	2013-07-01	anisogenic	ENCBS795JJT,ENCBS954WIM	/experiments/ENCSR522EGW/
BSS00093	B cell	B cell	HSC & B-cell		#55A354	Immune	B CELL	unknown	unknown/mixed	primary cell			unknown/mixed	Roadmap 2015	H3K36me3	released	unknown	unknown		unknown		NA		No	ENCDO954BOU,ENCDO375CKP	ENCDO185JIR,ENCDO375CKP,ENCDO954BOU,ENCDO363GCG,ENCDO135ZPY,ENCDO185JIR,ENCDO954BOU,ENCDO375CKP	ENCSR789RGI	ChIP-seq	H3K36me3	Roadmap	/labs/bradley-bernstein/	2013-07-01	anisogenic	ENCBS740WOA,ENCBS924JHW	/experiments/ENCSR789RGI/
BSS00093	B cell	B cell	HSC & B-cell		#55A354	Immune	B CELL	unknown	unknown/mixed	primary cell			unknown/mixed	Roadmap 2015	H3K9me3	released	unknown	unknown		unknown		NA		No	ENCDO954BOU,ENCDO363GCG	ENCDO185JIR,ENCDO375CKP,ENCDO954BOU,ENCDO363GCG,ENCDO135ZPY,ENCDO185JIR,ENCDO954BOU,ENCDO375CKP	ENCSR295PSK	ChIP-seq	H3K9me3	Roadmap	/labs/bradley-bernstein/	2013-07-01	anisogenic	ENCBS640MOY,ENCBS027CBC	/experiments/ENCSR295PSK/
BSS00095	B cell female adult (27 years)	B cell	HSC & B-cell		#55A354	Immune	B CELL	27	female	primary cell			adult	ENCODE	H3K27ac	released	adult	27	year	female		NA		No	ENCDO115AAA	ENCDO115AAA	ENCSR000AUP	ChIP-seq	H3K27ac	ENCODE	/labs/bradley-bernstein/	2012-08-01	isogenic	ENCBS836CYW,ENCBS400ARI	/experiments/ENCSR000AUP/
BSS00095	B cell female adult (27 years)	B cell	HSC & B-cell		#55A354	Immune	B CELL	27	female	primary cell			adult	ENCODE	H3K79me2	released	adult	27	year	female		NA		No	ENCDO115AAA	ENCDO115AAA	ENCSR051VDI	ChIP-seq	H3K79me2	ENCODE	/labs/bradley-bernstein/	2016-11-01	unreplicated	ENCBS400ARI	/experiments/ENCSR051VDI/
BSS00095	B cell female adult (27 years)	B cell	HSC & B-cell		#55A354	Immune	B CELL	27	female	primary cell			adult	ENCODE	H3K27me3	released	adult	27	year	female		NA		No	ENCDO115AAA	ENCDO115AAA	ENCSR162DGX	ChIP-seq	H3K27me3	ENCODE	/labs/bradley-bernstein/	2016-05-01	isogenic	ENCBS836CYW,ENCBS400ARI	/experiments/ENCSR162DGX/
BSS00095	B cell female adult (27 years)	B cell	HSC & B-cell		#55A354	Immune	B CELL	27	female	primary cell			adult	ENCODE	DNase-seq	released	adult	27	year	female		NA		No	ENCDO115AAA	ENCDO115AAA	ENCSR000EII	DNase-seq		ENCODE	/labs/gregory-crawford/	2012-08-01	unreplicated	ENCBS484ENC	/experiments/ENCSR000EII/
BSS00095	B cell female adult (27 years)	B cell	HSC & B-cell		#55A354	Immune	B CELL	27	female	primary cell			adult	ENCODE	H3K4me3	released	adult	27	year	female		NA		No	ENCDO115AAA	ENCDO115AAA	ENCSR000DQR	ChIP-seq	H3K4me3	ENCODE	/labs/john-stamatoyannopoulos/	2011-11-01	unreplicated	ENCBS484ENC	/experiments/ENCSR000DQR/
BSS00095	B cell female adult (27 years)	B cell	HSC & B-cell		#55A354	Immune	B CELL	27	female	primary cell			adult	ENCODE	H4K20me1	released	adult	27	year	female		NA		No	ENCDO115AAA	ENCDO115AAA	ENCSR000AVJ	ChIP-seq	H4K20me1	ENCODE	/labs/bradley-bernstein/	2012-08-01	isogenic	ENCBS836CYW,ENCBS400ARI	/experiments/ENCSR000AVJ/
BSS00095	B cell female adult (27 years)	B cell	HSC & B-cell		#55A354	Immune	B CELL	27	female	primary cell			adult	ENCODE	H3K4me1	released	adult	27	year	female		NA		No	ENCDO115AAA	ENCDO115AAA	ENCSR290YLQ	ChIP-seq	H3K4me1	ENCODE	/labs/bradley-bernstein/	2017-01-01	isogenic	ENCBS400ARI,ENCBS836CYW	/experiments/ENCSR290YLQ/
BSS00096	B cell female adult (27 years) and female adult (43 years)	B cell	HSC & B-cell		#55A354	Immune	B CELL	27,43	female	primary cell			adult	ENCODE	H3K36me3	released	adult	43,27	year	female		NA		No	ENCDO114AAA,ENCDO115AAA	ENCDO114AAA,ENCDO115AAA,ENCDO115AAA,ENCDO114AAA	ENCSR424XBP	ChIP-seq	H3K36me3	ENCODE	/labs/bradley-bernstein/	2017-01-01	anisogenic	ENCBS098ETX,ENCBS400ARI	/experiments/ENCSR424XBP/
BSS00096	B cell female adult (27 years) and female adult (43 years)	B cell	HSC & B-cell		#55A354	Immune	B CELL	27,43	female	primary cell			adult	ENCODE	H2AFZ	released	adult	43,27	year	female		NA		No	ENCDO114AAA,ENCDO115AAA	ENCDO114AAA,ENCDO115AAA,ENCDO115AAA,ENCDO114AAA	ENCSR000AUX	ChIP-seq	H2AFZ	ENCODE	/labs/bradley-bernstein/	2012-08-01	anisogenic	ENCBS098ETX,ENCBS400ARI	/experiments/ENCSR000AUX/
BSS00096	B cell female adult (27 years) and female adult (43 years)	B cell	HSC & B-cell		#55A354	Immune	B CELL	27,43	female	primary cell			adult	ENCODE	H3K9ac	released	adult	27,43	year	female		NA		No	ENCDO115AAA,ENCDO114AAA	ENCDO114AAA,ENCDO115AAA,ENCDO115AAA,ENCDO114AAA	ENCSR799SLA	ChIP-seq	H3K9ac	ENCODE	/labs/bradley-bernstein/	2017-01-01	anisogenic	ENCBS836CYW,ENCBS098ETX	/experiments/ENCSR799SLA/
BSS00096	B cell female adult (27 years) and female adult (43 years)	B cell	HSC & B-cell		#55A354	Immune	B CELL	27,43	female	primary cell			adult	ENCODE	H3K4me2	released	adult	27,43	year	female		NA		No	ENCDO115AAA,ENCDO114AAA	ENCDO114AAA,ENCDO115AAA,ENCDO115AAA,ENCDO114AAA	ENCSR000AUY	ChIP-seq	H3K4me2	ENCODE	/labs/bradley-bernstein/	2012-08-01	anisogenic	ENCBS836CYW,ENCBS098ETX	/experiments/ENCSR000AUY/
BSS00097	B cell female adult (34 years)	B cell	HSC & B-cell		#55A354	Immune	B CELL	34	female	primary cell			adult	Roadmap (Novel)	DNase-seq	released	adult	34	year	female		NA		No	ENCDO579CCQ	ENCDO579CCQ	ENCSR891VOV	DNase-seq		Roadmap	/labs/john-stamatoyannopoulos/	2013-07-01	unreplicated	ENCBS727DXY	/experiments/ENCSR891VOV/
BSS00098	B cell female adult (43 years)	B cell	HSC & B-cell		#55A354	Immune	B CELL	43	female	primary cell			adult	ENCODE	H3K9me3	released	adult	43	year	female		NA		No	ENCDO114AAA	ENCDO114AAA	ENCSR005WWZ	ChIP-seq	H3K9me3	ENCODE	/labs/bradley-bernstein/	2017-01-01	unreplicated	ENCBS098ETX	/experiments/ENCSR005WWZ/
BSS00098	B cell female adult (43 years)	B cell	HSC & B-cell		#55A354	Immune	B CELL	43	female	primary cell			adult	ENCODE	DNase-seq	released	adult	43	year	female		NA		No	ENCDO114AAA	ENCDO114AAA	ENCSR000EMJ	DNase-seq		ENCODE	/labs/john-stamatoyannopoulos/	2011-10-01	isogenic	ENCBS852WTL,ENCBS483ENC	/experiments/ENCSR000EMJ/
BSS00098	B cell female adult (43 years)	B cell	HSC & B-cell		#55A354	Immune	B CELL	43	female	primary cell			adult	ENCODE	H3K4me3	released	adult	43	year	female		NA		No	ENCDO114AAA	ENCDO114AAA	ENCSR000DQP	ChIP-seq	H3K4me3	ENCODE	/labs/john-stamatoyannopoulos/	2011-11-01	isogenic	ENCBS967QBI,ENCBS192PUU	/experiments/ENCSR000DQP/
BSS00098	B cell female adult (43 years)	B cell	HSC & B-cell		#55A354	Immune	B CELL	43	female	primary cell			adult	ENCODE	H3K4me3	released	adult	43	year	female		NA		No	ENCDO114AAA	ENCDO114AAA	ENCSR878JSF	ChIP-seq	H3K4me3	ENCODE	/labs/bradley-bernstein/	2016-11-01	unreplicated	ENCBS098ETX	/experiments/ENCSR878JSF/
BSS00100	B cell male adult (21 year)	B cell	HSC & B-cell		#55A354	Immune	B CELL	21	male	primary cell			adult	Roadmap 2015	H3K4me1	released	adult	21	year	male		NA		No	ENCDO190HXC	ENCDO190HXC	ENCSR214VUB	ChIP-seq	H3K4me1	Roadmap	/labs/john-stamatoyannopoulos/	2013-07-01	unreplicated	ENCBS469TSJ	/experiments/ENCSR214VUB/
BSS00100	B cell male adult (21 year)	B cell	HSC & B-cell		#55A354	Immune	B CELL	21	male	primary cell			adult	Roadmap 2015	DNase-seq	released	adult	21	year	male		NA		No	ENCDO190HXC	ENCDO190HXC	ENCSR381PXW	DNase-seq		Roadmap	/labs/john-stamatoyannopoulos/	2013-07-01	unreplicated	ENCBS469TSJ	/experiments/ENCSR381PXW/
BSS00100	B cell male adult (21 year)	B cell	HSC & B-cell		#55A354	Immune	B CELL	21	male	primary cell			adult	Roadmap 2015	H3K27me3	released	adult	21	year	male		NA		No	ENCDO190HXC	ENCDO190HXC	ENCSR404MOX	ChIP-seq	H3K27me3	Roadmap	/labs/john-stamatoyannopoulos/	2013-07-01	unreplicated	ENCBS469TSJ	/experiments/ENCSR404MOX/
BSS00100	B cell male adult (21 year)	B cell	HSC & B-cell		#55A354	Immune	B CELL	21	male	primary cell			adult	Roadmap 2015	H3K9me3	released	adult	21	year	male		NA		No	ENCDO190HXC	ENCDO190HXC	ENCSR890QGK	ChIP-seq	H3K9me3	Roadmap	/labs/john-stamatoyannopoulos/	2013-07-01	unreplicated	ENCBS469TSJ	/experiments/ENCSR890QGK/
BSS00100	B cell male adult (21 year)	B cell	HSC & B-cell		#55A354	Immune	B CELL	21	male	primary cell			adult	Roadmap 2015	H3K36me3	released	adult	21	year	male		NA		No	ENCDO190HXC	ENCDO190HXC	ENCSR816NKX	ChIP-seq	H3K36me3	Roadmap	/labs/john-stamatoyannopoulos/	2013-07-01	unreplicated	ENCBS469TSJ	/experiments/ENCSR816NKX/
BSS00101	B cell male adult (37 years)	B cell	HSC & B-cell		#55A354	Immune	B CELL	37	male	primary cell			adult	Roadmap 2015	H3K4me3	released	adult	37	year	male		NA		No	ENCDO028NGF	ENCDO028NGF	ENCSR939UQD	ChIP-seq	H3K4me3	Roadmap	/labs/john-stamatoyannopoulos/	2013-07-01	unreplicated	ENCBS010LQV	/experiments/ENCSR939UQD/
BSS00101	B cell male adult (37 years)	B cell	HSC & B-cell		#55A354	Immune	B CELL	37	male	primary cell			adult	Roadmap 2015	DNase-seq	released	adult	37	year	male		NA		No	ENCDO028NGF	ENCDO028NGF	ENCSR247IUJ	DNase-seq		Roadmap	/labs/john-stamatoyannopoulos/	2013-07-01	unreplicated	ENCBS010LQV	/experiments/ENCSR247IUJ/
BSS00101	B cell male adult (37 years)	B cell	HSC & B-cell		#55A354	Immune	B CELL	37	male	primary cell			adult	Roadmap 2015	H3K27me3	released	adult	37	year	male		NA		No	ENCDO028NGF	ENCDO028NGF	ENCSR557TNE	ChIP-seq	H3K27me3	Roadmap	/labs/john-stamatoyannopoulos/	2013-07-01	unreplicated	ENCBS010LQV	/experiments/ENCSR557TNE/
BSS00101	B cell male adult (37 years)	B cell	HSC & B-cell		#55A354	Immune	B CELL	37	male	primary cell			adult	Roadmap 2015	H3K9me3	released	adult	37	year	male		NA		No	ENCDO028NGF	ENCDO028NGF	ENCSR768SPE	ChIP-seq	H3K9me3	Roadmap	/labs/john-stamatoyannopoulos/	2013-07-01	unreplicated	ENCBS010LQV	/experiments/ENCSR768SPE/
BSS00101	B cell male adult (37 years)	B cell	HSC & B-cell		#55A354	Immune	B CELL	37	male	primary cell			adult	Roadmap 2015	H3K27ac	released	adult	37	year	male		NA		No	ENCDO028NGF	ENCDO028NGF	ENCSR191ZQT	ChIP-seq	H3K27ac	Roadmap	/labs/john-stamatoyannopoulos/	2013-07-01	unreplicated	ENCBS010LQV	/experiments/ENCSR191ZQT/
BSS00102	BE2C	BE2C	Cancer	Brain	#000000	Other	NEUROBLASTOMA	2	male	cell line			child	ENCODE	DNase-seq	released	child	2	year	male		NA		No	ENCDO000ACQ	ENCDO000ACQ	ENCSR000EMD	DNase-seq		ENCODE	/labs/john-stamatoyannopoulos/	2011-05-01	isogenic	ENCBS403ENC,ENCBS982TUR	/experiments/ENCSR000EMD/
BSS00102	BE2C	BE2C	Cancer	Brain	#000000	Other	NEUROBLASTOMA	2	male	cell line			child	ENCODE	H3K4me3	released	child	2	year	male		NA		No	ENCDO000ACQ	ENCDO000ACQ	ENCSR000DQB	ChIP-seq	H3K4me3	ENCODE	/labs/john-stamatoyannopoulos/	2011-11-01	isogenic	ENCBS271SFD,ENCBS982TUR	/experiments/ENCSR000DQB/
BSS00112	bipolar neuron originated from GM23338 treated with 0.5 μg/mL doxycycline hyclate for 4 days	bipolar neuron	ES-deriv	Brain	#4178AE	Stem-like	BIPOLAR NEURON DERIV	53	male	in vitro differentiated cells	bipolar_neuron_originated_from_GM23338	0.5_mg_mL_doxycycline_hyclate_for_4_days	adult	ENCODE	H3K36me3	released	adult	53	year	male	doxycycline hyclate	4	day	No	ENCDO336AAA	ENCDO336AAA	ENCSR375IXS	ChIP-seq	H3K36me3	ENCODE	/labs/bradley-bernstein/	2016-05-01	isogenic	ENCBS369AAA,ENCBS374AAA	/experiments/ENCSR375IXS/
BSS00112	bipolar neuron originated from GM23338 treated with 0.5 μg/mL doxycycline hyclate for 4 days	bipolar neuron	ES-deriv	Brain	#4178AE	Stem-like	BIPOLAR NEURON DERIV	53	male	in vitro differentiated cells	bipolar_neuron_originated_from_GM23338	0.5_mg_mL_doxycycline_hyclate_for_4_days	adult	ENCODE	H3K79me2	released	adult	53	year	male	doxycycline hyclate	4	day	No	ENCDO336AAA	ENCDO336AAA	ENCSR484PTR	ChIP-seq	H3K79me2	ENCODE	/labs/bradley-bernstein/	2016-10-01	isogenic	ENCBS374AAA,ENCBS369AAA	/experiments/ENCSR484PTR/
BSS00112	bipolar neuron originated from GM23338 treated with 0.5 μg/mL doxycycline hyclate for 4 days	bipolar neuron	ES-deriv	Brain	#4178AE	Stem-like	BIPOLAR NEURON DERIV	53	male	in vitro differentiated cells	bipolar_neuron_originated_from_GM23338	0.5_mg_mL_doxycycline_hyclate_for_4_days	adult	ENCODE	DNase-seq	released	adult	53	year	male	doxycycline hyclate	4	day	No	ENCDO336AAA	ENCDO336AAA	ENCSR626RVD	DNase-seq		ENCODE	/labs/john-stamatoyannopoulos/	2016-05-01	isogenic	ENCBS374AAA,ENCBS369AAA	/experiments/ENCSR626RVD/
BSS00112	bipolar neuron originated from GM23338 treated with 0.5 μg/mL doxycycline hyclate for 4 days	bipolar neuron	ES-deriv	Brain	#4178AE	Stem-like	BIPOLAR NEURON DERIV	53	male	in vitro differentiated cells	bipolar_neuron_originated_from_GM23338	0.5_mg_mL_doxycycline_hyclate_for_4_days	adult	ENCODE	H3K4me3	released	adult	53	year	male	doxycycline hyclate	4	day	No	ENCDO336AAA	ENCDO336AAA	ENCSR849YFO	ChIP-seq	H3K4me3	ENCODE	/labs/bradley-bernstein/	2016-05-01	isogenic	ENCBS369AAA,ENCBS374AAA	/experiments/ENCSR849YFO/
BSS00112	bipolar neuron originated from GM23338 treated with 0.5 μg/mL doxycycline hyclate for 4 days	bipolar neuron	ES-deriv	Brain	#4178AE	Stem-like	BIPOLAR NEURON DERIV	53	male	in vitro differentiated cells	bipolar_neuron_originated_from_GM23338	0.5_mg_mL_doxycycline_hyclate_for_4_days	adult	ENCODE	H3K9ac	released	adult	53	year	male	doxycycline hyclate	4	day	No	ENCDO336AAA	ENCDO336AAA	ENCSR592ETL	ChIP-seq	H3K9ac	ENCODE	/labs/bradley-bernstein/	2017-01-01	unreplicated	ENCBS374AAA	/experiments/ENCSR592ETL/
BSS00112	bipolar neuron originated from GM23338 treated with 0.5 μg/mL doxycycline hyclate for 4 days	bipolar neuron	ES-deriv	Brain	#4178AE	Stem-like	BIPOLAR NEURON DERIV	53	male	in vitro differentiated cells	bipolar_neuron_originated_from_GM23338	0.5_mg_mL_doxycycline_hyclate_for_4_days	adult	ENCODE	H4K20me1	released	adult	53	year	male	doxycycline hyclate	4	day	No	ENCDO336AAA	ENCDO336AAA	ENCSR821GUG	ChIP-seq	H4K20me1	ENCODE	/labs/bradley-bernstein/	2016-10-01	isogenic	ENCBS369AAA,ENCBS374AAA	/experiments/ENCSR821GUG/
BSS00112	bipolar neuron originated from GM23338 treated with 0.5 μg/mL doxycycline hyclate for 4 days	bipolar neuron	ES-deriv	Brain	#4178AE	Stem-like	BIPOLAR NEURON DERIV	53	male	in vitro differentiated cells	bipolar_neuron_originated_from_GM23338	0.5_mg_mL_doxycycline_hyclate_for_4_days	adult	ENCODE	H3K4me2	released	adult	53	year	male	doxycycline hyclate	4	day	No	ENCDO336AAA	ENCDO336AAA	ENCSR821IAK	ChIP-seq	H3K4me2	ENCODE	/labs/bradley-bernstein/	2016-10-01	isogenic	ENCBS374AAA,ENCBS369AAA	/experiments/ENCSR821IAK/
BSS00112	bipolar neuron originated from GM23338 treated with 0.5 μg/mL doxycycline hyclate for 4 days	bipolar neuron	ES-deriv	Brain	#4178AE	Stem-like	BIPOLAR NEURON DERIV	53	male	in vitro differentiated cells	bipolar_neuron_originated_from_GM23338	0.5_mg_mL_doxycycline_hyclate_for_4_days	adult	ENCODE	H3K27me3	released	adult	53	year	male	doxycycline hyclate	4	day	No	ENCDO336AAA	ENCDO336AAA	ENCSR472SEY	ChIP-seq	H3K27me3	ENCODE	/labs/bradley-bernstein/	2016-05-01	isogenic	ENCBS374AAA,ENCBS369AAA	/experiments/ENCSR472SEY/
BSS00112	bipolar neuron originated from GM23338 treated with 0.5 μg/mL doxycycline hyclate for 4 days	bipolar neuron	ES-deriv	Brain	#4178AE	Stem-like	BIPOLAR NEURON DERIV	53	male	in vitro differentiated cells	bipolar_neuron_originated_from_GM23338	0.5_mg_mL_doxycycline_hyclate_for_4_days	adult	ENCODE	H3F3A	released	adult	53	year	male	doxycycline hyclate	4	day	No	ENCDO336AAA	ENCDO336AAA	ENCSR683ORH	ChIP-seq	H3F3A	ENCODE	/labs/bradley-bernstein/	2016-10-01	isogenic	ENCBS369AAA,ENCBS374AAA	/experiments/ENCSR683ORH/
BSS00112	bipolar neuron originated from GM23338 treated with 0.5 μg/mL doxycycline hyclate for 4 days	bipolar neuron	ES-deriv	Brain	#4178AE	Stem-like	BIPOLAR NEURON DERIV	53	male	in vitro differentiated cells	bipolar_neuron_originated_from_GM23338	0.5_mg_mL_doxycycline_hyclate_for_4_days	adult	ENCODE	H3K9me2	released	adult	53	year	male	doxycycline hyclate	4	day	No	ENCDO336AAA	ENCDO336AAA	ENCSR175OYG	ChIP-seq	H3K9me2	ENCODE	/labs/bradley-bernstein/	2017-01-01	isogenic	ENCBS374AAA,ENCBS369AAA	/experiments/ENCSR175OYG/
BSS00112	bipolar neuron originated from GM23338 treated with 0.5 μg/mL doxycycline hyclate for 4 days	bipolar neuron	ES-deriv	Brain	#4178AE	Stem-like	BIPOLAR NEURON DERIV	53	male	in vitro differentiated cells	bipolar_neuron_originated_from_GM23338	0.5_mg_mL_doxycycline_hyclate_for_4_days	adult	ENCODE	H3K27ac	released	adult	53	year	male	doxycycline hyclate	4	day	No	ENCDO336AAA	ENCDO336AAA	ENCSR905TYC	ChIP-seq	H3K27ac	ENCODE	/labs/bradley-bernstein/	2016-05-01	isogenic	ENCBS374AAA,ENCBS369AAA	/experiments/ENCSR905TYC/
BSS00112	bipolar neuron originated from GM23338 treated with 0.5 μg/mL doxycycline hyclate for 4 days	bipolar neuron	ES-deriv	Brain	#4178AE	Stem-like	BIPOLAR NEURON DERIV	53	male	in vitro differentiated cells	bipolar_neuron_originated_from_GM23338	0.5_mg_mL_doxycycline_hyclate_for_4_days	adult	ENCODE	H3K9me3	released	adult	53	year	male	doxycycline hyclate	4	day	No	ENCDO336AAA	ENCDO336AAA	ENCSR247PYK	ChIP-seq	H3K9me3	ENCODE	/labs/bradley-bernstein/	2016-05-01	isogenic	ENCBS374AAA,ENCBS369AAA	/experiments/ENCSR247PYK/
BSS00112	bipolar neuron originated from GM23338 treated with 0.5 μg/mL doxycycline hyclate for 4 days	bipolar neuron	ES-deriv	Brain	#4178AE	Stem-like	BIPOLAR NEURON DERIV	53	male	in vitro differentiated cells	bipolar_neuron_originated_from_GM23338	0.5_mg_mL_doxycycline_hyclate_for_4_days	adult	ENCODE	H2AFZ	released	adult	53	year	male	doxycycline hyclate	4	day	No	ENCDO336AAA	ENCDO336AAA	ENCSR983CSB	ChIP-seq	H2AFZ	ENCODE	/labs/bradley-bernstein/	2016-11-01	isogenic	ENCBS369AAA,ENCBS374AAA	/experiments/ENCSR983CSB/
BSS00112	bipolar neuron originated from GM23338 treated with 0.5 μg/mL doxycycline hyclate for 4 days	bipolar neuron	ES-deriv	Brain	#4178AE	Stem-like	BIPOLAR NEURON DERIV	53	male	in vitro differentiated cells	bipolar_neuron_originated_from_GM23338	0.5_mg_mL_doxycycline_hyclate_for_4_days	adult	ENCODE	H3K4me1	released	adult	53	year	male	doxycycline hyclate	4	day	No	ENCDO336AAA	ENCDO336AAA	ENCSR301AEA	ChIP-seq	H3K4me1	ENCODE	/labs/bradley-bernstein/	2016-05-01	isogenic	ENCBS374AAA,ENCBS369AAA	/experiments/ENCSR301AEA/
BSS00113	BJ	BJ	Stromal		#FF720C	Primary Cell	SKIN FIBROBLAST	unknown	male	cell line			newborn	ENCODE	H3K27me3	released	newborn	unknown		male		NA		No	ENCDO000AAG	ENCDO000AAG	ENCSR000DQG	ChIP-seq	H3K27me3	ENCODE	/labs/john-stamatoyannopoulos/	2011-02-01	isogenic	ENCBS628EGC,ENCBS615IJU	/experiments/ENCSR000DQG/
BSS00113	BJ	BJ	Stromal		#FF720C	Primary Cell	SKIN FIBROBLAST	unknown	male	cell line			newborn	ENCODE	DNase-seq	released	newborn	unknown		male		NA		No	ENCDO000AAG	ENCDO000AAG	ENCSR000EME	DNase-seq		ENCODE	/labs/john-stamatoyannopoulos/	2011-05-01	isogenic	ENCBS074ENC,ENCBS911DVL	/experiments/ENCSR000EME/
BSS00113	BJ	BJ	Stromal		#FF720C	Primary Cell	SKIN FIBROBLAST	unknown	male	cell line			newborn	ENCODE	H3K36me3	released	newborn	unknown		male		NA		No	ENCDO000AAG	ENCDO000AAG	ENCSR000DQF	ChIP-seq	H3K36me3	ENCODE	/labs/john-stamatoyannopoulos/	2011-02-01	isogenic	ENCBS615IJU,ENCBS628EGC	/experiments/ENCSR000DQF/
BSS00113	BJ	BJ	Stromal		#FF720C	Primary Cell	SKIN FIBROBLAST	unknown	male	cell line			newborn	ENCODE	H3K4me3	released	newborn	unknown		male		NA		No	ENCDO000AAG	ENCDO000AAG	ENCSR000DQH	ChIP-seq	H3K4me3	ENCODE	/labs/john-stamatoyannopoulos/	2011-02-01	isogenic	ENCBS693PNC,ENCBS488ZLU	/experiments/ENCSR000DQH/
BSS00121	body of pancreas female adult (51 year)	body of pancreas	Pancreas		#87A3E1	Tissue	BODY OF PANCREAS	51	female	tissue			adult	ENCODE	DNase-seq	released	adult	51	year	female		NA		No	ENCDO271OUW	ENCDO271OUW	ENCSR524OCB	DNase-seq		ENCODE	/labs/john-stamatoyannopoulos/	2018-01-01	unreplicated	ENCBS150JTN	/experiments/ENCSR524OCB/
BSS00121	body of pancreas female adult (51 year)	body of pancreas	Pancreas		#87A3E1	Tissue	BODY OF PANCREAS	51	female	tissue			adult	ENCODE	ATAC-seq	released	adult	51	year	female		NA		No	ENCDO271OUW	ENCDO271OUW	ENCSR773USD	ATAC-seq		ENCODE	/labs/michael-snyder/	2017-06-01	unreplicated	ENCBS425WFZ	/experiments/ENCSR773USD/
BSS00122	body of pancreas female adult (53 years)	body of pancreas	Pancreas		#87A3E1	Tissue	BODY OF PANCREAS	53	female	tissue			adult	ENCODE	H3K4me1	released	adult	53	year	female		NA		No	ENCDO793LXB	ENCDO793LXB	ENCSR429XBU	ChIP-seq	H3K4me1	ENCODE	/labs/bradley-bernstein/	2016-11-01	unreplicated	ENCBS359OQR	/experiments/ENCSR429XBU/
BSS00122	body of pancreas female adult (53 years)	body of pancreas	Pancreas		#87A3E1	Tissue	BODY OF PANCREAS	53	female	tissue			adult	ENCODE	DNase-seq	released	adult	53	year	female		NA		No	ENCDO793LXB	ENCDO793LXB	ENCSR421KNA	DNase-seq		ENCODE	/labs/john-stamatoyannopoulos/	2018-01-01	unreplicated	ENCBS207MJE	/experiments/ENCSR421KNA/
BSS00122	body of pancreas female adult (53 years)	body of pancreas	Pancreas		#87A3E1	Tissue	BODY OF PANCREAS	53	female	tissue			adult	ENCODE	H3K27ac	released	adult	53	year	female		NA		No	ENCDO793LXB	ENCDO793LXB	ENCSR748TFF	ChIP-seq	H3K27ac	ENCODE	/labs/bradley-bernstein/	2016-11-01	unreplicated	ENCBS359OQR	/experiments/ENCSR748TFF/
BSS00122	body of pancreas female adult (53 years)	body of pancreas	Pancreas		#87A3E1	Tissue	BODY OF PANCREAS	53	female	tissue			adult	ENCODE	H3K9me3	released	adult	53	year	female		NA		No	ENCDO793LXB	ENCDO793LXB	ENCSR719COF	ChIP-seq	H3K9me3	ENCODE	/labs/bradley-bernstein/	2016-11-01	unreplicated	ENCBS359OQR	/experiments/ENCSR719COF/
BSS00122	body of pancreas female adult (53 years)	body of pancreas	Pancreas		#87A3E1	Tissue	BODY OF PANCREAS	53	female	tissue			adult	ENCODE	H3K27me3	released	adult	53	year	female		NA		No	ENCDO793LXB	ENCDO793LXB	ENCSR903GLL	ChIP-seq	H3K27me3	ENCODE	/labs/bradley-bernstein/	2016-11-01	unreplicated	ENCBS359OQR	/experiments/ENCSR903GLL/
BSS00122	body of pancreas female adult (53 years)	body of pancreas	Pancreas		#87A3E1	Tissue	BODY OF PANCREAS	53	female	tissue			adult	ENCODE	ATAC-seq	released	adult	53	year	female		NA		No	ENCDO793LXB	ENCDO793LXB	ENCSR515CDW	ATAC-seq		ENCODE	/labs/michael-snyder/	2017-06-01	unreplicated	ENCBS372UUZ	/experiments/ENCSR515CDW/
BSS00123	body of pancreas male adult (37 years)	body of pancreas	Pancreas		#87A3E1	Tissue	BODY OF PANCREAS	37	male	tissue			adult	ENCODE	H3K4me3	released	adult	37	year	male		NA		No	ENCDO845WKR	ENCDO845WKR	ENCSR876DCP	ChIP-seq	H3K4me3	ENCODE	/labs/bradley-bernstein/	2016-07-01	isogenic	ENCBS869MHP	/experiments/ENCSR876DCP/
BSS00123	body of pancreas male adult (37 years)	body of pancreas	Pancreas		#87A3E1	Tissue	BODY OF PANCREAS	37	male	tissue			adult	ENCODE	H3K9me3	released	adult	37	year	male		NA		No	ENCDO845WKR	ENCDO845WKR	ENCSR760EGQ	ChIP-seq	H3K9me3	ENCODE	/labs/bradley-bernstein/	2016-10-01	isogenic	ENCBS869MHP	/experiments/ENCSR760EGQ/
BSS00123	body of pancreas male adult (37 years)	body of pancreas	Pancreas		#87A3E1	Tissue	BODY OF PANCREAS	37	male	tissue			adult	ENCODE	DNase-seq	released	adult	37	year	male		NA		No	ENCDO845WKR	ENCDO845WKR	ENCSR522WLH	DNase-seq		ENCODE	/labs/john-stamatoyannopoulos/	2016-05-01	unreplicated	ENCBS962ETL	/experiments/ENCSR522WLH/
BSS00123	body of pancreas male adult (37 years)	body of pancreas	Pancreas		#87A3E1	Tissue	BODY OF PANCREAS	37	male	tissue			adult	ENCODE	H3K36me3	released	adult	37	year	male		NA		No	ENCDO845WKR	ENCDO845WKR	ENCSR689SFJ	ChIP-seq	H3K36me3	ENCODE	/labs/bradley-bernstein/	2016-11-01	isogenic	ENCBS869MHP	/experiments/ENCSR689SFJ/
BSS00123	body of pancreas male adult (37 years)	body of pancreas	Pancreas		#87A3E1	Tissue	BODY OF PANCREAS	37	male	tissue			adult	ENCODE	H3K27ac	released	adult	37	year	male		NA		No	ENCDO845WKR	ENCDO845WKR	ENCSR520BIM	ChIP-seq	H3K27ac	ENCODE	/labs/bradley-bernstein/	2016-07-01	isogenic	ENCBS869MHP	/experiments/ENCSR520BIM/
BSS00123	body of pancreas male adult (37 years)	body of pancreas	Pancreas		#87A3E1	Tissue	BODY OF PANCREAS	37	male	tissue			adult	ENCODE	H3K4me1	released	adult	37	year	male		NA		No	ENCDO845WKR	ENCDO845WKR	ENCSR827NKO	ChIP-seq	H3K4me1	ENCODE	/labs/bradley-bernstein/	2016-10-01	isogenic	ENCBS869MHP	/experiments/ENCSR827NKO/
BSS00123	body of pancreas male adult (37 years)	body of pancreas	Pancreas		#87A3E1	Tissue	BODY OF PANCREAS	37	male	tissue			adult	ENCODE	H3K27me3	released	adult	37	year	male		NA		No	ENCDO845WKR	ENCDO845WKR	ENCSR977CEC	ChIP-seq	H3K27me3	ENCODE	/labs/bradley-bernstein/	2016-10-01	unreplicated	ENCBS869MHP	/experiments/ENCSR977CEC/
BSS00123	body of pancreas male adult (37 years)	body of pancreas	Pancreas		#87A3E1	Tissue	BODY OF PANCREAS	37	male	tissue			adult	ENCODE	ATAC-seq	released	adult	37	year	male		NA		No	ENCDO845WKR	ENCDO845WKR	ENCSR152PSA	ATAC-seq		ENCODE	/labs/michael-snyder/	2016-10-01	unreplicated	ENCBS799DMW	/experiments/ENCSR152PSA/
BSS00124	body of pancreas male adult (54 years)	body of pancreas	Pancreas		#87A3E1	Tissue	BODY OF PANCREAS	54	male	tissue			adult	ENCODE	H3K36me3	released	adult	54	year	male		NA		No	ENCDO451RUA	ENCDO451RUA	ENCSR523JCB	ChIP-seq	H3K36me3	ENCODE	/labs/bradley-bernstein/	2016-10-01	isogenic	ENCBS209WBW	/experiments/ENCSR523JCB/
BSS00124	body of pancreas male adult (54 years)	body of pancreas	Pancreas		#87A3E1	Tissue	BODY OF PANCREAS	54	male	tissue			adult	ENCODE	DNase-seq	released	adult	54	year	male		NA		No	ENCDO451RUA	ENCDO451RUA	ENCSR228IKB	DNase-seq		ENCODE	/labs/john-stamatoyannopoulos/	2016-05-01	unreplicated	ENCBS268HAX	/experiments/ENCSR228IKB/
BSS00124	body of pancreas male adult (54 years)	body of pancreas	Pancreas		#87A3E1	Tissue	BODY OF PANCREAS	54	male	tissue			adult	ENCODE	H3K4me1	released	adult	54	year	male		NA		No	ENCDO451RUA	ENCDO451RUA	ENCSR348TQM	ChIP-seq	H3K4me1	ENCODE	/labs/bradley-bernstein/	2016-10-01	unreplicated	ENCBS209WBW	/experiments/ENCSR348TQM/
BSS00124	body of pancreas male adult (54 years)	body of pancreas	Pancreas		#87A3E1	Tissue	BODY OF PANCREAS	54	male	tissue			adult	ENCODE	H3K27me3	released	adult	54	year	male		NA		No	ENCDO451RUA	ENCDO451RUA	ENCSR774CFO	ChIP-seq	H3K27me3	ENCODE	/labs/bradley-bernstein/	2016-07-01	unreplicated	ENCBS209WBW	/experiments/ENCSR774CFO/
BSS00124	body of pancreas male adult (54 years)	body of pancreas	Pancreas		#87A3E1	Tissue	BODY OF PANCREAS	54	male	tissue			adult	ENCODE	H3K9me3	released	adult	54	year	male		NA		No	ENCDO451RUA	ENCDO451RUA	ENCSR863TAL	ChIP-seq	H3K9me3	ENCODE	/labs/bradley-bernstein/	2016-10-01	unreplicated	ENCBS209WBW	/experiments/ENCSR863TAL/
BSS00124	body of pancreas male adult (54 years)	body of pancreas	Pancreas		#87A3E1	Tissue	BODY OF PANCREAS	54	male	tissue			adult	ENCODE	ATAC-seq	released	adult	54	year	male		NA		No	ENCDO451RUA	ENCDO451RUA	ENCSR765MXG	ATAC-seq		ENCODE	/labs/michael-snyder/	2016-10-01	unreplicated	ENCBS867VCV	/experiments/ENCSR765MXG/
BSS00124	body of pancreas male adult (54 years)	body of pancreas	Pancreas		#87A3E1	Tissue	BODY OF PANCREAS	54	male	tissue			adult	ENCODE	H3K27ac	released	adult	54	year	male		NA		No	ENCDO451RUA	ENCDO451RUA	ENCSR596PFU	ChIP-seq	H3K27ac	ENCODE	/labs/bradley-bernstein/	2016-07-01	unreplicated	ENCBS209WBW	/experiments/ENCSR596PFU/
BSS00124	body of pancreas male adult (54 years)	body of pancreas	Pancreas		#87A3E1	Tissue	BODY OF PANCREAS	54	male	tissue			adult	ENCODE	H3K4me3	released	adult	54	year	male		NA		No	ENCDO451RUA	ENCDO451RUA	ENCSR554RQQ	ChIP-seq	H3K4me3	ENCODE	/labs/bradley-bernstein/	2016-10-01	isogenic	ENCBS209WBW	/experiments/ENCSR554RQQ/
BSS00125	brain embryo (112 days)	brain	Brain		#C5912B	Neural	BRAIN	112	unknown/mixed	tissue			embryonic	Roadmap (Novel)	DNase-seq	released	embryonic	112	day	unknown		NA		No	ENCDO307OVZ	ENCDO307OVZ	ENCSR118WIQ	DNase-seq		Roadmap	/labs/john-stamatoyannopoulos/	2013-07-01	unreplicated	ENCBS733PYV	/experiments/ENCSR118WIQ/
BSS00126	brain embryo (56 days) and male embryo (58 days)	brain	Brain		#C5912B	Neural	BRAIN	58,56	unknown/mixed	tissue			embryonic	ENCODE	DNase-seq	released	embryonic	58,56	day	male,unknown		NA		No	ENCDO652XOU,ENCDO708OLI	ENCDO652XOU,ENCDO708OLI	ENCSR595CSH	DNase-seq		ENCODE	/labs/john-stamatoyannopoulos/	2015-08-01	anisogenic	ENCBS852UJL,ENCBS539WGT	/experiments/ENCSR595CSH/
BSS00127	brain embryo (80 days)	brain	Brain		#C5912B	Neural	BRAIN	80	unknown/mixed	tissue			embryonic	ENCODE	DNase-seq	released	embryonic	80	day	unknown		NA		No	ENCDO662IIE	ENCDO662IIE	ENCSR507GFJ	DNase-seq		ENCODE	/labs/john-stamatoyannopoulos/	2018-05-01	unreplicated	ENCBS694XIX	/experiments/ENCSR507GFJ/
BSS00129	brain female embryo (105 days)	brain	Brain		#C5912B	Neural	BRAIN	105	female	tissue			embryonic	Roadmap (Novel)	DNase-seq	released	embryonic	105	day	female		NA		No	ENCDO863KZW	ENCDO863KZW	ENCSR820XRX	DNase-seq		Roadmap	/labs/john-stamatoyannopoulos/	2013-07-01	unreplicated	ENCBS973YEN	/experiments/ENCSR820XRX/
BSS00130	brain female embryo (109 days)	brain	Brain		#C5912B	Neural	BRAIN	109	female	tissue			embryonic	Roadmap (Novel)	DNase-seq	released	embryonic	109	day	female		NA		No	ENCDO879HSH	ENCDO879HSH	ENCSR344FLH	DNase-seq		Roadmap	/labs/john-stamatoyannopoulos/	2013-07-01	unreplicated	ENCBS681TPB	/experiments/ENCSR344FLH/
BSS00131	brain female embryo (117 days)	brain	Brain		#C5912B	Neural	BRAIN	117	female	tissue			embryonic	Roadmap 2015	DNase-seq	released	embryonic	117	day	female		NA		No	ENCDO642MOA	ENCDO642MOA	ENCSR309FOO	DNase-seq		Roadmap	/labs/john-stamatoyannopoulos/	2013-07-01	unreplicated	ENCBS871FYX	/experiments/ENCSR309FOO/
BSS00132	brain female embryo (120 days)	brain	Brain		#C5912B	Neural	BRAIN	120	female	tissue			embryonic	Roadmap 2015	H3K27me3	released	embryonic	120	day	female		NA		No	ENCDO670CKN	ENCDO670CKN	ENCSR479BPF	ChIP-seq	H3K27me3	Roadmap	/labs/bradley-bernstein/	2013-07-01	unreplicated	ENCBS604GZI	/experiments/ENCSR479BPF/
BSS00132	brain female embryo (120 days)	brain	Brain		#C5912B	Neural	BRAIN	120	female	tissue			embryonic	Roadmap 2015	H3K9me3	released	embryonic	120	day	female		NA		No	ENCDO670CKN	ENCDO670CKN	ENCSR018OGF	ChIP-seq	H3K9me3	Roadmap	/labs/bradley-bernstein/	2013-07-01	unreplicated	ENCBS604GZI	/experiments/ENCSR018OGF/
BSS00132	brain female embryo (120 days)	brain	Brain		#C5912B	Neural	BRAIN	120	female	tissue			embryonic	Roadmap 2015	H3K4me1	released	embryonic	120	day	female		NA		No	ENCDO670CKN	ENCDO670CKN	ENCSR094NYB	ChIP-seq	H3K4me1	Roadmap	/labs/bradley-bernstein/	2013-07-01	unreplicated	ENCBS604GZI	/experiments/ENCSR094NYB/
BSS00133	brain female embryo (142 days)	brain	Brain		#C5912B	Neural	BRAIN	142	female	tissue			embryonic	Roadmap (Novel)	DNase-seq	released	embryonic	142	day	female		NA		No	ENCDO175TGB	ENCDO175TGB	ENCSR187PYY	DNase-seq		Roadmap	/labs/john-stamatoyannopoulos/	2013-07-01	unreplicated	ENCBS150ZQT	/experiments/ENCSR187PYY/
BSS00134	brain female embryo (17 weeks)	brain	Brain		#C5912B	Neural	BRAIN	17	female	tissue			embryonic	Roadmap 2015	H3K4me3	released	embryonic	17	week	female		NA		No	ENCDO981EWY,ENCDO030VWZ	ENCDO981EWY,ENCDO030VWZ	ENCSR780FXX	ChIP-seq	H3K4me3	Roadmap	/labs/joseph-costello/	2013-07-01	anisogenic	ENCBS295DKP,ENCBS618VRU	/experiments/ENCSR780FXX/
BSS00134	brain female embryo (17 weeks)	brain	Brain		#C5912B	Neural	BRAIN	17	female	tissue			embryonic	Roadmap 2015	H3K4me1	released	embryonic	17	week	female		NA		No	ENCDO981EWY,ENCDO030VWZ	ENCDO981EWY,ENCDO030VWZ	ENCSR386JEL	ChIP-seq	H3K4me1	Roadmap	/labs/joseph-costello/	2013-07-01	anisogenic	ENCBS295DKP,ENCBS618VRU	/experiments/ENCSR386JEL/
BSS00134	brain female embryo (17 weeks)	brain	Brain		#C5912B	Neural	BRAIN	17	female	tissue			embryonic	Roadmap 2015	H3K27me3	released	embryonic	17	week	female		NA		No	ENCDO981EWY,ENCDO030VWZ	ENCDO981EWY,ENCDO030VWZ	ENCSR997YTW	ChIP-seq	H3K27me3	Roadmap	/labs/joseph-costello/	2013-07-01	anisogenic	ENCBS295DKP,ENCBS618VRU	/experiments/ENCSR997YTW/
BSS00134	brain female embryo (17 weeks)	brain	Brain		#C5912B	Neural	BRAIN	17	female	tissue			embryonic	Roadmap 2015	H3K36me3	released	embryonic	17	week	female		NA		No	ENCDO981EWY,ENCDO030VWZ	ENCDO981EWY,ENCDO030VWZ	ENCSR869WSC	ChIP-seq	H3K36me3	Roadmap	/labs/joseph-costello/	2013-07-01	anisogenic	ENCBS295DKP,ENCBS618VRU	/experiments/ENCSR869WSC/
BSS00134	brain female embryo (17 weeks)	brain	Brain		#C5912B	Neural	BRAIN	17	female	tissue			embryonic	Roadmap 2015	H3K9me3	released	embryonic	17	week	female		NA		No	ENCDO981EWY,ENCDO030VWZ	ENCDO981EWY,ENCDO030VWZ	ENCSR146KXZ	ChIP-seq	H3K9me3	Roadmap	/labs/joseph-costello/	2013-07-01	anisogenic	ENCBS295DKP,ENCBS618VRU	/experiments/ENCSR146KXZ/
BSS00135	brain female embryo (85 days)	brain	Brain		#C5912B	Neural	BRAIN	85	female	tissue			embryonic	Roadmap (Novel)	DNase-seq	released	embryonic	85	day	female		NA		No	ENCDO316SVQ	ENCDO316SVQ	ENCSR026EOM	DNase-seq		Roadmap	/labs/john-stamatoyannopoulos/	2013-07-01	unreplicated	ENCBS471MPZ	/experiments/ENCSR026EOM/
BSS00136	brain female embryo (96 days)	brain	Brain		#C5912B	Neural	BRAIN	96	female	tissue			embryonic	Roadmap (Novel)	DNase-seq	released	embryonic	96	day	female		NA		No	ENCDO370HUJ	ENCDO370HUJ	ENCSR156CLC	DNase-seq		Roadmap	/labs/john-stamatoyannopoulos/	2013-07-01	unreplicated	ENCBS496RLL	/experiments/ENCSR156CLC/
BSS00138	brain male embryo (101 day)	brain	Brain		#C5912B	Neural	BRAIN	101	male	tissue			embryonic	Roadmap (Novel)	DNase-seq	released	embryonic	101	day	male		NA		No	ENCDO148CGW	ENCDO148CGW	ENCSR572LDG	DNase-seq		Roadmap	/labs/john-stamatoyannopoulos/	2013-07-01	unreplicated	ENCBS187SSL	/experiments/ENCSR572LDG/
BSS00139	brain male embryo (104 days)	brain	Brain		#C5912B	Neural	BRAIN	104	male	tissue			embryonic	Roadmap (Novel)	DNase-seq	released	embryonic	104	day	male		NA		No	ENCDO024JHT	ENCDO024JHT	ENCSR947POC	DNase-seq		Roadmap	/labs/john-stamatoyannopoulos/	2013-07-01	unreplicated	ENCBS403FLZ	/experiments/ENCSR947POC/
BSS00140	brain male embryo (105 days)	brain	Brain		#C5912B	Neural	BRAIN	105	male	tissue			embryonic	ENCODE	DNase-seq	released	embryonic	105	day	male		NA		No	ENCDO908MUY	ENCDO908MUY	ENCSR420RWU	DNase-seq		ENCODE	/labs/john-stamatoyannopoulos/	2018-05-01	unreplicated	ENCBS493ZWQ	/experiments/ENCSR420RWU/
BSS00141	brain male embryo (122 days)	brain	Brain		#C5912B	Neural	BRAIN	122	male	tissue			embryonic	Roadmap 2015	H3K27me3	released	embryonic	122	day	male		NA		No	ENCDO762SKK	ENCDO762SKK	ENCSR627STE	ChIP-seq	H3K27me3	Roadmap	/labs/bradley-bernstein/	2013-07-01	unreplicated	ENCBS377MBP	/experiments/ENCSR627STE/
BSS00141	brain male embryo (122 days)	brain	Brain		#C5912B	Neural	BRAIN	122	male	tissue			embryonic	Roadmap 2015	DNase-seq	released	embryonic	122	day	male		NA		No	ENCDO762SKK	ENCDO762SKK	ENCSR649KBB	DNase-seq		Roadmap	/labs/john-stamatoyannopoulos/	2013-07-01	unreplicated	ENCBS640AFZ	/experiments/ENCSR649KBB/
BSS00141	brain male embryo (122 days)	brain	Brain		#C5912B	Neural	BRAIN	122	male	tissue			embryonic	Roadmap 2015	H3K9me3	released	embryonic	122	day	male		NA		No	ENCDO762SKK	ENCDO762SKK	ENCSR829NJE	ChIP-seq	H3K9me3	Roadmap	/labs/bradley-bernstein/	2013-07-01	unreplicated	ENCBS377MBP	/experiments/ENCSR829NJE/
BSS00141	brain male embryo (122 days)	brain	Brain		#C5912B	Neural	BRAIN	122	male	tissue			embryonic	Roadmap 2015	H3K36me3	released	embryonic	122	day	male		NA		No	ENCDO762SKK	ENCDO762SKK	ENCSR888JWS	ChIP-seq	H3K36me3	Roadmap	/labs/bradley-bernstein/	2013-07-01	unreplicated	ENCBS377MBP	/experiments/ENCSR888JWS/
BSS00141	brain male embryo (122 days)	brain	Brain		#C5912B	Neural	BRAIN	122	male	tissue			embryonic	Roadmap 2015	H3K4me3	released	embryonic	122	day	male		NA		No	ENCDO762SKK	ENCDO762SKK	ENCSR143MZL	ChIP-seq	H3K4me3	Roadmap	/labs/bradley-bernstein/	2013-07-01	unreplicated	ENCBS377MBP	/experiments/ENCSR143MZL/
BSS00142	brain male embryo (72 days) and male embryo (76 days)	brain	Brain		#C5912B	Neural	BRAIN	72,76	male	tissue			embryonic	ENCODE	DNase-seq	released	embryonic	72,76	day	male		NA		No	ENCDO300THQ,ENCDO647EYG	ENCDO300THQ,ENCDO647EYG	ENCSR475VQD	DNase-seq		ENCODE	/labs/john-stamatoyannopoulos/	2015-08-01	anisogenic	ENCBS489VFT,ENCBS980LUR	/experiments/ENCSR475VQD/
BSS00143	brain microvascular endothelial cell	brain microvascular endothelial cell	Endothelial	Brain	#FFCA0C	Primary Cell	BRAIN MICROVASCULAR ENDOTHELIAL CELL	unknown	unknown/mixed	primary cell			unknown/mixed	ENCODE	DNase-seq	released	unknown	unknown		unknown		NA		No	ENCDO227AAA	ENCDO227AAA	ENCSR000ENE	DNase-seq		ENCODE	/labs/john-stamatoyannopoulos/	2010-12-01	isogenic	ENCBS304AAA,ENCBS716OLQ	/experiments/ENCSR000ENE/
BSS00143	brain microvascular endothelial cell	brain microvascular endothelial cell	Endothelial	Brain	#FFCA0C	Primary Cell	BRAIN MICROVASCULAR ENDOTHELIAL CELL	unknown	unknown/mixed	primary cell			unknown/mixed	ENCODE	H3K4me3	released	unknown	unknown		unknown		NA		No	ENCDO227AAA	ENCDO227AAA	ENCSR000DTC	ChIP-seq	H3K4me3	ENCODE	/labs/john-stamatoyannopoulos/	2011-02-01	isogenic	ENCBS304AAA,ENCBS729HUF	/experiments/ENCSR000DTC/
BSS00144	brain pericyte	brain pericyte	Stromal	Brain	#FF720C	Primary Cell	PERICYTE	unknown	unknown/mixed	primary cell			unknown/mixed	ENCODE	DNase-seq	released	unknown	unknown		unknown		NA		No	ENCDO228AAA	ENCDO228AAA	ENCSR000ENF	DNase-seq		ENCODE	/labs/john-stamatoyannopoulos/	2012-03-01	unreplicated	ENCBS305AAA	/experiments/ENCSR000ENF/
BSS00145	breast epithelium female adult (51 year)	breast epithelium	Other		#999999	Other	BREAST EPITHELIUM	51	female	tissue			adult	ENCODE	ATAC-seq	released	adult	51	year	female		NA		No	ENCDO271OUW	ENCDO271OUW	ENCSR846ZBX	ATAC-seq		ENCODE	/labs/michael-snyder/	2016-06-01	unreplicated	ENCBS824TRN	/experiments/ENCSR846ZBX/
BSS00145	breast epithelium female adult (51 year)	breast epithelium	Other		#999999	Other	BREAST EPITHELIUM	51	female	tissue			adult	ENCODE	DNase-seq	released	adult	51	year	female		NA		No	ENCDO271OUW	ENCDO271OUW	ENCSR600KUR	DNase-seq		ENCODE	/labs/john-stamatoyannopoulos/	2018-01-01	unreplicated	ENCBS608BDX	/experiments/ENCSR600KUR/
BSS00146	breast epithelium female adult (53 years)	breast epithelium	Other		#999999	Other	BREAST EPITHELIUM	53	female	tissue			adult	ENCODE	H3K27me3	released	adult	53	year	female		NA		No	ENCDO793LXB	ENCDO793LXB	ENCSR770WSE	ChIP-seq	H3K27me3	ENCODE	/labs/bradley-bernstein/	2017-01-01	unreplicated	ENCBS433LAO	/experiments/ENCSR770WSE/
BSS00146	breast epithelium female adult (53 years)	breast epithelium	Other		#999999	Other	BREAST EPITHELIUM	53	female	tissue			adult	ENCODE	H3K36me3	released	adult	53	year	female		NA		No	ENCDO793LXB	ENCDO793LXB	ENCSR543YQF	ChIP-seq	H3K36me3	ENCODE	/labs/bradley-bernstein/	2016-11-01	unreplicated	ENCBS433LAO	/experiments/ENCSR543YQF/
BSS00146	breast epithelium female adult (53 years)	breast epithelium	Other		#999999	Other	BREAST EPITHELIUM	53	female	tissue			adult	ENCODE	H3K27ac	released	adult	53	year	female		NA		No	ENCDO793LXB	ENCDO793LXB	ENCSR034ZKE	ChIP-seq	H3K27ac	ENCODE	/labs/bradley-bernstein/	2016-11-01	unreplicated	ENCBS433LAO	/experiments/ENCSR034ZKE/
BSS00146	breast epithelium female adult (53 years)	breast epithelium	Other		#999999	Other	BREAST EPITHELIUM	53	female	tissue			adult	ENCODE	H3K4me1	released	adult	53	year	female		NA		No	ENCDO793LXB	ENCDO793LXB	ENCSR553IAW	ChIP-seq	H3K4me1	ENCODE	/labs/bradley-bernstein/	2016-11-01	unreplicated	ENCBS433LAO	/experiments/ENCSR553IAW/
BSS00146	breast epithelium female adult (53 years)	breast epithelium	Other		#999999	Other	BREAST EPITHELIUM	53	female	tissue			adult	ENCODE	H3K9me3	released	adult	53	year	female		NA		No	ENCDO793LXB	ENCDO793LXB	ENCSR403UOU	ChIP-seq	H3K9me3	ENCODE	/labs/bradley-bernstein/	2016-11-01	unreplicated	ENCBS433LAO	/experiments/ENCSR403UOU/
BSS00146	breast epithelium female adult (53 years)	breast epithelium	Other		#999999	Other	BREAST EPITHELIUM	53	female	tissue			adult	ENCODE	ATAC-seq	released	adult	53	year	female		NA		No	ENCDO793LXB	ENCDO793LXB	ENCSR654UYP	ATAC-seq		ENCODE	/labs/michael-snyder/	2016-06-01	unreplicated	ENCBS114DQJ	/experiments/ENCSR654UYP/
BSS00146	breast epithelium female adult (53 years)	breast epithelium	Other		#999999	Other	BREAST EPITHELIUM	53	female	tissue			adult	ENCODE	H3K4me3	released	adult	53	year	female		NA		No	ENCDO793LXB	ENCDO793LXB	ENCSR416AUW	ChIP-seq	H3K4me3	ENCODE	/labs/bradley-bernstein/	2016-11-01	isogenic	ENCBS433LAO	/experiments/ENCSR416AUW/
BSS00148	breast epithelium male adult (54 years)	breast epithelium	Other		#999999	Other	BREAST EPITHELIUM	54	male	tissue			adult	ENCODE	ATAC-seq	released	adult	54	year	male		NA		No	ENCDO451RUA	ENCDO451RUA	ENCSR955JSO	ATAC-seq		ENCODE	/labs/michael-snyder/	2016-06-01	unreplicated	ENCBS748DLA	/experiments/ENCSR955JSO/
BSS00150	bronchial epithelial cell	bronchial epithelial cell	Epithelial	Lung	#FF9D0C	Primary Cell	BRONCHIAL EPITHELIAL CELL	unknown	unknown/mixed	primary cell			unknown/mixed	ENCODE	DNase-seq	released	unknown	unknown		unknown		NA		No	ENCDO106AAA	ENCDO106AAA	ENCSR000EPX	DNase-seq		ENCODE	/labs/john-stamatoyannopoulos/	2010-12-01	isogenic	ENCBS875ORO,ENCBS417ENC	/experiments/ENCSR000EPX/
BSS00150	bronchial epithelial cell	bronchial epithelial cell	Epithelial	Lung	#FF9D0C	Primary Cell	BRONCHIAL EPITHELIAL CELL	unknown	unknown/mixed	primary cell			unknown/mixed	ENCODE	H3K27me3	released	unknown	unknown		unknown		NA		No	ENCDO106AAA	ENCDO106AAA	ENCSR000DXK	ChIP-seq	H3K27me3	ENCODE	/labs/john-stamatoyannopoulos/	2011-02-01	isogenic	ENCBS768ZLU,ENCBS838JFP	/experiments/ENCSR000DXK/
BSS00150	bronchial epithelial cell	bronchial epithelial cell	Epithelial	Lung	#FF9D0C	Primary Cell	BRONCHIAL EPITHELIAL CELL	unknown	unknown/mixed	primary cell			unknown/mixed	ENCODE	H3K4me3	released	unknown	unknown		unknown		NA		No	ENCDO106AAA	ENCDO106AAA	ENCSR000DXJ	ChIP-seq	H3K4me3	ENCODE	/labs/john-stamatoyannopoulos/	2011-02-01	isogenic	ENCBS184XYA,ENCBS367KZY	/experiments/ENCSR000DXJ/
BSS00150	bronchial epithelial cell	bronchial epithelial cell	Epithelial	Lung	#FF9D0C	Primary Cell	BRONCHIAL EPITHELIAL CELL	unknown	unknown/mixed	primary cell			unknown/mixed	ENCODE	H3K36me3	released	unknown	unknown		unknown		NA		No	ENCDO106AAA	ENCDO106AAA	ENCSR000DXH	ChIP-seq	H3K36me3	ENCODE	/labs/john-stamatoyannopoulos/	2011-02-01	isogenic	ENCBS838JFP,ENCBS768ZLU	/experiments/ENCSR000DXH/
BSS00153	bronchial epithelial cell female treated with 6 μM retinoic acid for 48 hours	bronchial epithelial cell	Epithelial	Lung	#FF9D0C	Primary Cell	BRONCHIAL EPITHELIAL CELL	unknown	female	primary cell	bronchial_epithelial_cell_female	retinoic_acid	unknown/mixed	ENCODE	DNase-seq	released	unknown	unknown		female	retinoic acid	48	hour	No	ENCDO099AAA	ENCDO099AAA	ENCSR000EPN	DNase-seq		ENCODE	/labs/john-stamatoyannopoulos/	2012-03-01	isogenic	ENCBS562ENC,ENCBS638NGV	/experiments/ENCSR000EPN/
BSS00157	C4-2B	C4-2B	Cancer	Reproductive	#000000	Other	PROSTATE CANCER	50	male	cell line			adult	ENCODE	H3K27ac	released	adult	50	year	male		NA		No	ENCDO000ACX	ENCDO000ACX	ENCSR279KIX	ChIP-seq	H3K27ac	ENCODE	/labs/michael-snyder/	2017-03-01	isogenic	ENCBS728XMM,ENCBS109FVF	/experiments/ENCSR279KIX/
BSS00159	Caco-2	Caco-2	Cancer	Digestive	#000000	Other	COLORECTAL ADENOCARCINOMA	72	male	cell line			adult	ENCODE	H3K36me3	released	adult	72	year	male		NA		No	ENCDO000ACR	ENCDO000ACR	ENCSR000DQK	ChIP-seq	H3K36me3	ENCODE	/labs/john-stamatoyannopoulos/	2011-02-01	isogenic	ENCBS390JMI,ENCBS311PHE	/experiments/ENCSR000DQK/
BSS00159	Caco-2	Caco-2	Cancer	Digestive	#000000	Other	COLORECTAL ADENOCARCINOMA	72	male	cell line			adult	ENCODE	H3K27me3	released	adult	72	year	male		NA		No	ENCDO000ACR	ENCDO000ACR	ENCSR000DQL	ChIP-seq	H3K27me3	ENCODE	/labs/john-stamatoyannopoulos/	2011-02-01	isogenic	ENCBS390JMI,ENCBS311PHE	/experiments/ENCSR000DQL/
BSS00159	Caco-2	Caco-2	Cancer	Digestive	#000000	Other	COLORECTAL ADENOCARCINOMA	72	male	cell line			adult	ENCODE	H3K4me3	released	adult	72	year	male		NA		No	ENCDO000ACR	ENCDO000ACR	ENCSR000DQM	ChIP-seq	H3K4me3	ENCODE	/labs/john-stamatoyannopoulos/	2011-02-01	isogenic	ENCBS700RKG,ENCBS530YXL	/experiments/ENCSR000DQM/
BSS00159	Caco-2	Caco-2	Cancer	Digestive	#000000	Other	COLORECTAL ADENOCARCINOMA	72	male	cell line			adult	ENCODE	DNase-seq	released	adult	72	year	male		NA		No	ENCDO000ACR	ENCDO000ACR	ENCSR000EMI	DNase-seq		ENCODE	/labs/john-stamatoyannopoulos/	2010-12-01	isogenic	ENCBS890JZY,ENCBS391ENC	/experiments/ENCSR000EMI/
BSS00160	Caki2	Caki2	Cancer	Kidney	#000000	Other	KIDNEY CLEAR CELL CARCINOMA	69	male	cell line			adult	ENCODE	DNase-seq	released	adult	69	year	male		NA		No	ENCDO140IFG	ENCDO140IFG	ENCSR515EWI	DNase-seq		ENCODE	/labs/john-stamatoyannopoulos/	2015-08-01	isogenic	ENCBS768KGZ,ENCBS461KDA	/experiments/ENCSR515EWI/
BSS00166	cardiac fibroblast	cardiac fibroblast	Stromal	Heart	#FF720C	Primary Cell	CARDIAC FIBROBLAST	unknown	unknown/mixed	primary cell			unknown/mixed	ENCODE	DNase-seq	released	unknown	unknown		unknown		NA		No	ENCDO095AAA	ENCDO095AAA	ENCSR000ENH	DNase-seq		ENCODE	/labs/john-stamatoyannopoulos/	2010-12-01	isogenic	ENCBS392ENC,ENCBS756HNZ	/experiments/ENCSR000ENH/
BSS00166	cardiac fibroblast	cardiac fibroblast	Stromal	Heart	#FF720C	Primary Cell	CARDIAC FIBROBLAST	unknown	unknown/mixed	primary cell			unknown/mixed	ENCODE	H3K4me3	released	unknown	unknown		unknown		NA		No	ENCDO095AAA	ENCDO095AAA	ENCSR000DTE	ChIP-seq	H3K4me3	ENCODE	/labs/john-stamatoyannopoulos/	2011-02-01	isogenic	ENCBS993VPT,ENCBS392ENC	/experiments/ENCSR000DTE/
BSS00167	cardiac fibroblast female adult	cardiac fibroblast	Stromal	Heart	#FF720C	Primary Cell	CARDIAC FIBROBLAST	unknown	female	primary cell			adult	ENCODE	DNase-seq	released	adult	unknown		female		NA		No	ENCDO230AAA	ENCDO230AAA	ENCSR000ENI	DNase-seq		ENCODE	/labs/john-stamatoyannopoulos/	2010-12-01	isogenic	ENCBS032BLA,ENCBS307AAA	/experiments/ENCSR000ENI/
BSS00167	cardiac fibroblast female adult	cardiac fibroblast	Stromal	Heart	#FF720C	Primary Cell	CARDIAC FIBROBLAST	unknown	female	primary cell			adult	ENCODE	H3K4me3	released	adult	unknown		female		NA		No	ENCDO230AAA	ENCDO230AAA	ENCSR000DTH	ChIP-seq	H3K4me3	ENCODE	/labs/john-stamatoyannopoulos/	2011-02-01	unreplicated	ENCBS501ROB	/experiments/ENCSR000DTH/
BSS00168	cardiac fibroblast female embryo (94 days) and female embryo (98 days)	cardiac fibroblast	Stromal	Heart	#FF720C	Primary Cell	CARDIAC FIBROBLAST	94,98	female	primary cell			embryonic	ENCODE	DNase-seq	released	embryonic	94,98	day	female		NA		No	ENCDO754GEB,ENCDO298NZG	ENCDO754GEB,ENCDO298NZG	ENCSR856NXV	DNase-seq		ENCODE	/labs/john-stamatoyannopoulos/	2017-10-01	anisogenic	ENCBS385GBH,ENCBS743HHD	/experiments/ENCSR856NXV/
BSS00169	cardiac mesoderm originated from H7-hESC	cardiac mesoderm	ES-deriv	Heart	#4178AE	Stem-like	CARDIAC MESODERM DERIV	unknown	female	in vitro differentiated cells			embryonic	ENCODE	H3K27me3	released	embryonic	unknown		female		NA		No	ENCDO221AAA	ENCDO221AAA	ENCSR000DSK	ChIP-seq	H3K27me3	ENCODE	/labs/john-stamatoyannopoulos/	2012-02-01	isogenic	ENCBS360WQQ,ENCBS138XIW	/experiments/ENCSR000DSK/
BSS00169	cardiac mesoderm originated from H7-hESC	cardiac mesoderm	ES-deriv	Heart	#4178AE	Stem-like	CARDIAC MESODERM DERIV	unknown	female	in vitro differentiated cells			embryonic	ENCODE	H3K27me3	released	embryonic	unknown		female		NA		No	ENCDO221AAA	ENCDO221AAA	ENCSR000DSL	ChIP-seq	H3K27me3	ENCODE	/labs/john-stamatoyannopoulos/	2012-02-01	isogenic	ENCBS093MVN,ENCBS824XSS	/experiments/ENCSR000DSL/
BSS00169	cardiac mesoderm originated from H7-hESC	cardiac mesoderm	ES-deriv	Heart	#4178AE	Stem-like	CARDIAC MESODERM DERIV	unknown	female	in vitro differentiated cells			embryonic	ENCODE	H3K4me3	released	embryonic	unknown		female		NA		No	ENCDO221AAA	ENCDO221AAA	ENCSR000DSP	ChIP-seq	H3K4me3	ENCODE	/labs/john-stamatoyannopoulos/	2012-02-01	isogenic	ENCBS173KZV,ENCBS395GPZ	/experiments/ENCSR000DSP/
BSS00169	cardiac mesoderm originated from H7-hESC	cardiac mesoderm	ES-deriv	Heart	#4178AE	Stem-like	CARDIAC MESODERM DERIV	unknown	female	in vitro differentiated cells			embryonic	ENCODE	H3K27me3	released	embryonic	unknown		female		NA		No	ENCDO221AAA	ENCDO221AAA	ENCSR000DSJ	ChIP-seq	H3K27me3	ENCODE	/labs/john-stamatoyannopoulos/	2012-02-01	isogenic	ENCBS303BHK,ENCBS152EVQ	/experiments/ENCSR000DSJ/
BSS00169	cardiac mesoderm originated from H7-hESC	cardiac mesoderm	ES-deriv	Heart	#4178AE	Stem-like	CARDIAC MESODERM DERIV	unknown	female	in vitro differentiated cells			embryonic	ENCODE	H3K36me3	released	embryonic	unknown		female		NA		No	ENCDO221AAA	ENCDO221AAA	ENCSR000DSG	ChIP-seq	H3K36me3	ENCODE	/labs/john-stamatoyannopoulos/	2012-02-01	isogenic	ENCBS360WQQ,ENCBS138XIW	/experiments/ENCSR000DSG/
BSS00169	cardiac mesoderm originated from H7-hESC	cardiac mesoderm	ES-deriv	Heart	#4178AE	Stem-like	CARDIAC MESODERM DERIV	unknown	female	in vitro differentiated cells			embryonic	ENCODE	H3K27me3	released	embryonic	unknown		female		NA		No	ENCDO221AAA	ENCDO221AAA	ENCSR000DSM	ChIP-seq	H3K27me3	ENCODE	/labs/john-stamatoyannopoulos/	2012-02-01	isogenic	ENCBS395GPZ,ENCBS173KZV	/experiments/ENCSR000DSM/
BSS00169	cardiac mesoderm originated from H7-hESC	cardiac mesoderm	ES-deriv	Heart	#4178AE	Stem-like	CARDIAC MESODERM DERIV	unknown	female	in vitro differentiated cells			embryonic	ENCODE	H3K36me3	released	embryonic	unknown		female		NA		No	ENCDO221AAA	ENCDO221AAA	ENCSR000DSF	ChIP-seq	H3K36me3	ENCODE	/labs/john-stamatoyannopoulos/	2012-02-01	isogenic	ENCBS152EVQ,ENCBS303BHK	/experiments/ENCSR000DSF/
BSS00169	cardiac mesoderm originated from H7-hESC	cardiac mesoderm	ES-deriv	Heart	#4178AE	Stem-like	CARDIAC MESODERM DERIV	unknown	female	in vitro differentiated cells			embryonic	ENCODE	H3K4me3	released	embryonic	unknown		female		NA		No	ENCDO221AAA	ENCDO221AAA	ENCSR000DSE	ChIP-seq	H3K4me3	ENCODE	/labs/john-stamatoyannopoulos/	2012-02-01	isogenic	ENCBS093MVN,ENCBS824XSS	/experiments/ENCSR000DSE/
BSS00169	cardiac mesoderm originated from H7-hESC	cardiac mesoderm	ES-deriv	Heart	#4178AE	Stem-like	CARDIAC MESODERM DERIV	unknown	female	in vitro differentiated cells			embryonic	ENCODE	DNase-seq	released	embryonic	unknown		female		NA		No	ENCDO221AAA	ENCDO221AAA	ENCSR000EMY	DNase-seq		ENCODE	/labs/john-stamatoyannopoulos/	2012-03-01	isogenic	ENCBS532SEX,ENCBS294AAA	/experiments/ENCSR000EMY/
BSS00169	cardiac mesoderm originated from H7-hESC	cardiac mesoderm	ES-deriv	Heart	#4178AE	Stem-like	CARDIAC MESODERM DERIV	unknown	female	in vitro differentiated cells			embryonic	ENCODE	DNase-seq	released	embryonic	unknown		female		NA		No	ENCDO221AAA	ENCDO221AAA	ENCSR000EMX	DNase-seq		ENCODE	/labs/john-stamatoyannopoulos/	2012-03-01	unreplicated	ENCBS295AAA	/experiments/ENCSR000EMX/
BSS00169	cardiac mesoderm originated from H7-hESC	cardiac mesoderm	ES-deriv	Heart	#4178AE	Stem-like	CARDIAC MESODERM DERIV	unknown	female	in vitro differentiated cells			embryonic	ENCODE	H3K4me3	released	embryonic	unknown		female		NA		No	ENCDO221AAA	ENCDO221AAA	ENCSR000DSO	ChIP-seq	H3K4me3	ENCODE	/labs/john-stamatoyannopoulos/	2012-04-01	isogenic	ENCBS138XIW,ENCBS360WQQ	/experiments/ENCSR000DSO/
BSS00169	cardiac mesoderm originated from H7-hESC	cardiac mesoderm	ES-deriv	Heart	#4178AE	Stem-like	CARDIAC MESODERM DERIV	unknown	female	in vitro differentiated cells			embryonic	ENCODE	H3K4me3	released	embryonic	unknown		female		NA		No	ENCDO221AAA	ENCDO221AAA	ENCSR000DSD	ChIP-seq	H3K4me3	ENCODE	/labs/john-stamatoyannopoulos/	2012-02-01	isogenic	ENCBS152EVQ,ENCBS303BHK	/experiments/ENCSR000DSD/
BSS00169	cardiac mesoderm originated from H7-hESC	cardiac mesoderm	ES-deriv	Heart	#4178AE	Stem-like	CARDIAC MESODERM DERIV	unknown	female	in vitro differentiated cells			embryonic	ENCODE	H3K36me3	released	embryonic	unknown		female		NA		No	ENCDO221AAA	ENCDO221AAA	ENCSR000DSI	ChIP-seq	H3K36me3	ENCODE	/labs/john-stamatoyannopoulos/	2012-02-01	isogenic	ENCBS395GPZ,ENCBS173KZV	/experiments/ENCSR000DSI/
BSS00169	cardiac mesoderm originated from H7-hESC	cardiac mesoderm	ES-deriv	Heart	#4178AE	Stem-like	CARDIAC MESODERM DERIV	unknown	female	in vitro differentiated cells			embryonic	ENCODE	H3K36me3	released	embryonic	unknown		female		NA		No	ENCDO221AAA	ENCDO221AAA	ENCSR000DSH	ChIP-seq	H3K36me3	ENCODE	/labs/john-stamatoyannopoulos/	2012-02-01	isogenic	ENCBS824XSS,ENCBS093MVN	/experiments/ENCSR000DSH/
BSS00169	cardiac mesoderm originated from H7-hESC	cardiac mesoderm	ES-deriv	Heart	#4178AE	Stem-like	CARDIAC MESODERM DERIV	unknown	female	in vitro differentiated cells			embryonic	ENCODE	DNase-seq	released	embryonic	unknown		female		NA		No	ENCDO221AAA	ENCDO221AAA	ENCSR000EMW	DNase-seq		ENCODE	/labs/john-stamatoyannopoulos/	2012-03-01	isogenic	ENCBS296AAA,ENCBS430FQD	/experiments/ENCSR000EMW/
BSS00169	cardiac mesoderm originated from H7-hESC	cardiac mesoderm	ES-deriv	Heart	#4178AE	Stem-like	CARDIAC MESODERM DERIV	unknown	female	in vitro differentiated cells			embryonic	ENCODE	DNase-seq	released	embryonic	unknown		female		NA		No	ENCDO221AAA	ENCDO221AAA	ENCSR000EMV	DNase-seq		ENCODE	/labs/john-stamatoyannopoulos/	2012-07-01	unreplicated	ENCBS297AAA	/experiments/ENCSR000EMV/
BSS00170	cardiac muscle cell	cardiac muscle cell	Muscle		#C2655D	Tissue	CARDIAC MYOCYTE	unknown	unknown/mixed	primary cell			unknown/mixed	ENCODE	H3K4me3	released	unknown	unknown		unknown		NA		No	ENCDO330AAA	ENCDO330AAA	ENCSR000DTK	ChIP-seq	H3K4me3	ENCODE	/labs/john-stamatoyannopoulos/	2011-02-01	isogenic	ENCBS836NVG,ENCBS072ENC	/experiments/ENCSR000DTK/
BSS00170	cardiac muscle cell	cardiac muscle cell	Muscle		#C2655D	Tissue	CARDIAC MYOCYTE	unknown	unknown/mixed	primary cell			unknown/mixed	ENCODE	DNase-seq	released	unknown	unknown		unknown		NA		No	ENCDO330AAA	ENCDO330AAA	ENCSR000ENJ	DNase-seq		ENCODE	/labs/john-stamatoyannopoulos/	2010-12-01	isogenic	ENCBS072ENC,ENCBS836NVG	/experiments/ENCSR000ENJ/
BSS00171	cardiac muscle cell originated from RUES2	cardiac muscle cell	ES-deriv	Heart	#4178AE	Stem-like	CARDIAC MUSCLE DERIV	unknown	unknown/mixed	in vitro differentiated cells			embryonic	ENCODE	H3K36me3	released	embryonic	unknown		unknown		NA		No	ENCDO924HBJ	ENCDO924HBJ	ENCSR994NPK	ChIP-seq	H3K36me3	ENCODE	/labs/bradley-bernstein/	2016-11-01	isogenic	ENCBS806KLM,ENCBS343AKO	/experiments/ENCSR994NPK/
BSS00171	cardiac muscle cell originated from RUES2	cardiac muscle cell	ES-deriv	Heart	#4178AE	Stem-like	CARDIAC MUSCLE DERIV	unknown	unknown/mixed	in vitro differentiated cells			embryonic	ENCODE	H3K9me3	released	embryonic	unknown		unknown		NA		No	ENCDO924HBJ	ENCDO924HBJ	ENCSR269ULZ	ChIP-seq	H3K9me3	ENCODE	/labs/bradley-bernstein/	2017-01-01	isogenic	ENCBS806KLM,ENCBS343AKO	/experiments/ENCSR269ULZ/
BSS00171	cardiac muscle cell originated from RUES2	cardiac muscle cell	ES-deriv	Heart	#4178AE	Stem-like	CARDIAC MUSCLE DERIV	unknown	unknown/mixed	in vitro differentiated cells			embryonic	ENCODE	H3K27me3	released	embryonic	unknown		unknown		NA		No	ENCDO924HBJ	ENCDO924HBJ	ENCSR864LRY	ChIP-seq	H3K27me3	ENCODE	/labs/bradley-bernstein/	2016-11-01	isogenic	ENCBS343AKO,ENCBS806KLM	/experiments/ENCSR864LRY/
BSS00171	cardiac muscle cell originated from RUES2	cardiac muscle cell	ES-deriv	Heart	#4178AE	Stem-like	CARDIAC MUSCLE DERIV	unknown	unknown/mixed	in vitro differentiated cells			embryonic	ENCODE	H3K27ac	released	embryonic	unknown		unknown		NA		No	ENCDO924HBJ	ENCDO924HBJ	ENCSR000NPF	ChIP-seq	H3K27ac	ENCODE	/labs/bradley-bernstein/	2016-11-01	isogenic	ENCBS806KLM,ENCBS343AKO	/experiments/ENCSR000NPF/
BSS00171	cardiac muscle cell originated from RUES2	cardiac muscle cell	ES-deriv	Heart	#4178AE	Stem-like	CARDIAC MUSCLE DERIV	unknown	unknown/mixed	in vitro differentiated cells			embryonic	ENCODE	H3K4me3	released	embryonic	unknown		unknown		NA		No	ENCDO924HBJ	ENCDO924HBJ	ENCSR652QNW	ChIP-seq	H3K4me3	ENCODE	/labs/bradley-bernstein/	2016-11-01	isogenic	ENCBS806KLM,ENCBS343AKO	/experiments/ENCSR652QNW/
BSS00171	cardiac muscle cell originated from RUES2	cardiac muscle cell	ES-deriv	Heart	#4178AE	Stem-like	CARDIAC MUSCLE DERIV	unknown	unknown/mixed	in vitro differentiated cells			embryonic	ENCODE	H3K4me1	released	embryonic	unknown		unknown		NA		No	ENCDO924HBJ	ENCDO924HBJ	ENCSR276OLB	ChIP-seq	H3K4me1	ENCODE	/labs/bradley-bernstein/	2017-01-01	isogenic	ENCBS343AKO,ENCBS806KLM	/experiments/ENCSR276OLB/
BSS00171	cardiac muscle cell originated from RUES2	cardiac muscle cell	ES-deriv	Heart	#4178AE	Stem-like	CARDIAC MUSCLE DERIV	unknown	unknown/mixed	in vitro differentiated cells			embryonic	ENCODE	DNase-seq	released	embryonic	unknown		unknown		NA		No	ENCDO924HBJ	ENCDO924HBJ	ENCSR842KCP	DNase-seq		ENCODE	/labs/john-stamatoyannopoulos/	2017-11-01	isogenic	ENCBS806KLM,ENCBS343AKO	/experiments/ENCSR842KCP/
BSS00173	caudate nucleus female adult (75 years)	caudate nucleus	Brain		#C5912B	Neural	CAUDATE NUCLEUS	75	female	tissue			adult	Roadmap 2015	H3K36me3	released	adult	75	year	female		NA		No	ENCDO871IWW	ENCDO871IWW	ENCSR399SJE	ChIP-seq	H3K36me3	Roadmap	/labs/bradley-bernstein/	2013-07-01	unreplicated	ENCBS154RSX	/experiments/ENCSR399SJE/
BSS00173	caudate nucleus female adult (75 years)	caudate nucleus	Brain		#C5912B	Neural	CAUDATE NUCLEUS	75	female	tissue			adult	Roadmap 2015	H3K27me3	released	adult	75	year	female		NA		No	ENCDO871IWW	ENCDO871IWW	ENCSR209WQN	ChIP-seq	H3K27me3	Roadmap	/labs/bradley-bernstein/	2013-07-01	unreplicated	ENCBS154RSX	/experiments/ENCSR209WQN/
BSS00173	caudate nucleus female adult (75 years)	caudate nucleus	Brain		#C5912B	Neural	CAUDATE NUCLEUS	75	female	tissue			adult	Roadmap 2015	H3K9me3	released	adult	75	year	female		NA		No	ENCDO871IWW	ENCDO871IWW	ENCSR552TQB	ChIP-seq	H3K9me3	Roadmap	/labs/bradley-bernstein/	2013-07-01	unreplicated	ENCBS154RSX	/experiments/ENCSR552TQB/
BSS00173	caudate nucleus female adult (75 years)	caudate nucleus	Brain		#C5912B	Neural	CAUDATE NUCLEUS	75	female	tissue			adult	Roadmap 2015	H3K27ac	released	adult	75	year	female		NA		No	ENCDO871IWW	ENCDO871IWW	ENCSR798RTU	ChIP-seq	H3K27ac	Roadmap	/labs/bradley-bernstein/	2013-07-01	unreplicated	ENCBS154RSX	/experiments/ENCSR798RTU/
BSS00173	caudate nucleus female adult (75 years)	caudate nucleus	Brain		#C5912B	Neural	CAUDATE NUCLEUS	75	female	tissue			adult	Roadmap 2015	H3K9ac	released	adult	75	year	female		NA		No	ENCDO871IWW	ENCDO871IWW	ENCSR672FMZ	ChIP-seq	H3K9ac	Roadmap	/labs/bradley-bernstein/	2013-07-01	unreplicated	ENCBS154RSX	/experiments/ENCSR672FMZ/
BSS00173	caudate nucleus female adult (75 years)	caudate nucleus	Brain		#C5912B	Neural	CAUDATE NUCLEUS	75	female	tissue			adult	Roadmap 2015	H3K4me1	released	adult	75	year	female		NA		No	ENCDO871IWW	ENCDO871IWW	ENCSR264YGM	ChIP-seq	H3K4me1	Roadmap	/labs/bradley-bernstein/	2013-07-01	unreplicated	ENCBS154RSX	/experiments/ENCSR264YGM/
BSS00173	caudate nucleus female adult (75 years)	caudate nucleus	Brain		#C5912B	Neural	CAUDATE NUCLEUS	75	female	tissue			adult	Roadmap 2015	H3K4me3	released	adult	75	year	female		NA		No	ENCDO871IWW	ENCDO871IWW	ENCSR486QMV	ChIP-seq	H3K4me3	Roadmap	/labs/bradley-bernstein/	2013-07-01	unreplicated	ENCBS154RSX	/experiments/ENCSR486QMV/
BSS00174	caudate nucleus male adult (78 years)	caudate nucleus	Brain		#C5912B	Neural	CAUDATE NUCLEUS	78	male	tissue			adult	ENCODE	DNase-seq	released	adult	78	year	male		NA		No	ENCDO317XRR	ENCDO317XRR	ENCSR015BGH	DNase-seq		ENCODE	/labs/john-stamatoyannopoulos/	2016-05-01	unreplicated	ENCBS214ENX	/experiments/ENCSR015BGH/
BSS00175	caudate nucleus male adult (81 year)	caudate nucleus	Brain		#C5912B	Neural	CAUDATE NUCLEUS	81	male	tissue			adult	Roadmap 2015	H3K4me1	released	adult	81	year	male		NA		No	ENCDO980BZD	ENCDO980BZD	ENCSR303OIB	ChIP-seq	H3K4me1	Roadmap	/labs/bradley-bernstein/	2013-07-01	unreplicated	ENCBS938UCH	/experiments/ENCSR303OIB/
BSS00175	caudate nucleus male adult (81 year)	caudate nucleus	Brain		#C5912B	Neural	CAUDATE NUCLEUS	81	male	tissue			adult	Roadmap 2015	H3K36me3	released	adult	81	year	male		NA		No	ENCDO980BZD	ENCDO980BZD	ENCSR893MHU	ChIP-seq	H3K36me3	Roadmap	/labs/bradley-bernstein/	2013-07-01	unreplicated	ENCBS938UCH	/experiments/ENCSR893MHU/
BSS00175	caudate nucleus male adult (81 year)	caudate nucleus	Brain		#C5912B	Neural	CAUDATE NUCLEUS	81	male	tissue			adult	Roadmap 2015	H3K4me3	released	adult	81	year	male		NA		No	ENCDO980BZD	ENCDO980BZD	ENCSR840KVX	ChIP-seq	H3K4me3	Roadmap	/labs/bradley-bernstein/	2013-07-01	unreplicated	ENCBS938UCH	/experiments/ENCSR840KVX/
BSS00175	caudate nucleus male adult (81 year)	caudate nucleus	Brain		#C5912B	Neural	CAUDATE NUCLEUS	81	male	tissue			adult	Roadmap 2015	H3K27ac	released	adult	81	year	male		NA		No	ENCDO980BZD	ENCDO980BZD	ENCSR494MDB	ChIP-seq	H3K27ac	Roadmap	/labs/bradley-bernstein/	2013-07-01	unreplicated	ENCBS938UCH	/experiments/ENCSR494MDB/
BSS00175	caudate nucleus male adult (81 year)	caudate nucleus	Brain		#C5912B	Neural	CAUDATE NUCLEUS	81	male	tissue			adult	Roadmap 2015	H3K27me3	released	adult	81	year	male		NA		No	ENCDO980BZD	ENCDO980BZD	ENCSR494OPF	ChIP-seq	H3K27me3	Roadmap	/labs/bradley-bernstein/	2013-07-01	unreplicated	ENCBS938UCH	/experiments/ENCSR494OPF/
BSS00175	caudate nucleus male adult (81 year)	caudate nucleus	Brain		#C5912B	Neural	CAUDATE NUCLEUS	81	male	tissue			adult	Roadmap 2015	H3K9me3	released	adult	81	year	male		NA		No	ENCDO980BZD	ENCDO980BZD	ENCSR109NBJ	ChIP-seq	H3K9me3	Roadmap	/labs/bradley-bernstein/	2013-07-01	unreplicated	ENCBS938UCH	/experiments/ENCSR109NBJ/
BSS00178	CD14-positive monocyte female	CD14-positive monocyte	HSC & B-cell		#55A354	Immune	CD14 MONOCYTE	unknown	female	primary cell			unknown/mixed	ENCODE 2012	H3K36me3	released	unknown	unknown		female		NA		No	ENCDO265AAA	ENCDO266AAA,ENCDO265AAA,ENCDO265AAA	ENCSR000ASL	ChIP-seq	H3K36me3	ENCODE	/labs/bradley-bernstein/	2012-08-01	isogenic	ENCBS188BKX,ENCBS865RXK	/experiments/ENCSR000ASL/
BSS00178	CD14-positive monocyte female	CD14-positive monocyte	HSC & B-cell		#55A354	Immune	CD14 MONOCYTE	unknown	female	primary cell			unknown/mixed	ENCODE 2012	H3K27me3	released	unknown	unknown		female		NA		No	ENCDO265AAA	ENCDO266AAA,ENCDO265AAA,ENCDO265AAA	ENCSR000DWM	ChIP-seq	H3K27me3	ENCODE	/labs/john-stamatoyannopoulos/	2011-11-01	unreplicated	ENCBS609ENC	/experiments/ENCSR000DWM/
BSS00178	CD14-positive monocyte female	CD14-positive monocyte	HSC & B-cell		#55A354	Immune	CD14 MONOCYTE	unknown	female	primary cell			unknown/mixed	ENCODE 2012	H3K79me2	released	unknown	unknown		female		NA		No	ENCDO265AAA	ENCDO266AAA,ENCDO265AAA,ENCDO265AAA	ENCSR000ASO	ChIP-seq	H3K79me2	ENCODE	/labs/bradley-bernstein/	2012-08-01	isogenic	ENCBS865RXK,ENCBS188BKX	/experiments/ENCSR000ASO/
BSS00178	CD14-positive monocyte female	CD14-positive monocyte	HSC & B-cell		#55A354	Immune	CD14 MONOCYTE	unknown	female	primary cell			unknown/mixed	ENCODE 2012	H3K9me3	released	unknown	unknown		female		NA		No	ENCDO265AAA	ENCDO266AAA,ENCDO265AAA,ENCDO265AAA	ENCSR000ASP	ChIP-seq	H3K9me3	ENCODE	/labs/bradley-bernstein/	2012-08-01	isogenic	ENCBS865RXK,ENCBS188BKX	/experiments/ENCSR000ASP/
BSS00178	CD14-positive monocyte female	CD14-positive monocyte	HSC & B-cell		#55A354	Immune	CD14 MONOCYTE	unknown	female	primary cell			unknown/mixed	ENCODE 2012	H3K27ac	released	unknown	unknown		female		NA		No	ENCDO265AAA	ENCDO266AAA,ENCDO265AAA,ENCDO265AAA	ENCSR000ASJ	ChIP-seq	H3K27ac	ENCODE	/labs/bradley-bernstein/	2012-08-01	isogenic	ENCBS865RXK,ENCBS188BKX	/experiments/ENCSR000ASJ/
BSS00178	CD14-positive monocyte female	CD14-positive monocyte	HSC & B-cell		#55A354	Immune	CD14 MONOCYTE	unknown	female	primary cell			unknown/mixed	ENCODE 2012	H3K27me3	released	unknown	unknown		female		NA		No	ENCDO265AAA	ENCDO266AAA,ENCDO265AAA,ENCDO265AAA	ENCSR000ASK	ChIP-seq	H3K27me3	ENCODE	/labs/bradley-bernstein/	2012-08-01	isogenic	ENCBS865RXK,ENCBS188BKX	/experiments/ENCSR000ASK/
BSS00178	CD14-positive monocyte female	CD14-positive monocyte	HSC & B-cell		#55A354	Immune	CD14 MONOCYTE	unknown	female	primary cell			unknown/mixed	ENCODE 2012	H3K4me1	released	unknown	unknown		female		NA		No	ENCDO265AAA	ENCDO266AAA,ENCDO265AAA,ENCDO265AAA	ENCSR000ASM	ChIP-seq	H3K4me1	ENCODE	/labs/bradley-bernstein/	2012-08-01	isogenic	ENCBS188BKX,ENCBS865RXK	/experiments/ENCSR000ASM/
BSS00178	CD14-positive monocyte female	CD14-positive monocyte	HSC & B-cell		#55A354	Immune	CD14 MONOCYTE	unknown	female	primary cell			unknown/mixed	ENCODE 2012	H3K9ac	released	unknown	unknown		female		NA		No	ENCDO265AAA	ENCDO266AAA,ENCDO265AAA,ENCDO265AAA	ENCSR000ATF	ChIP-seq	H3K9ac	ENCODE	/labs/bradley-bernstein/	2017-12-01	isogenic	ENCBS865RXK,ENCBS188BKX	/experiments/ENCSR000ATF/
BSS00178	CD14-positive monocyte female	CD14-positive monocyte	HSC & B-cell		#55A354	Immune	CD14 MONOCYTE	unknown	female	primary cell			unknown/mixed	ENCODE 2012	H3K4me3	released	unknown	unknown		female		NA		No	ENCDO265AAA	ENCDO266AAA,ENCDO265AAA,ENCDO265AAA	ENCSR000ASN	ChIP-seq	H3K4me3	ENCODE	/labs/bradley-bernstein/	2012-08-01	isogenic	ENCBS865RXK,ENCBS188BKX	/experiments/ENCSR000ASN/
BSS00178	CD14-positive monocyte female	CD14-positive monocyte	HSC & B-cell		#55A354	Immune	CD14 MONOCYTE	unknown	female	primary cell			unknown/mixed	ENCODE 2012	H3K4me2	released	unknown	unknown		female		NA		No	ENCDO265AAA	ENCDO266AAA,ENCDO265AAA,ENCDO265AAA	ENCSR000ATE	ChIP-seq	H3K4me2	ENCODE	/labs/bradley-bernstein/	2012-08-01	isogenic	ENCBS865RXK,ENCBS188BKX	/experiments/ENCSR000ATE/
BSS00178	CD14-positive monocyte female	CD14-positive monocyte	HSC & B-cell		#55A354	Immune	CD14 MONOCYTE	unknown	female	primary cell			unknown/mixed	ENCODE 2012	DNase-seq	released	unknown	unknown		female		NA		No	ENCDO266AAA,ENCDO265AAA	ENCDO266AAA,ENCDO265AAA,ENCDO265AAA	ENCSR000ELE	DNase-seq		ENCODE	/labs/gregory-crawford/	2012-08-01	anisogenic	ENCBS629ENC,ENCBS628ENC	/experiments/ENCSR000ELE/
BSS00178	CD14-positive monocyte female	CD14-positive monocyte	HSC & B-cell		#55A354	Immune	CD14 MONOCYTE	unknown	female	primary cell			unknown/mixed	ENCODE 2012	H2AFZ	released	unknown	unknown		female		NA		No	ENCDO265AAA	ENCDO266AAA,ENCDO265AAA,ENCDO265AAA	ENCSR000ASI	ChIP-seq	H2AFZ	ENCODE	/labs/bradley-bernstein/	2012-08-01	isogenic	ENCBS865RXK,ENCBS188BKX	/experiments/ENCSR000ASI/
BSS00178	CD14-positive monocyte female	CD14-positive monocyte	HSC & B-cell		#55A354	Immune	CD14 MONOCYTE	unknown	female	primary cell			unknown/mixed	ENCODE 2012	H3K4me3	released	unknown	unknown		female		NA		No	ENCDO265AAA	ENCDO266AAA,ENCDO265AAA,ENCDO265AAA	ENCSR000DWL	ChIP-seq	H3K4me3	ENCODE	/labs/john-stamatoyannopoulos/	2011-11-01	unreplicated	ENCBS609ENC	/experiments/ENCSR000DWL/
BSS00178	CD14-positive monocyte female	CD14-positive monocyte	HSC & B-cell		#55A354	Immune	CD14 MONOCYTE	unknown	female	primary cell			unknown/mixed	ENCODE 2012	H4K20me1	released	unknown	unknown		female		NA		No	ENCDO265AAA	ENCDO266AAA,ENCDO265AAA,ENCDO265AAA	ENCSR000ASQ	ChIP-seq	H4K20me1	ENCODE	/labs/bradley-bernstein/	2012-08-01	isogenic	ENCBS865RXK,ENCBS188BKX	/experiments/ENCSR000ASQ/
BSS00178	CD14-positive monocyte female	CD14-positive monocyte	HSC & B-cell		#55A354	Immune	CD14 MONOCYTE	unknown	female	primary cell			unknown/mixed	ENCODE 2012	DNase-seq	released	unknown	unknown		female		NA		No	ENCDO265AAA	ENCDO266AAA,ENCDO265AAA,ENCDO265AAA	ENCSR000EPK	DNase-seq		ENCODE	/labs/john-stamatoyannopoulos/	2011-10-01	unreplicated	ENCBS477CHZ	/experiments/ENCSR000EPK/
BSS00179	CD14-positive monocyte female adult (34 years)	CD14-positive monocyte	HSC & B-cell		#55A354	Immune	CD14 MONOCYTE	34	female	primary cell			adult	Roadmap 2015	DNase-seq	released	adult	34	year	female		NA		No	ENCDO579CCQ	ENCDO579CCQ	ENCSR695AUY	DNase-seq		Roadmap	/labs/john-stamatoyannopoulos/	2013-07-01	unreplicated	ENCBS217PJS	/experiments/ENCSR695AUY/
BSS00180	CD14-positive monocyte male adult (21 year)	CD14-positive monocyte	HSC & B-cell		#55A354	Immune	CD14 MONOCYTE	21	male	primary cell			adult	Roadmap 2015	H3K9me3	released	adult	21	year	male		NA		No	ENCDO190HXC	ENCDO190HXC	ENCSR236JVK	ChIP-seq	H3K9me3	Roadmap	/labs/john-stamatoyannopoulos/	2013-07-01	unreplicated	ENCBS945EIT	/experiments/ENCSR236JVK/
BSS00180	CD14-positive monocyte male adult (21 year)	CD14-positive monocyte	HSC & B-cell		#55A354	Immune	CD14 MONOCYTE	21	male	primary cell			adult	Roadmap 2015	H3K36me3	released	adult	21	year	male		NA		No	ENCDO190HXC	ENCDO190HXC	ENCSR244XWL	ChIP-seq	H3K36me3	Roadmap	/labs/john-stamatoyannopoulos/	2013-07-01	unreplicated	ENCBS945EIT	/experiments/ENCSR244XWL/
BSS00180	CD14-positive monocyte male adult (21 year)	CD14-positive monocyte	HSC & B-cell		#55A354	Immune	CD14 MONOCYTE	21	male	primary cell			adult	Roadmap 2015	H3K27me3	released	adult	21	year	male		NA		No	ENCDO190HXC	ENCDO190HXC	ENCSR080XUB	ChIP-seq	H3K27me3	Roadmap	/labs/john-stamatoyannopoulos/	2013-07-01	unreplicated	ENCBS945EIT	/experiments/ENCSR080XUB/
BSS00180	CD14-positive monocyte male adult (21 year)	CD14-positive monocyte	HSC & B-cell		#55A354	Immune	CD14 MONOCYTE	21	male	primary cell			adult	Roadmap 2015	H3K27ac	released	adult	21	year	male		NA		No	ENCDO190HXC	ENCDO190HXC	ENCSR012PII	ChIP-seq	H3K27ac	Roadmap	/labs/john-stamatoyannopoulos/	2013-07-01	unreplicated	ENCBS945EIT	/experiments/ENCSR012PII/
BSS00180	CD14-positive monocyte male adult (21 year)	CD14-positive monocyte	HSC & B-cell		#55A354	Immune	CD14 MONOCYTE	21	male	primary cell			adult	Roadmap 2015	H3K4me1	released	adult	21	year	male		NA		No	ENCDO190HXC	ENCDO190HXC	ENCSR400VWA	ChIP-seq	H3K4me1	Roadmap	/labs/john-stamatoyannopoulos/	2013-07-01	unreplicated	ENCBS945EIT	/experiments/ENCSR400VWA/
BSS00180	CD14-positive monocyte male adult (21 year)	CD14-positive monocyte	HSC & B-cell		#55A354	Immune	CD14 MONOCYTE	21	male	primary cell			adult	Roadmap 2015	DNase-seq	released	adult	21	year	male		NA		No	ENCDO190HXC	ENCDO190HXC	ENCSR452DCM	DNase-seq		Roadmap	/labs/john-stamatoyannopoulos/	2013-07-01	unreplicated	ENCBS945EIT	/experiments/ENCSR452DCM/
BSS00181	CD14-positive monocyte male adult (37 years)	CD14-positive monocyte	HSC & B-cell		#55A354	Immune	CD14 MONOCYTE	37	male	primary cell			adult	Roadmap 2015	DNase-seq	released	adult	37	year	male		NA		No	ENCDO028NGF	ENCDO028NGF	ENCSR674JIL	DNase-seq		Roadmap	/labs/john-stamatoyannopoulos/	2013-07-01	unreplicated	ENCBS375RID	/experiments/ENCSR674JIL/
BSS00181	CD14-positive monocyte male adult (37 years)	CD14-positive monocyte	HSC & B-cell		#55A354	Immune	CD14 MONOCYTE	37	male	primary cell			adult	Roadmap 2015	H3K4me3	released	adult	37	year	male		NA		No	ENCDO028NGF	ENCDO028NGF	ENCSR796FCS	ChIP-seq	H3K4me3	Roadmap	/labs/john-stamatoyannopoulos/	2013-07-01	unreplicated	ENCBS375RID	/experiments/ENCSR796FCS/
BSS00182	CD1c-positive myeloid dendritic cell	CD1c-positive myeloid dendritic cell	HSC & B-cell		#55A354	Immune	CD1C MYELOID DENDRITIC CELL	unknown	unknown/mixed	primary cell			unknown/mixed	ENCODE	DNase-seq	released	unknown	unknown		unknown		NA		No	ENCDO820BXZ	ENCDO820BXZ	ENCSR373BIX	DNase-seq		ENCODE	/labs/john-stamatoyannopoulos/	2016-05-01	isogenic	ENCBS450MZJ,ENCBS514YGQ	/experiments/ENCSR373BIX/
BSS00183	CD4-positive, alpha-beta memory T cell	CD4-positive, alpha-beta memory T cell	Blood & T-cell		#678C69	Immune	CD4 T CELL	unknown	unknown/mixed	primary cell			unknown/mixed	Roadmap 2015	H3K27ac	released	unknown	unknown		unknown		NA		No	ENCDO688UWB,ENCDO922CEJ	ENCDO194EHQ,ENCDO779YRY,ENCDO688UWB,ENCDO922CEJ,ENCDO922CEJ,ENCDO688UWB,ENCDO194EHQ	ENCSR724GUS	ChIP-seq	H3K27ac	Roadmap	/labs/bradley-bernstein/	2013-07-01	anisogenic	ENCBS800QLP,ENCBS037RPE	/experiments/ENCSR724GUS/
BSS00183	CD4-positive, alpha-beta memory T cell	CD4-positive, alpha-beta memory T cell	Blood & T-cell		#678C69	Immune	CD4 T CELL	unknown	unknown/mixed	primary cell			unknown/mixed	Roadmap 2015	H3K4me1	released	unknown	unknown		unknown		NA		No	ENCDO688UWB,ENCDO922CEJ	ENCDO194EHQ,ENCDO779YRY,ENCDO688UWB,ENCDO922CEJ,ENCDO922CEJ,ENCDO688UWB,ENCDO194EHQ	ENCSR887ESB	ChIP-seq	H3K4me1	Roadmap	/labs/bradley-bernstein/	2013-07-01	anisogenic	ENCBS800QLP,ENCBS037RPE	/experiments/ENCSR887ESB/
BSS00183	CD4-positive, alpha-beta memory T cell	CD4-positive, alpha-beta memory T cell	Blood & T-cell		#678C69	Immune	CD4 T CELL	unknown	unknown/mixed	primary cell			unknown/mixed	Roadmap 2015	H3K4me3	released	unknown	unknown		unknown		NA		No	ENCDO688UWB	ENCDO194EHQ,ENCDO779YRY,ENCDO688UWB,ENCDO922CEJ,ENCDO922CEJ,ENCDO688UWB,ENCDO194EHQ	ENCSR223APP	ChIP-seq	H3K4me3	Roadmap	/labs/bradley-bernstein/	2013-07-01	unreplicated	ENCBS800QLP	/experiments/ENCSR223APP/
BSS00183	CD4-positive, alpha-beta memory T cell	CD4-positive, alpha-beta memory T cell	Blood & T-cell		#678C69	Immune	CD4 T CELL	unknown	unknown/mixed	primary cell			unknown/mixed	Roadmap 2015	H3K9me3	released	unknown	unknown		unknown		NA		No	ENCDO688UWB	ENCDO194EHQ,ENCDO779YRY,ENCDO688UWB,ENCDO922CEJ,ENCDO922CEJ,ENCDO688UWB,ENCDO194EHQ	ENCSR333VFQ	ChIP-seq	H3K9me3	Roadmap	/labs/bradley-bernstein/	2013-07-01	unreplicated	ENCBS800QLP	/experiments/ENCSR333VFQ/
BSS00183	CD4-positive, alpha-beta memory T cell	CD4-positive, alpha-beta memory T cell	Blood & T-cell		#678C69	Immune	CD4 T CELL	unknown	unknown/mixed	primary cell			unknown/mixed	Roadmap 2015	H3K36me3	released	unknown	unknown		unknown		NA		No	ENCDO194EHQ,ENCDO779YRY	ENCDO194EHQ,ENCDO779YRY,ENCDO688UWB,ENCDO922CEJ,ENCDO922CEJ,ENCDO688UWB,ENCDO194EHQ	ENCSR805DRK	ChIP-seq	H3K36me3	Roadmap	/labs/bradley-bernstein/	2013-07-01	anisogenic	ENCBS988EOC,ENCBS409BCP	/experiments/ENCSR805DRK/
BSS00183	CD4-positive, alpha-beta memory T cell	CD4-positive, alpha-beta memory T cell	Blood & T-cell		#678C69	Immune	CD4 T CELL	unknown	unknown/mixed	primary cell			unknown/mixed	Roadmap 2015	H3K9me3	released	unknown	unknown		unknown		NA		No	ENCDO922CEJ	ENCDO194EHQ,ENCDO779YRY,ENCDO688UWB,ENCDO922CEJ,ENCDO922CEJ,ENCDO688UWB,ENCDO194EHQ	ENCSR239SNR	ChIP-seq	H3K9me3	Roadmap	/labs/bradley-bernstein/	2013-07-01	unreplicated	ENCBS037RPE	/experiments/ENCSR239SNR/
BSS00183	CD4-positive, alpha-beta memory T cell	CD4-positive, alpha-beta memory T cell	Blood & T-cell		#678C69	Immune	CD4 T CELL	unknown	unknown/mixed	primary cell			unknown/mixed	Roadmap 2015	H3K4me3	released	unknown	unknown		unknown		NA		No	ENCDO194EHQ,ENCDO779YRY	ENCDO194EHQ,ENCDO779YRY,ENCDO688UWB,ENCDO922CEJ,ENCDO922CEJ,ENCDO688UWB,ENCDO194EHQ	ENCSR457FQI	ChIP-seq	H3K4me3	Roadmap	/labs/bradley-bernstein/	2013-07-01	anisogenic	ENCBS988EOC,ENCBS409BCP	/experiments/ENCSR457FQI/
BSS00183	CD4-positive, alpha-beta memory T cell	CD4-positive, alpha-beta memory T cell	Blood & T-cell		#678C69	Immune	CD4 T CELL	unknown	unknown/mixed	primary cell			unknown/mixed	Roadmap 2015	H3K27me3	released	unknown	unknown		unknown		NA		No	ENCDO194EHQ,ENCDO779YRY	ENCDO194EHQ,ENCDO779YRY,ENCDO688UWB,ENCDO922CEJ,ENCDO922CEJ,ENCDO688UWB,ENCDO194EHQ	ENCSR012KUR	ChIP-seq	H3K27me3	Roadmap	/labs/bradley-bernstein/	2013-07-01	anisogenic	ENCBS988EOC,ENCBS409BCP	/experiments/ENCSR012KUR/
BSS00183	CD4-positive, alpha-beta memory T cell	CD4-positive, alpha-beta memory T cell	Blood & T-cell		#678C69	Immune	CD4 T CELL	unknown	unknown/mixed	primary cell			unknown/mixed	Roadmap 2015	H3K4me1	released	unknown	unknown		unknown		NA		No	ENCDO194EHQ,ENCDO779YRY	ENCDO194EHQ,ENCDO779YRY,ENCDO688UWB,ENCDO922CEJ,ENCDO922CEJ,ENCDO688UWB,ENCDO194EHQ	ENCSR660WQO	ChIP-seq	H3K4me1	Roadmap	/labs/bradley-bernstein/	2013-07-01	anisogenic	ENCBS988EOC,ENCBS409BCP	/experiments/ENCSR660WQO/
BSS00183	CD4-positive, alpha-beta memory T cell	CD4-positive, alpha-beta memory T cell	Blood & T-cell		#678C69	Immune	CD4 T CELL	unknown	unknown/mixed	primary cell			unknown/mixed	Roadmap 2015	H3K4me3	released	unknown	unknown		unknown		NA		No	ENCDO922CEJ	ENCDO194EHQ,ENCDO779YRY,ENCDO688UWB,ENCDO922CEJ,ENCDO922CEJ,ENCDO688UWB,ENCDO194EHQ	ENCSR077FZT	ChIP-seq	H3K4me3	Roadmap	/labs/bradley-bernstein/	2013-07-01	unreplicated	ENCBS037RPE	/experiments/ENCSR077FZT/
BSS00183	CD4-positive, alpha-beta memory T cell	CD4-positive, alpha-beta memory T cell	Blood & T-cell		#678C69	Immune	CD4 T CELL	unknown	unknown/mixed	primary cell			unknown/mixed	Roadmap 2015	H3K9me3	released	unknown	unknown		unknown		NA		No	ENCDO194EHQ,ENCDO779YRY	ENCDO194EHQ,ENCDO779YRY,ENCDO688UWB,ENCDO922CEJ,ENCDO922CEJ,ENCDO688UWB,ENCDO194EHQ	ENCSR117IQD	ChIP-seq	H3K9me3	Roadmap	/labs/bradley-bernstein/	2013-07-01	anisogenic	ENCBS988EOC,ENCBS409BCP	/experiments/ENCSR117IQD/
BSS00183	CD4-positive, alpha-beta memory T cell	CD4-positive, alpha-beta memory T cell	Blood & T-cell		#678C69	Immune	CD4 T CELL	unknown	unknown/mixed	primary cell			unknown/mixed	Roadmap 2015	H3K27me3	released	unknown	unknown		unknown		NA		No	ENCDO688UWB,ENCDO922CEJ	ENCDO194EHQ,ENCDO779YRY,ENCDO688UWB,ENCDO922CEJ,ENCDO922CEJ,ENCDO688UWB,ENCDO194EHQ	ENCSR702RZM	ChIP-seq	H3K27me3	Roadmap	/labs/bradley-bernstein/	2013-07-01	anisogenic	ENCBS800QLP,ENCBS037RPE	/experiments/ENCSR702RZM/
BSS00183	CD4-positive, alpha-beta memory T cell	CD4-positive, alpha-beta memory T cell	Blood & T-cell		#678C69	Immune	CD4 T CELL	unknown	unknown/mixed	primary cell			unknown/mixed	Roadmap 2015	H3K36me3	released	unknown	unknown		unknown		NA		No	ENCDO688UWB,ENCDO922CEJ	ENCDO194EHQ,ENCDO779YRY,ENCDO688UWB,ENCDO922CEJ,ENCDO922CEJ,ENCDO688UWB,ENCDO194EHQ	ENCSR580WRV	ChIP-seq	H3K36me3	Roadmap	/labs/bradley-bernstein/	2013-07-01	anisogenic	ENCBS800QLP,ENCBS037RPE	/experiments/ENCSR580WRV/
BSS00183	CD4-positive, alpha-beta memory T cell	CD4-positive, alpha-beta memory T cell	Blood & T-cell		#678C69	Immune	CD4 T CELL	unknown	unknown/mixed	primary cell			unknown/mixed	Roadmap 2015	H3K27ac	released	unknown	unknown		unknown		NA		No	ENCDO194EHQ	ENCDO194EHQ,ENCDO779YRY,ENCDO688UWB,ENCDO922CEJ,ENCDO922CEJ,ENCDO688UWB,ENCDO194EHQ	ENCSR314BEX	ChIP-seq	H3K27ac	Roadmap	/labs/bradley-bernstein/	2013-07-01	unreplicated	ENCBS988EOC	/experiments/ENCSR314BEX/
BSS00185	CD4-positive, alpha-beta memory T cell originated from blood cell	CD4-positive, alpha-beta memory T cell	Blood & T-cell		#678C69	Immune	CD4 T CELL	unknown	unknown/mixed	primary cell			unknown/mixed	Roadmap 2015	H3K4me3	released	unknown	unknown		unknown		NA		No	ENCDO966YSM	ENCDO966YSM	ENCSR807WEO	ChIP-seq	H3K4me3	Roadmap	/labs/bradley-bernstein/	2013-07-01	unreplicated	ENCBS860UZS	/experiments/ENCSR807WEO/
BSS00186	CD4-positive, alpha-beta T cell	CD4-positive, alpha-beta T cell	Blood & T-cell		#678C69	Immune	CD4 T CELL	unknown	unknown/mixed	primary cell			unknown/mixed	Roadmap 2015	H3K27ac	released	unknown	unknown		unknown		NA		No	ENCDO779YRY	ENCDO194EHQ,ENCDO779YRY,ENCDO779YRY	ENCSR546SDM	ChIP-seq	H3K27ac	Roadmap	/labs/bradley-bernstein/	2013-07-01	unreplicated	ENCBS976AOQ	/experiments/ENCSR546SDM/
BSS00186	CD4-positive, alpha-beta T cell	CD4-positive, alpha-beta T cell	Blood & T-cell		#678C69	Immune	CD4 T CELL	unknown	unknown/mixed	primary cell			unknown/mixed	Roadmap 2015	H3K4me1	released	unknown	unknown		unknown		NA		No	ENCDO194EHQ,ENCDO779YRY	ENCDO194EHQ,ENCDO779YRY,ENCDO779YRY	ENCSR777RWW	ChIP-seq	H3K4me1	Roadmap	/labs/bradley-bernstein/	2013-07-01	anisogenic	ENCBS808QXV,ENCBS976AOQ	/experiments/ENCSR777RWW/
BSS00186	CD4-positive, alpha-beta T cell	CD4-positive, alpha-beta T cell	Blood & T-cell		#678C69	Immune	CD4 T CELL	unknown	unknown/mixed	primary cell			unknown/mixed	Roadmap 2015	H3K4me3	released	unknown	unknown		unknown		NA		No	ENCDO194EHQ,ENCDO779YRY	ENCDO194EHQ,ENCDO779YRY,ENCDO779YRY	ENCSR263WLD	ChIP-seq	H3K4me3	Roadmap	/labs/bradley-bernstein/	2013-07-01	anisogenic	ENCBS808QXV,ENCBS976AOQ	/experiments/ENCSR263WLD/
BSS00186	CD4-positive, alpha-beta T cell	CD4-positive, alpha-beta T cell	Blood & T-cell		#678C69	Immune	CD4 T CELL	unknown	unknown/mixed	primary cell			unknown/mixed	Roadmap 2015	H3K36me3	released	unknown	unknown		unknown		NA		No	ENCDO194EHQ,ENCDO779YRY	ENCDO194EHQ,ENCDO779YRY,ENCDO779YRY	ENCSR828WZG	ChIP-seq	H3K36me3	Roadmap	/labs/bradley-bernstein/	2013-07-01	anisogenic	ENCBS808QXV,ENCBS976AOQ	/experiments/ENCSR828WZG/
BSS00186	CD4-positive, alpha-beta T cell	CD4-positive, alpha-beta T cell	Blood & T-cell		#678C69	Immune	CD4 T CELL	unknown	unknown/mixed	primary cell			unknown/mixed	Roadmap 2015	H3K9me3	released	unknown	unknown		unknown		NA		No	ENCDO194EHQ,ENCDO779YRY	ENCDO194EHQ,ENCDO779YRY,ENCDO779YRY	ENCSR453GNY	ChIP-seq	H3K9me3	Roadmap	/labs/bradley-bernstein/	2013-07-01	anisogenic	ENCBS808QXV,ENCBS976AOQ	/experiments/ENCSR453GNY/
BSS00186	CD4-positive, alpha-beta T cell	CD4-positive, alpha-beta T cell	Blood & T-cell		#678C69	Immune	CD4 T CELL	unknown	unknown/mixed	primary cell			unknown/mixed	Roadmap 2015	H3K27me3	released	unknown	unknown		unknown		NA		No	ENCDO194EHQ,ENCDO779YRY	ENCDO194EHQ,ENCDO779YRY,ENCDO779YRY	ENCSR043SBG	ChIP-seq	H3K27me3	Roadmap	/labs/bradley-bernstein/	2013-07-01	anisogenic	ENCBS808QXV,ENCBS976AOQ	/experiments/ENCSR043SBG/
BSS00188	CD4-positive, alpha-beta T cell female adult (33 years)	CD4-positive, alpha-beta T cell	Blood & T-cell		#678C69	Immune	CD4 T CELL	33	female	primary cell			adult	Roadmap (Novel)	DNase-seq	released	adult	33	year	female		NA		No	ENCDO412QUR	ENCDO412QUR	ENCSR643GHI	DNase-seq		Roadmap	/labs/john-stamatoyannopoulos/	2013-07-01	unreplicated	ENCBS117TZS	/experiments/ENCSR643GHI/
BSS00189	CD4-positive, alpha-beta T cell male adult (21 year)	CD4-positive, alpha-beta T cell	Blood & T-cell		#678C69	Immune	CD4 T CELL	21	male	primary cell			adult	Roadmap (Novel)	H3K27me3	released	adult	21	year	male		NA		No	ENCDO190HXC	ENCDO190HXC	ENCSR733QOZ	ChIP-seq	H3K27me3	Roadmap	/labs/john-stamatoyannopoulos/	2013-07-01	unreplicated	ENCBS424MFE	/experiments/ENCSR733QOZ/
BSS00189	CD4-positive, alpha-beta T cell male adult (21 year)	CD4-positive, alpha-beta T cell	Blood & T-cell		#678C69	Immune	CD4 T CELL	21	male	primary cell			adult	Roadmap (Novel)	DNase-seq	released	adult	21	year	male		NA		No	ENCDO190HXC	ENCDO190HXC	ENCSR569ATD	DNase-seq		Roadmap	/labs/john-stamatoyannopoulos/	2013-07-01	unreplicated	ENCBS103XXU	/experiments/ENCSR569ATD/
BSS00189	CD4-positive, alpha-beta T cell male adult (21 year)	CD4-positive, alpha-beta T cell	Blood & T-cell		#678C69	Immune	CD4 T CELL	21	male	primary cell			adult	Roadmap (Novel)	H3K4me3	released	adult	21	year	male		NA		No	ENCDO190HXC	ENCDO190HXC	ENCSR852FRR	ChIP-seq	H3K4me3	Roadmap	/labs/john-stamatoyannopoulos/	2013-07-01	unreplicated	ENCBS424MFE	/experiments/ENCSR852FRR/
BSS00189	CD4-positive, alpha-beta T cell male adult (21 year)	CD4-positive, alpha-beta T cell	Blood & T-cell		#678C69	Immune	CD4 T CELL	21	male	primary cell			adult	Roadmap (Novel)	H3K27ac	released	adult	21	year	male		NA		No	ENCDO190HXC	ENCDO190HXC	ENCSR561KOM	ChIP-seq	H3K27ac	Roadmap	/labs/john-stamatoyannopoulos/	2013-07-01	unreplicated	ENCBS424MFE	/experiments/ENCSR561KOM/
BSS00189	CD4-positive, alpha-beta T cell male adult (21 year)	CD4-positive, alpha-beta T cell	Blood & T-cell		#678C69	Immune	CD4 T CELL	21	male	primary cell			adult	Roadmap (Novel)	DNase-seq	released	adult	21	year	male		NA		No	ENCDO190HXC	ENCDO190HXC	ENCSR683QJJ	DNase-seq		Roadmap	/labs/john-stamatoyannopoulos/	2013-07-01	unreplicated	ENCBS424MFE	/experiments/ENCSR683QJJ/
BSS00190	CD4-positive, alpha-beta T cell male adult (37 years)	CD4-positive, alpha-beta T cell	Blood & T-cell		#678C69	Immune	CD4 T CELL	37	male	primary cell			adult	Roadmap (Novel)	H3K9me3	released	adult	37	year	male		NA		No	ENCDO028NGF	ENCDO028NGF	ENCSR787WLV	ChIP-seq	H3K9me3	Roadmap	/labs/john-stamatoyannopoulos/	2013-07-01	unreplicated	ENCBS473JVM	/experiments/ENCSR787WLV/
BSS00190	CD4-positive, alpha-beta T cell male adult (37 years)	CD4-positive, alpha-beta T cell	Blood & T-cell		#678C69	Immune	CD4 T CELL	37	male	primary cell			adult	Roadmap (Novel)	H3K36me3	released	adult	37	year	male		NA		No	ENCDO028NGF	ENCDO028NGF	ENCSR774OKQ	ChIP-seq	H3K36me3	Roadmap	/labs/john-stamatoyannopoulos/	2013-07-01	unreplicated	ENCBS473JVM	/experiments/ENCSR774OKQ/
BSS00190	CD4-positive, alpha-beta T cell male adult (37 years)	CD4-positive, alpha-beta T cell	Blood & T-cell		#678C69	Immune	CD4 T CELL	37	male	primary cell			adult	Roadmap (Novel)	DNase-seq	released	adult	37	year	male		NA		No	ENCDO028NGF	ENCDO028NGF	ENCSR167JFX	DNase-seq		Roadmap	/labs/john-stamatoyannopoulos/	2013-07-01	unreplicated	ENCBS473JVM	/experiments/ENCSR167JFX/
BSS00190	CD4-positive, alpha-beta T cell male adult (37 years)	CD4-positive, alpha-beta T cell	Blood & T-cell		#678C69	Immune	CD4 T CELL	37	male	primary cell			adult	Roadmap (Novel)	H3K4me1	released	adult	37	year	male		NA		No	ENCDO028NGF	ENCDO028NGF	ENCSR466XPN	ChIP-seq	H3K4me1	Roadmap	/labs/john-stamatoyannopoulos/	2013-07-01	unreplicated	ENCBS473JVM	/experiments/ENCSR466XPN/
BSS00190	CD4-positive, alpha-beta T cell male adult (37 years)	CD4-positive, alpha-beta T cell	Blood & T-cell		#678C69	Immune	CD4 T CELL	37	male	primary cell			adult	Roadmap (Novel)	DNase-seq	released	adult	37	year	male		NA		No	ENCDO028NGF	ENCDO028NGF	ENCSR425MRQ	DNase-seq		Roadmap	/labs/john-stamatoyannopoulos/	2013-07-01	unreplicated	ENCBS517HTQ	/experiments/ENCSR425MRQ/
BSS00191	CD4-positive, alpha-beta T cell treated with phorbol 13-acetate 12-myristate , ionomycin	CD4-positive, alpha-beta T cell	Blood & T-cell		#678C69	Immune	CD4 T CELL	unknown	unknown/mixed	primary cell	CD4-positive,_alpha-beta_T_cell	phorbol_13-acetate_12-myristate_,_ionomycin	unknown/mixed	Roadmap 2015	H3K36me3	released	unknown	unknown		unknown	phorbol 13-acetate 12-myristate,ionomycin	NA		No	ENCDO194EHQ,ENCDO779YRY	ENCDO194EHQ,ENCDO779YRY	ENCSR877ZUK	ChIP-seq	H3K36me3	Roadmap	/labs/bradley-bernstein/	2013-07-01	anisogenic	ENCBS182XKP,ENCBS061FHJ	/experiments/ENCSR877ZUK/
BSS00191	CD4-positive, alpha-beta T cell treated with phorbol 13-acetate 12-myristate , ionomycin	CD4-positive, alpha-beta T cell	Blood & T-cell		#678C69	Immune	CD4 T CELL	unknown	unknown/mixed	primary cell	CD4-positive,_alpha-beta_T_cell	phorbol_13-acetate_12-myristate_,_ionomycin	unknown/mixed	Roadmap 2015	H3K27ac	released	unknown	unknown		unknown	phorbol 13-acetate 12-myristate,ionomycin	NA		No	ENCDO194EHQ,ENCDO779YRY	ENCDO194EHQ,ENCDO779YRY	ENCSR138DOM	ChIP-seq	H3K27ac	Roadmap	/labs/bradley-bernstein/	2013-07-01	anisogenic	ENCBS182XKP,ENCBS061FHJ	/experiments/ENCSR138DOM/
BSS00191	CD4-positive, alpha-beta T cell treated with phorbol 13-acetate 12-myristate , ionomycin	CD4-positive, alpha-beta T cell	Blood & T-cell		#678C69	Immune	CD4 T CELL	unknown	unknown/mixed	primary cell	CD4-positive,_alpha-beta_T_cell	phorbol_13-acetate_12-myristate_,_ionomycin	unknown/mixed	Roadmap 2015	H3K9me3	released	unknown	unknown		unknown	phorbol 13-acetate 12-myristate,ionomycin	NA		No	ENCDO194EHQ,ENCDO779YRY	ENCDO194EHQ,ENCDO779YRY	ENCSR692ICP	ChIP-seq	H3K9me3	Roadmap	/labs/bradley-bernstein/	2013-07-01	anisogenic	ENCBS182XKP,ENCBS061FHJ	/experiments/ENCSR692ICP/
BSS00191	CD4-positive, alpha-beta T cell treated with phorbol 13-acetate 12-myristate , ionomycin	CD4-positive, alpha-beta T cell	Blood & T-cell		#678C69	Immune	CD4 T CELL	unknown	unknown/mixed	primary cell	CD4-positive,_alpha-beta_T_cell	phorbol_13-acetate_12-myristate_,_ionomycin	unknown/mixed	Roadmap 2015	H3K4me1	released	unknown	unknown		unknown	phorbol 13-acetate 12-myristate,ionomycin	NA		No	ENCDO194EHQ,ENCDO779YRY	ENCDO194EHQ,ENCDO779YRY	ENCSR971QHH	ChIP-seq	H3K4me1	Roadmap	/labs/bradley-bernstein/	2013-07-01	anisogenic	ENCBS182XKP,ENCBS061FHJ	/experiments/ENCSR971QHH/
BSS00191	CD4-positive, alpha-beta T cell treated with phorbol 13-acetate 12-myristate , ionomycin	CD4-positive, alpha-beta T cell	Blood & T-cell		#678C69	Immune	CD4 T CELL	unknown	unknown/mixed	primary cell	CD4-positive,_alpha-beta_T_cell	phorbol_13-acetate_12-myristate_,_ionomycin	unknown/mixed	Roadmap 2015	H3K27me3	released	unknown	unknown		unknown	phorbol 13-acetate 12-myristate,ionomycin	NA		No	ENCDO194EHQ,ENCDO779YRY	ENCDO194EHQ,ENCDO779YRY	ENCSR769SGQ	ChIP-seq	H3K27me3	Roadmap	/labs/bradley-bernstein/	2013-07-01	anisogenic	ENCBS182XKP,ENCBS061FHJ	/experiments/ENCSR769SGQ/
BSS00191	CD4-positive, alpha-beta T cell treated with phorbol 13-acetate 12-myristate , ionomycin	CD4-positive, alpha-beta T cell	Blood & T-cell		#678C69	Immune	CD4 T CELL	unknown	unknown/mixed	primary cell	CD4-positive,_alpha-beta_T_cell	phorbol_13-acetate_12-myristate_,_ionomycin	unknown/mixed	Roadmap 2015	H3K4me3	released	unknown	unknown		unknown	phorbol 13-acetate 12-myristate,ionomycin	NA		No	ENCDO194EHQ,ENCDO779YRY	ENCDO194EHQ,ENCDO779YRY	ENCSR714KWW	ChIP-seq	H3K4me3	Roadmap	/labs/bradley-bernstein/	2013-07-01	anisogenic	ENCBS182XKP,ENCBS061FHJ	/experiments/ENCSR714KWW/
BSS00192	CD4-positive, CD25-positive, alpha-beta regulatory T cell	CD4-positive, CD25-positive, alpha-beta regulatory T cell	Blood & T-cell		#678C69	Immune	CD4 T CELL	unknown	unknown/mixed	primary cell			unknown/mixed	Roadmap 2015	H3K27ac	released	unknown	unknown		unknown		NA		No	ENCDO194EHQ	ENCDO194EHQ,ENCDO779YRY,ENCDO194EHQ	ENCSR577GVS	ChIP-seq	H3K27ac	Roadmap	/labs/bradley-bernstein/	2013-07-01	unreplicated	ENCBS882FFC	/experiments/ENCSR577GVS/
BSS00192	CD4-positive, CD25-positive, alpha-beta regulatory T cell	CD4-positive, CD25-positive, alpha-beta regulatory T cell	Blood & T-cell		#678C69	Immune	CD4 T CELL	unknown	unknown/mixed	primary cell			unknown/mixed	Roadmap 2015	H3K36me3	released	unknown	unknown		unknown		NA		No	ENCDO194EHQ,ENCDO779YRY	ENCDO194EHQ,ENCDO779YRY,ENCDO194EHQ	ENCSR435WPP	ChIP-seq	H3K36me3	Roadmap	/labs/bradley-bernstein/	2013-07-01	anisogenic	ENCBS882FFC,ENCBS394HEM	/experiments/ENCSR435WPP/
BSS00192	CD4-positive, CD25-positive, alpha-beta regulatory T cell	CD4-positive, CD25-positive, alpha-beta regulatory T cell	Blood & T-cell		#678C69	Immune	CD4 T CELL	unknown	unknown/mixed	primary cell			unknown/mixed	Roadmap 2015	H3K9me3	released	unknown	unknown		unknown		NA		No	ENCDO194EHQ,ENCDO779YRY	ENCDO194EHQ,ENCDO779YRY,ENCDO194EHQ	ENCSR860MYX	ChIP-seq	H3K9me3	Roadmap	/labs/bradley-bernstein/	2013-07-01	anisogenic	ENCBS882FFC,ENCBS394HEM	/experiments/ENCSR860MYX/
BSS00192	CD4-positive, CD25-positive, alpha-beta regulatory T cell	CD4-positive, CD25-positive, alpha-beta regulatory T cell	Blood & T-cell		#678C69	Immune	CD4 T CELL	unknown	unknown/mixed	primary cell			unknown/mixed	Roadmap 2015	H3K27me3	released	unknown	unknown		unknown		NA		No	ENCDO194EHQ,ENCDO779YRY	ENCDO194EHQ,ENCDO779YRY,ENCDO194EHQ	ENCSR203GEP	ChIP-seq	H3K27me3	Roadmap	/labs/bradley-bernstein/	2013-07-01	anisogenic	ENCBS882FFC,ENCBS394HEM	/experiments/ENCSR203GEP/
BSS00192	CD4-positive, CD25-positive, alpha-beta regulatory T cell	CD4-positive, CD25-positive, alpha-beta regulatory T cell	Blood & T-cell		#678C69	Immune	CD4 T CELL	unknown	unknown/mixed	primary cell			unknown/mixed	Roadmap 2015	H3K4me1	released	unknown	unknown		unknown		NA		No	ENCDO194EHQ,ENCDO779YRY	ENCDO194EHQ,ENCDO779YRY,ENCDO194EHQ	ENCSR523BMU	ChIP-seq	H3K4me1	Roadmap	/labs/bradley-bernstein/	2013-07-01	anisogenic	ENCBS882FFC,ENCBS394HEM	/experiments/ENCSR523BMU/
BSS00192	CD4-positive, CD25-positive, alpha-beta regulatory T cell	CD4-positive, CD25-positive, alpha-beta regulatory T cell	Blood & T-cell		#678C69	Immune	CD4 T CELL	unknown	unknown/mixed	primary cell			unknown/mixed	Roadmap 2015	H3K4me3	released	unknown	unknown		unknown		NA		No	ENCDO194EHQ,ENCDO779YRY	ENCDO194EHQ,ENCDO779YRY,ENCDO194EHQ	ENCSR579DZQ	ChIP-seq	H3K4me3	Roadmap	/labs/bradley-bernstein/	2013-07-01	anisogenic	ENCBS882FFC,ENCBS394HEM	/experiments/ENCSR579DZQ/
BSS00193	CD8-positive, alpha-beta memory T cell	CD8-positive, alpha-beta memory T cell	Blood & T-cell		#678C69	Immune	CD8 T CELL	unknown	unknown/mixed	primary cell			unknown/mixed	Roadmap 2015	H3K36me3	released	unknown	unknown		unknown		NA		No	ENCDO688UWB,ENCDO922CEJ	ENCDO688UWB,ENCDO922CEJ,ENCDO922CEJ	ENCSR944RKI	ChIP-seq	H3K36me3	Roadmap	/labs/bradley-bernstein/	2013-07-01	anisogenic	ENCBS812CKJ,ENCBS771DYQ	/experiments/ENCSR944RKI/
BSS00193	CD8-positive, alpha-beta memory T cell	CD8-positive, alpha-beta memory T cell	Blood & T-cell		#678C69	Immune	CD8 T CELL	unknown	unknown/mixed	primary cell			unknown/mixed	Roadmap 2015	H3K27ac	released	unknown	unknown		unknown		NA		No	ENCDO922CEJ	ENCDO688UWB,ENCDO922CEJ,ENCDO922CEJ	ENCSR810EPZ	ChIP-seq	H3K27ac	Roadmap	/labs/bradley-bernstein/	2013-07-01	unreplicated	ENCBS771DYQ	/experiments/ENCSR810EPZ/
BSS00193	CD8-positive, alpha-beta memory T cell	CD8-positive, alpha-beta memory T cell	Blood & T-cell		#678C69	Immune	CD8 T CELL	unknown	unknown/mixed	primary cell			unknown/mixed	Roadmap 2015	H3K27me3	released	unknown	unknown		unknown		NA		No	ENCDO688UWB,ENCDO922CEJ	ENCDO688UWB,ENCDO922CEJ,ENCDO922CEJ	ENCSR517SMA	ChIP-seq	H3K27me3	Roadmap	/labs/bradley-bernstein/	2013-07-01	anisogenic	ENCBS812CKJ,ENCBS771DYQ	/experiments/ENCSR517SMA/
BSS00193	CD8-positive, alpha-beta memory T cell	CD8-positive, alpha-beta memory T cell	Blood & T-cell		#678C69	Immune	CD8 T CELL	unknown	unknown/mixed	primary cell			unknown/mixed	Roadmap 2015	H3K4me3	released	unknown	unknown		unknown		NA		No	ENCDO688UWB,ENCDO922CEJ	ENCDO688UWB,ENCDO922CEJ,ENCDO922CEJ	ENCSR962AKF	ChIP-seq	H3K4me3	Roadmap	/labs/bradley-bernstein/	2013-07-01	anisogenic	ENCBS812CKJ,ENCBS771DYQ	/experiments/ENCSR962AKF/
BSS00193	CD8-positive, alpha-beta memory T cell	CD8-positive, alpha-beta memory T cell	Blood & T-cell		#678C69	Immune	CD8 T CELL	unknown	unknown/mixed	primary cell			unknown/mixed	Roadmap 2015	H3K4me1	released	unknown	unknown		unknown		NA		No	ENCDO688UWB,ENCDO922CEJ	ENCDO688UWB,ENCDO922CEJ,ENCDO922CEJ	ENCSR372MTE	ChIP-seq	H3K4me1	Roadmap	/labs/bradley-bernstein/	2013-07-01	anisogenic	ENCBS812CKJ,ENCBS771DYQ	/experiments/ENCSR372MTE/
BSS00193	CD8-positive, alpha-beta memory T cell	CD8-positive, alpha-beta memory T cell	Blood & T-cell		#678C69	Immune	CD8 T CELL	unknown	unknown/mixed	primary cell			unknown/mixed	Roadmap 2015	H3K9me3	released	unknown	unknown		unknown		NA		No	ENCDO688UWB,ENCDO922CEJ	ENCDO688UWB,ENCDO922CEJ,ENCDO922CEJ	ENCSR043SJS	ChIP-seq	H3K9me3	Roadmap	/labs/bradley-bernstein/	2013-07-01	anisogenic	ENCBS812CKJ,ENCBS771DYQ	/experiments/ENCSR043SJS/
BSS00194	CD8-positive, alpha-beta T cell	CD8-positive, alpha-beta T cell	Blood & T-cell		#678C69	Immune	CD8 T CELL	unknown	unknown/mixed	primary cell			unknown/mixed	Roadmap 2015	H3K9me3	released	unknown	unknown		unknown		NA		No	ENCDO922CEJ,ENCDO688UWB	ENCDO922CEJ,ENCDO688UWB,ENCDO688UWB,ENCDO922CEJ	ENCSR905SHH	ChIP-seq	H3K9me3	Roadmap	/labs/bradley-bernstein/	2013-07-01	anisogenic	ENCBS673INN,ENCBS419NEE	/experiments/ENCSR905SHH/
BSS00194	CD8-positive, alpha-beta T cell	CD8-positive, alpha-beta T cell	Blood & T-cell		#678C69	Immune	CD8 T CELL	unknown	unknown/mixed	primary cell			unknown/mixed	Roadmap 2015	H3K4me1	released	unknown	unknown		unknown		NA		No	ENCDO922CEJ,ENCDO688UWB	ENCDO922CEJ,ENCDO688UWB,ENCDO688UWB,ENCDO922CEJ	ENCSR631BPS	ChIP-seq	H3K4me1	Roadmap	/labs/bradley-bernstein/	2013-07-01	anisogenic	ENCBS673INN,ENCBS419NEE	/experiments/ENCSR631BPS/
BSS00194	CD8-positive, alpha-beta T cell	CD8-positive, alpha-beta T cell	Blood & T-cell		#678C69	Immune	CD8 T CELL	unknown	unknown/mixed	primary cell			unknown/mixed	Roadmap 2015	H3K27me3	released	unknown	unknown		unknown		NA		No	ENCDO922CEJ,ENCDO688UWB	ENCDO922CEJ,ENCDO688UWB,ENCDO688UWB,ENCDO922CEJ	ENCSR797GOJ	ChIP-seq	H3K27me3	Roadmap	/labs/bradley-bernstein/	2013-07-01	anisogenic	ENCBS673INN,ENCBS419NEE	/experiments/ENCSR797GOJ/
BSS00194	CD8-positive, alpha-beta T cell	CD8-positive, alpha-beta T cell	Blood & T-cell		#678C69	Immune	CD8 T CELL	unknown	unknown/mixed	primary cell			unknown/mixed	Roadmap 2015	H3K4me3	released	unknown	unknown		unknown		NA		No	ENCDO688UWB,ENCDO922CEJ	ENCDO922CEJ,ENCDO688UWB,ENCDO688UWB,ENCDO922CEJ	ENCSR231FDF	ChIP-seq	H3K4me3	Roadmap	/labs/bradley-bernstein/	2013-07-01	anisogenic	ENCBS419NEE,ENCBS673INN	/experiments/ENCSR231FDF/
BSS00194	CD8-positive, alpha-beta T cell	CD8-positive, alpha-beta T cell	Blood & T-cell		#678C69	Immune	CD8 T CELL	unknown	unknown/mixed	primary cell			unknown/mixed	Roadmap 2015	H3K36me3	released	unknown	unknown		unknown		NA		No	ENCDO922CEJ,ENCDO688UWB	ENCDO922CEJ,ENCDO688UWB,ENCDO688UWB,ENCDO922CEJ	ENCSR694CDP	ChIP-seq	H3K36me3	Roadmap	/labs/bradley-bernstein/	2013-07-01	anisogenic	ENCBS673INN,ENCBS419NEE	/experiments/ENCSR694CDP/
BSS00194	CD8-positive, alpha-beta T cell	CD8-positive, alpha-beta T cell	Blood & T-cell		#678C69	Immune	CD8 T CELL	unknown	unknown/mixed	primary cell			unknown/mixed	Roadmap 2015	H3K27ac	released	unknown	unknown		unknown		NA		No	ENCDO922CEJ,ENCDO688UWB	ENCDO922CEJ,ENCDO688UWB,ENCDO688UWB,ENCDO922CEJ	ENCSR835OJV	ChIP-seq	H3K27ac	Roadmap	/labs/bradley-bernstein/	2013-07-01	anisogenic	ENCBS673INN,ENCBS419NEE	/experiments/ENCSR835OJV/
BSS00195	CD8-positive, alpha-beta T cell female adult (33 years)	CD8-positive, alpha-beta T cell	Blood & T-cell		#678C69	Immune	CD8 T CELL	33	female	primary cell			adult	Roadmap (Novel)	DNase-seq	released	adult	33	year	female		NA		No	ENCDO412QUR	ENCDO412QUR	ENCSR840TVG	DNase-seq		Roadmap	/labs/john-stamatoyannopoulos/	2013-07-01	unreplicated	ENCBS994QBY	/experiments/ENCSR840TVG/
BSS00196	CD8-positive, alpha-beta T cell female adult (34 years)	CD8-positive, alpha-beta T cell	Blood & T-cell		#678C69	Immune	CD8 T CELL	34	female	primary cell			adult	Roadmap (Novel)	DNase-seq	released	adult	34	year	female		NA		No	ENCDO579CCQ	ENCDO579CCQ	ENCSR609DDQ	DNase-seq		Roadmap	/labs/john-stamatoyannopoulos/	2013-07-01	unreplicated	ENCBS066AJB	/experiments/ENCSR609DDQ/
BSS00197	CD8-positive, alpha-beta T cell male adult (21 year)	CD8-positive, alpha-beta T cell	Blood & T-cell		#678C69	Immune	CD8 T CELL	21	male	primary cell			adult	Roadmap 2015	H3K9ac	released	adult	21	year	male		NA		Yes - two 21 yr?	ENCDO123NFT	ENCDO190HXC,ENCDO123NFT	ENCSR348UWU	ChIP-seq	H3K9ac	Roadmap	/labs/joseph-costello/	2013-07-01	unreplicated	ENCBS342EKB	/experiments/ENCSR348UWU/
BSS00197	CD8-positive, alpha-beta T cell male adult (21 year)	CD8-positive, alpha-beta T cell	Blood & T-cell		#678C69	Immune	CD8 T CELL	21	male	primary cell			adult	Roadmap 2015	H3K27ac	released	adult	21	year	male		NA		Yes - two 21 yr?	ENCDO190HXC	ENCDO190HXC,ENCDO123NFT	ENCSR007HLH	ChIP-seq	H3K27ac	Roadmap	/labs/john-stamatoyannopoulos/	2013-07-01	unreplicated	ENCBS312SQY	/experiments/ENCSR007HLH/
BSS00197	CD8-positive, alpha-beta T cell male adult (21 year)	CD8-positive, alpha-beta T cell	Blood & T-cell		#678C69	Immune	CD8 T CELL	21	male	primary cell			adult	Roadmap 2015	DNase-seq	released	adult	21	year	male		NA		Yes - two 21 yr?	ENCDO190HXC	ENCDO190HXC,ENCDO123NFT	ENCSR842VTJ	DNase-seq		Roadmap	/labs/john-stamatoyannopoulos/	2013-07-01	unreplicated	ENCBS055LRK	/experiments/ENCSR842VTJ/
BSS00197	CD8-positive, alpha-beta T cell male adult (21 year)	CD8-positive, alpha-beta T cell	Blood & T-cell		#678C69	Immune	CD8 T CELL	21	male	primary cell			adult	Roadmap 2015	H3K4me1	released	adult	21	year	male		NA		Yes - two 21 yr?	ENCDO190HXC	ENCDO190HXC,ENCDO123NFT	ENCSR851DHU	ChIP-seq	H3K4me1	Roadmap	/labs/john-stamatoyannopoulos/	2013-07-01	unreplicated	ENCBS055LRK	/experiments/ENCSR851DHU/
BSS00197	CD8-positive, alpha-beta T cell male adult (21 year)	CD8-positive, alpha-beta T cell	Blood & T-cell		#678C69	Immune	CD8 T CELL	21	male	primary cell			adult	Roadmap 2015	H3K4me3	released	adult	21	year	male		NA		Yes - two 21 yr?	ENCDO123NFT	ENCDO190HXC,ENCDO123NFT	ENCSR660KHZ	ChIP-seq	H3K4me3	Roadmap	/labs/joseph-costello/	2013-07-01	unreplicated	ENCBS342EKB	/experiments/ENCSR660KHZ/
BSS00197	CD8-positive, alpha-beta T cell male adult (21 year)	CD8-positive, alpha-beta T cell	Blood & T-cell		#678C69	Immune	CD8 T CELL	21	male	primary cell			adult	Roadmap 2015	H3K27me3	released	adult	21	year	male		NA		Yes - two 21 yr?	ENCDO123NFT	ENCDO190HXC,ENCDO123NFT	ENCSR639HVJ	ChIP-seq	H3K27me3	Roadmap	/labs/joseph-costello/	2013-07-01	unreplicated	ENCBS342EKB	/experiments/ENCSR639HVJ/
BSS00197	CD8-positive, alpha-beta T cell male adult (21 year)	CD8-positive, alpha-beta T cell	Blood & T-cell		#678C69	Immune	CD8 T CELL	21	male	primary cell			adult	Roadmap 2015	H3K4me3	released	adult	21	year	male		NA		Yes - two 21 yr?	ENCDO190HXC	ENCDO190HXC,ENCDO123NFT	ENCSR796CSH	ChIP-seq	H3K4me3	Roadmap	/labs/john-stamatoyannopoulos/	2013-07-01	unreplicated	ENCBS312SQY	/experiments/ENCSR796CSH/
BSS00197	CD8-positive, alpha-beta T cell male adult (21 year)	CD8-positive, alpha-beta T cell	Blood & T-cell		#678C69	Immune	CD8 T CELL	21	male	primary cell			adult	Roadmap 2015	H3K4me1	released	adult	21	year	male		NA		Yes - two 21 yr?	ENCDO123NFT	ENCDO190HXC,ENCDO123NFT	ENCSR422LQX	ChIP-seq	H3K4me1	Roadmap	/labs/joseph-costello/	2013-07-01	unreplicated	ENCBS342EKB	/experiments/ENCSR422LQX/
BSS00197	CD8-positive, alpha-beta T cell male adult (21 year)	CD8-positive, alpha-beta T cell	Blood & T-cell		#678C69	Immune	CD8 T CELL	21	male	primary cell			adult	Roadmap 2015	H3K36me3	released	adult	21	year	male		NA		Yes - two 21 yr?	ENCDO123NFT	ENCDO190HXC,ENCDO123NFT	ENCSR681OSD	ChIP-seq	H3K36me3	Roadmap	/labs/joseph-costello/	2013-07-01	unreplicated	ENCBS342EKB	/experiments/ENCSR681OSD/
BSS00197	CD8-positive, alpha-beta T cell male adult (21 year)	CD8-positive, alpha-beta T cell	Blood & T-cell		#678C69	Immune	CD8 T CELL	21	male	primary cell			adult	Roadmap 2015	H3K9me3	released	adult	21	year	male		NA		Yes - two 21 yr?	ENCDO123NFT	ENCDO190HXC,ENCDO123NFT	ENCSR815PSO	ChIP-seq	H3K9me3	Roadmap	/labs/joseph-costello/	2013-07-01	unreplicated	ENCBS342EKB	/experiments/ENCSR815PSO/
BSS00197	CD8-positive, alpha-beta T cell male adult (21 year)	CD8-positive, alpha-beta T cell	Blood & T-cell		#678C69	Immune	CD8 T CELL	21	male	primary cell			adult	Roadmap 2015	DNase-seq	released	adult	21	year	male		NA		Yes - two 21 yr?	ENCDO190HXC	ENCDO190HXC,ENCDO123NFT	ENCSR020LUD	DNase-seq		Roadmap	/labs/john-stamatoyannopoulos/	2013-07-01	unreplicated	ENCBS312SQY	/experiments/ENCSR020LUD/
BSS00198	CD8-positive, alpha-beta T cell male adult (28 years)	CD8-positive, alpha-beta T cell	Blood & T-cell		#678C69	Immune	CD8 T CELL	28	male	primary cell			adult	Roadmap 2015	H3K4me3	released	adult	28	year	male		NA		No	ENCDO273TST	ENCDO273TST	ENCSR166ZZZ	ChIP-seq	H3K4me3	Roadmap	/labs/joseph-costello/	2013-07-01	unreplicated	ENCBS126IHB	/experiments/ENCSR166ZZZ/
BSS00200	CD8-positive, alpha-beta T cell male adult (37 years)	CD8-positive, alpha-beta T cell	Blood & T-cell		#678C69	Immune	CD8 T CELL	37	male	primary cell			adult	Roadmap (Novel)	H3K36me3	released	adult	37	year	male		NA		No	ENCDO028NGF	ENCDO028NGF	ENCSR782NOO	ChIP-seq	H3K36me3	Roadmap	/labs/john-stamatoyannopoulos/	2013-07-01	unreplicated	ENCBS714KQF	/experiments/ENCSR782NOO/
BSS00200	CD8-positive, alpha-beta T cell male adult (37 years)	CD8-positive, alpha-beta T cell	Blood & T-cell		#678C69	Immune	CD8 T CELL	37	male	primary cell			adult	Roadmap (Novel)	DNase-seq	released	adult	37	year	male		NA		No	ENCDO028NGF	ENCDO028NGF	ENCSR316UDN	DNase-seq		Roadmap	/labs/john-stamatoyannopoulos/	2013-07-01	unreplicated	ENCBS714KQF	/experiments/ENCSR316UDN/
BSS00200	CD8-positive, alpha-beta T cell male adult (37 years)	CD8-positive, alpha-beta T cell	Blood & T-cell		#678C69	Immune	CD8 T CELL	37	male	primary cell			adult	Roadmap (Novel)	H3K27me3	released	adult	37	year	male		NA		No	ENCDO028NGF	ENCDO028NGF	ENCSR103GGR	ChIP-seq	H3K27me3	Roadmap	/labs/john-stamatoyannopoulos/	2013-07-01	unreplicated	ENCBS714KQF	/experiments/ENCSR103GGR/
BSS00200	CD8-positive, alpha-beta T cell male adult (37 years)	CD8-positive, alpha-beta T cell	Blood & T-cell		#678C69	Immune	CD8 T CELL	37	male	primary cell			adult	Roadmap (Novel)	H3K9me3	released	adult	37	year	male		NA		No	ENCDO028NGF	ENCDO028NGF	ENCSR824PXG	ChIP-seq	H3K9me3	Roadmap	/labs/john-stamatoyannopoulos/	2013-07-01	unreplicated	ENCBS714KQF	/experiments/ENCSR824PXG/
BSS00201	cerebellar cortex male adult (78 years) and male adult (84 years)	cerebellar cortex	Brain		#C5912B	Neural	CEREBELLAR CORTEX	84,78	male	tissue			adult	ENCODE	DNase-seq	released	adult	84,78	year	male		NA		No	ENCDO240JUB,ENCDO317XRR	ENCDO240JUB,ENCDO317XRR	ENCSR503HIB	DNase-seq		ENCODE	/labs/john-stamatoyannopoulos/	2015-08-01	anisogenic	ENCBS425ZXM,ENCBS856RUL	/experiments/ENCSR503HIB/
BSS00205	cerebellum male adult (20 years)	cerebellum	Brain		#C5912B	Neural	CEREBELLUM	20	male	tissue			adult	ENCODE	ATAC-seq	released	adult	20	year	male		NA		No	ENCDO377OGA	ENCDO377OGA	ENCSR802GEV	ATAC-seq		ENCODE	/labs/barbara-wold/	2017-10-01	unreplicated	ENCBS726RZP	/experiments/ENCSR802GEV/
BSS00206	cerebellum male adult (27 years) and male adult (35 years)	cerebellum	Brain		#C5912B	Neural	CEREBELLUM	35,27	male	tissue			adult	ENCODE	DNase-seq	released	adult	35,27	year	male		NA		No	ENCDO006AAA,ENCDO007AAA	ENCDO006AAA,ENCDO007AAA	ENCSR000EIJ	DNase-seq		ENCODE	/labs/gregory-crawford/	2012-08-01	anisogenic	ENCBS012ENC,ENCBS013ENC	/experiments/ENCSR000EIJ/
BSS00207	cerebellum male adult (53 years)	cerebellum	Brain		#C5912B	Neural	CEREBELLUM	53	male	tissue			adult	Roadmap (Novel)	H3K4me3	released	adult	53	year	male		NA		No	ENCDO329NER	ENCDO329NER	ENCSR042ITN	ChIP-seq	H3K4me3	Roadmap	/labs/joseph-costello/	2013-07-01	unreplicated	ENCBS583GNF	/experiments/ENCSR042ITN/
BSS00209	chorion	chorion	Placenta & EEM		#E10000	Tissue	CHORION	unknown	unknown/mixed	tissue			unknown/mixed	ENCODE	DNase-seq	released	unknown	unknown		unknown		NA		No	ENCDO180AAA	ENCDO180AAA	ENCSR000EIL	DNase-seq		ENCODE	/labs/gregory-crawford/	2011-04-01	unreplicated	ENCBS121AAA	/experiments/ENCSR000EIL/
BSS00211	chorion female embryo (40 weeks)	chorion	Placenta & EEM		#E10000	Tissue	CHORION	40	female	tissue			embryonic	Roadmap (Novel)	H3K27me3	released	embryonic	40	week	female		NA		No	ENCDO651ROT	ENCDO651ROT	ENCSR241JLU	ChIP-seq	H3K27me3	Roadmap	/labs/joseph-costello/	2013-07-01	unreplicated	ENCBS587ZNQ	/experiments/ENCSR241JLU/
BSS00211	chorion female embryo (40 weeks)	chorion	Placenta & EEM		#E10000	Tissue	CHORION	40	female	tissue			embryonic	Roadmap (Novel)	H3K27ac	released	embryonic	40	week	female		NA		No	ENCDO651ROT	ENCDO651ROT	ENCSR499IIR	ChIP-seq	H3K27ac	Roadmap	/labs/joseph-costello/	2013-07-01	unreplicated	ENCBS587ZNQ	/experiments/ENCSR499IIR/
BSS00211	chorion female embryo (40 weeks)	chorion	Placenta & EEM		#E10000	Tissue	CHORION	40	female	tissue			embryonic	Roadmap (Novel)	H3K4me3	released	embryonic	40	week	female		NA		No	ENCDO651ROT	ENCDO651ROT	ENCSR787CAJ	ChIP-seq	H3K4me3	Roadmap	/labs/joseph-costello/	2013-07-01	unreplicated	ENCBS587ZNQ	/experiments/ENCSR787CAJ/
BSS00211	chorion female embryo (40 weeks)	chorion	Placenta & EEM		#E10000	Tissue	CHORION	40	female	tissue			embryonic	Roadmap (Novel)	H3K4me1	released	embryonic	40	week	female		NA		No	ENCDO651ROT	ENCDO651ROT	ENCSR244MNY	ChIP-seq	H3K4me1	Roadmap	/labs/joseph-costello/	2013-07-01	unreplicated	ENCBS587ZNQ	/experiments/ENCSR244MNY/
BSS00211	chorion female embryo (40 weeks)	chorion	Placenta & EEM		#E10000	Tissue	CHORION	40	female	tissue			embryonic	Roadmap (Novel)	H3K36me3	released	embryonic	40	week	female		NA		No	ENCDO651ROT	ENCDO651ROT	ENCSR449FFA	ChIP-seq	H3K36me3	Roadmap	/labs/joseph-costello/	2013-07-01	unreplicated	ENCBS587ZNQ	/experiments/ENCSR449FFA/
BSS00212	chorion male embryo (16 weeks)	chorion	Placenta & EEM		#E10000	Tissue	CHORION	16	male	tissue			embryonic	Roadmap (Novel)	H3K4me3	released	embryonic	16	week	male		NA		No	ENCDO150YZC	ENCDO150YZC	ENCSR215EFA	ChIP-seq	H3K4me3	Roadmap	/labs/joseph-costello/	2013-07-01	unreplicated	ENCBS167GLR	/experiments/ENCSR215EFA/
BSS00212	chorion male embryo (16 weeks)	chorion	Placenta & EEM		#E10000	Tissue	CHORION	16	male	tissue			embryonic	Roadmap (Novel)	H3K36me3	released	embryonic	16	week	male		NA		No	ENCDO150YZC	ENCDO150YZC	ENCSR960AIZ	ChIP-seq	H3K36me3	Roadmap	/labs/joseph-costello/	2013-07-01	unreplicated	ENCBS167GLR	/experiments/ENCSR960AIZ/
BSS00212	chorion male embryo (16 weeks)	chorion	Placenta & EEM		#E10000	Tissue	CHORION	16	male	tissue			embryonic	Roadmap (Novel)	H3K27me3	released	embryonic	16	week	male		NA		No	ENCDO150YZC	ENCDO150YZC	ENCSR364OZJ	ChIP-seq	H3K27me3	Roadmap	/labs/joseph-costello/	2013-07-01	unreplicated	ENCBS167GLR	/experiments/ENCSR364OZJ/
BSS00212	chorion male embryo (16 weeks)	chorion	Placenta & EEM		#E10000	Tissue	CHORION	16	male	tissue			embryonic	Roadmap (Novel)	H3K27ac	released	embryonic	16	week	male		NA		No	ENCDO150YZC	ENCDO150YZC	ENCSR909ZLE	ChIP-seq	H3K27ac	Roadmap	/labs/joseph-costello/	2013-07-01	unreplicated	ENCBS167GLR	/experiments/ENCSR909ZLE/
BSS00212	chorion male embryo (16 weeks)	chorion	Placenta & EEM		#E10000	Tissue	CHORION	16	male	tissue			embryonic	Roadmap (Novel)	H3K4me1	released	embryonic	16	week	male		NA		No	ENCDO150YZC	ENCDO150YZC	ENCSR767WVZ	ChIP-seq	H3K4me1	Roadmap	/labs/joseph-costello/	2013-07-01	unreplicated	ENCBS167GLR	/experiments/ENCSR767WVZ/
BSS00214	chorionic villus embryo (16 weeks)	chorionic villus	Placenta & EEM		#E10000	Tissue	CHORIONIC VILLUS	16	unknown/mixed	tissue			embryonic	Roadmap (Novel)	H3K4me3	released	embryonic	16	week	unknown		NA		No	ENCDO918HJM	ENCDO918HJM	ENCSR313SEO	ChIP-seq	H3K4me3	Roadmap	/labs/joseph-costello/	2013-07-01	unreplicated	ENCBS314NZA	/experiments/ENCSR313SEO/
BSS00214	chorionic villus embryo (16 weeks)	chorionic villus	Placenta & EEM		#E10000	Tissue	CHORIONIC VILLUS	16	unknown/mixed	tissue			embryonic	Roadmap (Novel)	H3K9me3	released	embryonic	16	week	unknown		NA		No	ENCDO918HJM	ENCDO918HJM	ENCSR671JMQ	ChIP-seq	H3K9me3	Roadmap	/labs/joseph-costello/	2013-07-01	unreplicated	ENCBS314NZA	/experiments/ENCSR671JMQ/
BSS00214	chorionic villus embryo (16 weeks)	chorionic villus	Placenta & EEM		#E10000	Tissue	CHORIONIC VILLUS	16	unknown/mixed	tissue			embryonic	Roadmap (Novel)	H3K27me3	released	embryonic	16	week	unknown		NA		No	ENCDO918HJM	ENCDO918HJM	ENCSR949HMJ	ChIP-seq	H3K27me3	Roadmap	/labs/joseph-costello/	2013-07-01	unreplicated	ENCBS314NZA	/experiments/ENCSR949HMJ/
BSS00214	chorionic villus embryo (16 weeks)	chorionic villus	Placenta & EEM		#E10000	Tissue	CHORIONIC VILLUS	16	unknown/mixed	tissue			embryonic	Roadmap (Novel)	H3K27ac	released	embryonic	16	week	unknown		NA		No	ENCDO918HJM	ENCDO918HJM	ENCSR963LVX	ChIP-seq	H3K27ac	Roadmap	/labs/joseph-costello/	2013-07-01	unreplicated	ENCBS314NZA	/experiments/ENCSR963LVX/
BSS00214	chorionic villus embryo (16 weeks)	chorionic villus	Placenta & EEM		#E10000	Tissue	CHORIONIC VILLUS	16	unknown/mixed	tissue			embryonic	Roadmap (Novel)	H3K4me1	released	embryonic	16	week	unknown		NA		No	ENCDO918HJM	ENCDO918HJM	ENCSR579OVQ	ChIP-seq	H3K4me1	Roadmap	/labs/joseph-costello/	2013-07-01	unreplicated	ENCBS314NZA	/experiments/ENCSR579OVQ/
BSS00214	chorionic villus embryo (16 weeks)	chorionic villus	Placenta & EEM		#E10000	Tissue	CHORIONIC VILLUS	16	unknown/mixed	tissue			embryonic	Roadmap (Novel)	H3K36me3	released	embryonic	16	week	unknown		NA		No	ENCDO918HJM	ENCDO918HJM	ENCSR649FAP	ChIP-seq	H3K36me3	Roadmap	/labs/joseph-costello/	2013-07-01	unreplicated	ENCBS314NZA	/experiments/ENCSR649FAP/
BSS00215	chorionic villus female embryo (40 weeks)	chorionic villus	Placenta & EEM		#E10000	Tissue	CHORIONIC VILLUS	40	female	tissue			embryonic	Roadmap (Novel)	H3K36me3	released	embryonic	40	week	female		NA		No	ENCDO651ROT	ENCDO651ROT	ENCSR836KDL	ChIP-seq	H3K36me3	Roadmap	/labs/joseph-costello/	2013-07-01	unreplicated	ENCBS412DCK	/experiments/ENCSR836KDL/
BSS00215	chorionic villus female embryo (40 weeks)	chorionic villus	Placenta & EEM		#E10000	Tissue	CHORIONIC VILLUS	40	female	tissue			embryonic	Roadmap (Novel)	H3K9me3	released	embryonic	40	week	female		NA		No	ENCDO651ROT	ENCDO651ROT	ENCSR660RYC	ChIP-seq	H3K9me3	Roadmap	/labs/joseph-costello/	2013-07-01	unreplicated	ENCBS412DCK	/experiments/ENCSR660RYC/
BSS00215	chorionic villus female embryo (40 weeks)	chorionic villus	Placenta & EEM		#E10000	Tissue	CHORIONIC VILLUS	40	female	tissue			embryonic	Roadmap (Novel)	H3K27ac	released	embryonic	40	week	female		NA		No	ENCDO651ROT	ENCDO651ROT	ENCSR643TBI	ChIP-seq	H3K27ac	Roadmap	/labs/joseph-costello/	2013-07-01	unreplicated	ENCBS412DCK	/experiments/ENCSR643TBI/
BSS00215	chorionic villus female embryo (40 weeks)	chorionic villus	Placenta & EEM		#E10000	Tissue	CHORIONIC VILLUS	40	female	tissue			embryonic	Roadmap (Novel)	H3K4me1	released	embryonic	40	week	female		NA		No	ENCDO651ROT	ENCDO651ROT	ENCSR389OFJ	ChIP-seq	H3K4me1	Roadmap	/labs/joseph-costello/	2013-07-01	unreplicated	ENCBS412DCK	/experiments/ENCSR389OFJ/
BSS00215	chorionic villus female embryo (40 weeks)	chorionic villus	Placenta & EEM		#E10000	Tissue	CHORIONIC VILLUS	40	female	tissue			embryonic	Roadmap (Novel)	H3K27me3	released	embryonic	40	week	female		NA		No	ENCDO651ROT	ENCDO651ROT	ENCSR853JJZ	ChIP-seq	H3K27me3	Roadmap	/labs/joseph-costello/	2013-07-01	unreplicated	ENCBS412DCK	/experiments/ENCSR853JJZ/
BSS00215	chorionic villus female embryo (40 weeks)	chorionic villus	Placenta & EEM		#E10000	Tissue	CHORIONIC VILLUS	40	female	tissue			embryonic	Roadmap (Novel)	H3K4me3	released	embryonic	40	week	female		NA		No	ENCDO651ROT	ENCDO651ROT	ENCSR659FAS	ChIP-seq	H3K4me3	Roadmap	/labs/joseph-costello/	2013-07-01	unreplicated	ENCBS412DCK	/experiments/ENCSR659FAS/
BSS00216	chorionic villus male embryo (16 weeks)	chorionic villus	Placenta & EEM		#E10000	Tissue	CHORIONIC VILLUS	16	male	tissue			embryonic	Roadmap (Novel)	H3K36me3	released	embryonic	16	week	male		NA		No	ENCDO150YZC	ENCDO150YZC	ENCSR203BOA	ChIP-seq	H3K36me3	Roadmap	/labs/joseph-costello/	2013-07-01	unreplicated	ENCBS706YBS	/experiments/ENCSR203BOA/
BSS00216	chorionic villus male embryo (16 weeks)	chorionic villus	Placenta & EEM		#E10000	Tissue	CHORIONIC VILLUS	16	male	tissue			embryonic	Roadmap (Novel)	H3K27me3	released	embryonic	16	week	male		NA		No	ENCDO150YZC	ENCDO150YZC	ENCSR673XMI	ChIP-seq	H3K27me3	Roadmap	/labs/joseph-costello/	2013-07-01	unreplicated	ENCBS706YBS	/experiments/ENCSR673XMI/
BSS00216	chorionic villus male embryo (16 weeks)	chorionic villus	Placenta & EEM		#E10000	Tissue	CHORIONIC VILLUS	16	male	tissue			embryonic	Roadmap (Novel)	H3K4me3	released	embryonic	16	week	male		NA		No	ENCDO150YZC	ENCDO150YZC	ENCSR097PJQ	ChIP-seq	H3K4me3	Roadmap	/labs/joseph-costello/	2013-07-01	unreplicated	ENCBS706YBS	/experiments/ENCSR097PJQ/
BSS00216	chorionic villus male embryo (16 weeks)	chorionic villus	Placenta & EEM		#E10000	Tissue	CHORIONIC VILLUS	16	male	tissue			embryonic	Roadmap (Novel)	H3K27ac	released	embryonic	16	week	male		NA		No	ENCDO150YZC	ENCDO150YZC	ENCSR606WJA	ChIP-seq	H3K27ac	Roadmap	/labs/joseph-costello/	2013-07-01	unreplicated	ENCBS706YBS	/experiments/ENCSR606WJA/
BSS00216	chorionic villus male embryo (16 weeks)	chorionic villus	Placenta & EEM		#E10000	Tissue	CHORIONIC VILLUS	16	male	tissue			embryonic	Roadmap (Novel)	H3K4me1	released	embryonic	16	week	male		NA		No	ENCDO150YZC	ENCDO150YZC	ENCSR397FAN	ChIP-seq	H3K4me1	Roadmap	/labs/joseph-costello/	2013-07-01	unreplicated	ENCBS706YBS	/experiments/ENCSR397FAN/
BSS00216	chorionic villus male embryo (16 weeks)	chorionic villus	Placenta & EEM		#E10000	Tissue	CHORIONIC VILLUS	16	male	tissue			embryonic	Roadmap (Novel)	H3K9me3	released	embryonic	16	week	male		NA		No	ENCDO150YZC	ENCDO150YZC	ENCSR767NPV	ChIP-seq	H3K9me3	Roadmap	/labs/joseph-costello/	2013-07-01	unreplicated	ENCBS706YBS	/experiments/ENCSR767NPV/
BSS00217	chorionic villus male embryo (38 weeks)	chorionic villus	Placenta & EEM		#E10000	Tissue	CHORIONIC VILLUS	38	male	tissue			embryonic	Roadmap (Novel)	H3K9me3	released	embryonic	38	week	male		NA		No	ENCDO974LFM	ENCDO974LFM	ENCSR957TGI	ChIP-seq	H3K9me3	Roadmap	/labs/joseph-costello/	2013-07-01	unreplicated	ENCBS007MVB	/experiments/ENCSR957TGI/
BSS00217	chorionic villus male embryo (38 weeks)	chorionic villus	Placenta & EEM		#E10000	Tissue	CHORIONIC VILLUS	38	male	tissue			embryonic	Roadmap (Novel)	H3K4me1	released	embryonic	38	week	male		NA		No	ENCDO974LFM	ENCDO974LFM	ENCSR473ZFG	ChIP-seq	H3K4me1	Roadmap	/labs/joseph-costello/	2013-07-01	unreplicated	ENCBS007MVB	/experiments/ENCSR473ZFG/
BSS00217	chorionic villus male embryo (38 weeks)	chorionic villus	Placenta & EEM		#E10000	Tissue	CHORIONIC VILLUS	38	male	tissue			embryonic	Roadmap (Novel)	H3K4me3	released	embryonic	38	week	male		NA		No	ENCDO974LFM	ENCDO974LFM	ENCSR320MYR	ChIP-seq	H3K4me3	Roadmap	/labs/joseph-costello/	2013-07-01	unreplicated	ENCBS007MVB	/experiments/ENCSR320MYR/
BSS00217	chorionic villus male embryo (38 weeks)	chorionic villus	Placenta & EEM		#E10000	Tissue	CHORIONIC VILLUS	38	male	tissue			embryonic	Roadmap (Novel)	H3K27me3	released	embryonic	38	week	male		NA		No	ENCDO974LFM	ENCDO974LFM	ENCSR746ZXP	ChIP-seq	H3K27me3	Roadmap	/labs/joseph-costello/	2013-07-01	unreplicated	ENCBS007MVB	/experiments/ENCSR746ZXP/
BSS00217	chorionic villus male embryo (38 weeks)	chorionic villus	Placenta & EEM		#E10000	Tissue	CHORIONIC VILLUS	38	male	tissue			embryonic	Roadmap (Novel)	H3K36me3	released	embryonic	38	week	male		NA		No	ENCDO974LFM	ENCDO974LFM	ENCSR646YBA	ChIP-seq	H3K36me3	Roadmap	/labs/joseph-costello/	2013-07-01	unreplicated	ENCBS007MVB	/experiments/ENCSR646YBA/
BSS00217	chorionic villus male embryo (38 weeks)	chorionic villus	Placenta & EEM		#E10000	Tissue	CHORIONIC VILLUS	38	male	tissue			embryonic	Roadmap (Novel)	H3K27ac	released	embryonic	38	week	male		NA		No	ENCDO974LFM	ENCDO974LFM	ENCSR619POC	ChIP-seq	H3K27ac	Roadmap	/labs/joseph-costello/	2013-07-01	unreplicated	ENCBS007MVB	/experiments/ENCSR619POC/
BSS00218	choroid plexus epithelial cell	choroid plexus epithelial cell	Epithelial	Brain	#FF9D0C	Primary Cell	CHOROID PLEXUS EPITHELIAL CELL	unknown	unknown/mixed	primary cell			unknown/mixed	ENCODE	H3K4me3	released	unknown	unknown		unknown		NA		No	ENCDO097AAA	ENCDO097AAA	ENCSR000DTN	ChIP-seq	H3K4me3	ENCODE	/labs/john-stamatoyannopoulos/	2011-02-01	isogenic	ENCBS559KYO,ENCBS395ENC	/experiments/ENCSR000DTN/
BSS00218	choroid plexus epithelial cell	choroid plexus epithelial cell	Epithelial	Brain	#FF9D0C	Primary Cell	CHOROID PLEXUS EPITHELIAL CELL	unknown	unknown/mixed	primary cell			unknown/mixed	ENCODE	DNase-seq	released	unknown	unknown		unknown		NA		No	ENCDO097AAA	ENCDO097AAA	ENCSR000ENL	DNase-seq		ENCODE	/labs/john-stamatoyannopoulos/	2010-12-01	isogenic	ENCBS395ENC,ENCBS559KYO	/experiments/ENCSR000ENL/
BSS00219	cingulate gyrus female adult (75 years)	cingulate gyrus	Brain		#C5912B	Neural	CINGULATE GYRUS	75	female	tissue			adult	Roadmap 2015	H3K4me3	released	adult	75	year	female		NA		No	ENCDO871IWW	ENCDO871IWW	ENCSR693GVU	ChIP-seq	H3K4me3	Roadmap	/labs/bradley-bernstein/	2013-07-01	unreplicated	ENCBS643TMF	/experiments/ENCSR693GVU/
BSS00219	cingulate gyrus female adult (75 years)	cingulate gyrus	Brain		#C5912B	Neural	CINGULATE GYRUS	75	female	tissue			adult	Roadmap 2015	H3K9ac	released	adult	75	year	female		NA		No	ENCDO871IWW	ENCDO871IWW	ENCSR860PEV	ChIP-seq	H3K9ac	Roadmap	/labs/bradley-bernstein/	2013-07-01	unreplicated	ENCBS643TMF	/experiments/ENCSR860PEV/
BSS00219	cingulate gyrus female adult (75 years)	cingulate gyrus	Brain		#C5912B	Neural	CINGULATE GYRUS	75	female	tissue			adult	Roadmap 2015	H3K36me3	released	adult	75	year	female		NA		No	ENCDO871IWW	ENCDO871IWW	ENCSR323YPH	ChIP-seq	H3K36me3	Roadmap	/labs/bradley-bernstein/	2013-07-01	unreplicated	ENCBS643TMF	/experiments/ENCSR323YPH/
BSS00219	cingulate gyrus female adult (75 years)	cingulate gyrus	Brain		#C5912B	Neural	CINGULATE GYRUS	75	female	tissue			adult	Roadmap 2015	H3K9me3	released	adult	75	year	female		NA		No	ENCDO871IWW	ENCDO871IWW	ENCSR069KYE	ChIP-seq	H3K9me3	Roadmap	/labs/bradley-bernstein/	2013-07-01	unreplicated	ENCBS643TMF	/experiments/ENCSR069KYE/
BSS00219	cingulate gyrus female adult (75 years)	cingulate gyrus	Brain		#C5912B	Neural	CINGULATE GYRUS	75	female	tissue			adult	Roadmap 2015	H3K27ac	released	adult	75	year	female		NA		No	ENCDO871IWW	ENCDO871IWW	ENCSR604JDV	ChIP-seq	H3K27ac	Roadmap	/labs/bradley-bernstein/	2013-07-01	unreplicated	ENCBS643TMF	/experiments/ENCSR604JDV/
BSS00219	cingulate gyrus female adult (75 years)	cingulate gyrus	Brain		#C5912B	Neural	CINGULATE GYRUS	75	female	tissue			adult	Roadmap 2015	H3K4me1	released	adult	75	year	female		NA		No	ENCDO871IWW	ENCDO871IWW	ENCSR117IJB	ChIP-seq	H3K4me1	Roadmap	/labs/bradley-bernstein/	2013-07-01	unreplicated	ENCBS643TMF	/experiments/ENCSR117IJB/
BSS00220	cingulate gyrus male adult (81 year)	cingulate gyrus	Brain		#C5912B	Neural	CINGULATE GYRUS	81	male	tissue			adult	Roadmap 2015	H3K36me3	released	adult	81	year	male		NA		No	ENCDO980BZD	ENCDO980BZD	ENCSR736SFP	ChIP-seq	H3K36me3	Roadmap	/labs/bradley-bernstein/	2013-07-01	unreplicated	ENCBS008HYR	/experiments/ENCSR736SFP/
BSS00220	cingulate gyrus male adult (81 year)	cingulate gyrus	Brain		#C5912B	Neural	CINGULATE GYRUS	81	male	tissue			adult	Roadmap 2015	H3K4me1	released	adult	81	year	male		NA		No	ENCDO980BZD	ENCDO980BZD	ENCSR443NEP	ChIP-seq	H3K4me1	Roadmap	/labs/bradley-bernstein/	2013-07-01	unreplicated	ENCBS008HYR	/experiments/ENCSR443NEP/
BSS00220	cingulate gyrus male adult (81 year)	cingulate gyrus	Brain		#C5912B	Neural	CINGULATE GYRUS	81	male	tissue			adult	Roadmap 2015	H3K27me3	released	adult	81	year	male		NA		No	ENCDO980BZD	ENCDO980BZD	ENCSR022LOH	ChIP-seq	H3K27me3	Roadmap	/labs/bradley-bernstein/	2013-07-01	unreplicated	ENCBS008HYR	/experiments/ENCSR022LOH/
BSS00220	cingulate gyrus male adult (81 year)	cingulate gyrus	Brain		#C5912B	Neural	CINGULATE GYRUS	81	male	tissue			adult	Roadmap 2015	H3K27ac	released	adult	81	year	male		NA		No	ENCDO980BZD	ENCDO980BZD	ENCSR355UYP	ChIP-seq	H3K27ac	Roadmap	/labs/bradley-bernstein/	2013-07-01	unreplicated	ENCBS008HYR	/experiments/ENCSR355UYP/
BSS00220	cingulate gyrus male adult (81 year)	cingulate gyrus	Brain		#C5912B	Neural	CINGULATE GYRUS	81	male	tissue			adult	Roadmap 2015	H3K4me3	released	adult	81	year	male		NA		No	ENCDO980BZD	ENCDO980BZD	ENCSR032BMQ	ChIP-seq	H3K4me3	Roadmap	/labs/bradley-bernstein/	2013-07-01	unreplicated	ENCBS008HYR	/experiments/ENCSR032BMQ/
BSS00220	cingulate gyrus male adult (81 year)	cingulate gyrus	Brain		#C5912B	Neural	CINGULATE GYRUS	81	male	tissue			adult	Roadmap 2015	H3K9me3	released	adult	81	year	male		NA		No	ENCDO980BZD	ENCDO980BZD	ENCSR070GTK	ChIP-seq	H3K9me3	Roadmap	/labs/bradley-bernstein/	2013-07-01	unreplicated	ENCBS678HGK	/experiments/ENCSR070GTK/
BSS00221	CMK	CMK	Cancer	HSC & B-cell	#000000	Other	MYELOGENOUS LEUKEMIA	10	male	cell line			child	ENCODE	DNase-seq	released	child	10	month	male		NA		No	ENCDO000AAH	ENCDO000AAH	ENCSR000EMN	DNase-seq		ENCODE	/labs/john-stamatoyannopoulos/	2010-12-01	unreplicated	ENCBS071ENC	/experiments/ENCSR000EMN/
BSS00222	COLO829	COLO829	Cancer	Epithelial	#000000	Other	MELANOMA	45	male	cell line			adult	ENCODE	DNase-seq	released	adult	45	year	male		NA		No	ENCDO000ACS	ENCDO000ACS	ENCSR000EIN	DNase-seq		ENCODE	/labs/gregory-crawford/	2012-03-01	unreplicated	ENCBS172AAA	/experiments/ENCSR000EIN/
BSS00223	HCEC 1CT	HCEC 1CT	Epithelial	Digestive	#FF9D0C	Primary Cell	COLON EPITHELIAL CELL	unknown	unknown/mixed	cell line			unknown/mixed	ENCODE	DNase-seq	released	unknown	unknown		unknown		NA		No	ENCDO336HXJ	ENCDO336HXJ	ENCSR038XTK	DNase-seq		ENCODE	/labs/john-stamatoyannopoulos/	2017-12-01	isogenic	ENCBS573VIG,ENCBS654NDM	/experiments/ENCSR038XTK/
BSS00227	colonic mucosa female adult (56 years)	colonic mucosa	Digestive		#C58DAA	Tissue	COLON MUCOSA	56	female	tissue			adult	Roadmap (Novel)	H3K9me3	released	adult	56	year	female		NA		No	ENCDO438RUL	ENCDO438RUL	ENCSR749ANR	ChIP-seq	H3K9me3	Roadmap	/labs/bradley-bernstein/	2013-07-01	unreplicated	ENCBS601ZFR	/experiments/ENCSR749ANR/
BSS00227	colonic mucosa female adult (56 years)	colonic mucosa	Digestive		#C58DAA	Tissue	COLON MUCOSA	56	female	tissue			adult	Roadmap (Novel)	H3K4me1	released	adult	56	year	female		NA		No	ENCDO438RUL	ENCDO438RUL	ENCSR714BDG	ChIP-seq	H3K4me1	Roadmap	/labs/bradley-bernstein/	2013-07-01	unreplicated	ENCBS601ZFR	/experiments/ENCSR714BDG/
BSS00227	colonic mucosa female adult (56 years)	colonic mucosa	Digestive		#C58DAA	Tissue	COLON MUCOSA	56	female	tissue			adult	Roadmap (Novel)	H3K27ac	released	adult	56	year	female		NA		No	ENCDO438RUL	ENCDO438RUL	ENCSR175XPY	ChIP-seq	H3K27ac	Roadmap	/labs/bradley-bernstein/	2013-07-01	unreplicated	ENCBS929ZQQ	/experiments/ENCSR175XPY/
BSS00227	colonic mucosa female adult (56 years)	colonic mucosa	Digestive		#C58DAA	Tissue	COLON MUCOSA	56	female	tissue			adult	Roadmap (Novel)	H3K4me3	released	adult	56	year	female		NA		No	ENCDO438RUL	ENCDO438RUL	ENCSR322FGP	ChIP-seq	H3K4me3	Roadmap	/labs/bradley-bernstein/	2013-07-01	unreplicated	ENCBS601ZFR	/experiments/ENCSR322FGP/
BSS00227	colonic mucosa female adult (56 years)	colonic mucosa	Digestive		#C58DAA	Tissue	COLON MUCOSA	56	female	tissue			adult	Roadmap (Novel)	H3K27me3	released	adult	56	year	female		NA		No	ENCDO438RUL	ENCDO438RUL	ENCSR831LTX	ChIP-seq	H3K27me3	Roadmap	/labs/bradley-bernstein/	2013-07-01	unreplicated	ENCBS601ZFR	/experiments/ENCSR831LTX/
BSS00227	colonic mucosa female adult (56 years)	colonic mucosa	Digestive		#C58DAA	Tissue	COLON MUCOSA	56	female	tissue			adult	Roadmap (Novel)	H3K36me3	released	adult	56	year	female		NA		No	ENCDO438RUL	ENCDO438RUL	ENCSR024DUV	ChIP-seq	H3K36me3	Roadmap	/labs/bradley-bernstein/	2013-07-01	unreplicated	ENCBS601ZFR	/experiments/ENCSR024DUV/
BSS00227	colonic mucosa female adult (56 years)	colonic mucosa	Digestive		#C58DAA	Tissue	COLON MUCOSA	56	female	tissue			adult	Roadmap (Novel)	H3K9ac	released	adult	56	year	female		NA		No	ENCDO438RUL	ENCDO438RUL	ENCSR328KRD	ChIP-seq	H3K9ac	Roadmap	/labs/bradley-bernstein/	2013-07-01	unreplicated	ENCBS601ZFR	/experiments/ENCSR328KRD/
BSS00228	colonic mucosa female adult (73 years)	colonic mucosa	Digestive		#C58DAA	Tissue	COLON MUCOSA	73	female	tissue			adult	Roadmap 2015	H3K36me3	released	adult	73	year	female		NA		No	ENCDO159WAM	ENCDO159WAM	ENCSR142BBV	ChIP-seq	H3K36me3	Roadmap	/labs/bradley-bernstein/	2013-07-01	unreplicated	ENCBS478HIJ	/experiments/ENCSR142BBV/
BSS00228	colonic mucosa female adult (73 years)	colonic mucosa	Digestive		#C58DAA	Tissue	COLON MUCOSA	73	female	tissue			adult	Roadmap 2015	H3K9me3	released	adult	73	year	female		NA		No	ENCDO159WAM	ENCDO159WAM	ENCSR294GDI	ChIP-seq	H3K9me3	Roadmap	/labs/bradley-bernstein/	2013-07-01	unreplicated	ENCBS478HIJ	/experiments/ENCSR294GDI/
BSS00228	colonic mucosa female adult (73 years)	colonic mucosa	Digestive		#C58DAA	Tissue	COLON MUCOSA	73	female	tissue			adult	Roadmap 2015	H3K4me3	released	adult	73	year	female		NA		No	ENCDO159WAM	ENCDO159WAM	ENCSR577DVK	ChIP-seq	H3K4me3	Roadmap	/labs/bradley-bernstein/	2013-07-01	unreplicated	ENCBS478HIJ	/experiments/ENCSR577DVK/
BSS00228	colonic mucosa female adult (73 years)	colonic mucosa	Digestive		#C58DAA	Tissue	COLON MUCOSA	73	female	tissue			adult	Roadmap 2015	H3K27me3	released	adult	73	year	female		NA		No	ENCDO159WAM	ENCDO159WAM	ENCSR564RWY	ChIP-seq	H3K27me3	Roadmap	/labs/bradley-bernstein/	2013-07-01	unreplicated	ENCBS478HIJ	/experiments/ENCSR564RWY/
BSS00228	colonic mucosa female adult (73 years)	colonic mucosa	Digestive		#C58DAA	Tissue	COLON MUCOSA	73	female	tissue			adult	Roadmap 2015	H3K27ac	released	adult	73	year	female		NA		No	ENCDO159WAM	ENCDO159WAM	ENCSR327XTS	ChIP-seq	H3K27ac	Roadmap	/labs/bradley-bernstein/	2013-07-01	unreplicated	ENCBS478HIJ	/experiments/ENCSR327XTS/
BSS00228	colonic mucosa female adult (73 years)	colonic mucosa	Digestive		#C58DAA	Tissue	COLON MUCOSA	73	female	tissue			adult	Roadmap 2015	H3K4me1	released	adult	73	year	female		NA		No	ENCDO159WAM	ENCDO159WAM	ENCSR273TNG	ChIP-seq	H3K4me1	Roadmap	/labs/bradley-bernstein/	2013-07-01	unreplicated	ENCBS478HIJ	/experiments/ENCSR273TNG/
BSS00228	colonic mucosa female adult (73 years)	colonic mucosa	Digestive		#C58DAA	Tissue	COLON MUCOSA	73	female	tissue			adult	Roadmap 2015	H3K9ac	released	adult	73	year	female		NA		No	ENCDO159WAM	ENCDO159WAM	ENCSR375DWY	ChIP-seq	H3K9ac	Roadmap	/labs/bradley-bernstein/	2013-07-01	unreplicated	ENCBS478HIJ	/experiments/ENCSR375DWY/
BSS00229	common myeloid progenitor, CD34-positive	common myeloid progenitor, CD34-positive	HSC & B-cell		#55A354	Immune	CD34 CMP	unknown	unknown/mixed	primary cell			unknown/mixed	Roadmap 2015	H3K4me3	released	unknown	unknown		unknown		NA		No	ENCDO930ZLO,ENCDO026AEL	ENCDO930ZLO,ENCDO026AEL,ENCDO387DVY,ENCDO208QJJ,ENCDO908ZKJ,ENCDO233GAL,ENCDO208QJJ,ENCDO387DVY,ENCDO233GAL,ENCDO266GKW,ENCDO026AEL,ENCDO266GKW,ENCDO208QJJ,ENCDO026AEL,ENCDO930ZLO	ENCSR045QJH	ChIP-seq	H3K4me3	Roadmap	/labs/bradley-bernstein/	2013-07-01	anisogenic	ENCBS119ZSZ,ENCBS776VFS	/experiments/ENCSR045QJH/
BSS00229	common myeloid progenitor, CD34-positive	common myeloid progenitor, CD34-positive	HSC & B-cell		#55A354	Immune	CD34 CMP	unknown	unknown/mixed	primary cell			unknown/mixed	Roadmap 2015	H3K4me3	released	unknown	unknown		unknown		NA		No	ENCDO908ZKJ,ENCDO233GAL	ENCDO930ZLO,ENCDO026AEL,ENCDO387DVY,ENCDO208QJJ,ENCDO908ZKJ,ENCDO233GAL,ENCDO208QJJ,ENCDO387DVY,ENCDO233GAL,ENCDO266GKW,ENCDO026AEL,ENCDO266GKW,ENCDO208QJJ,ENCDO026AEL,ENCDO930ZLO	ENCSR672HWL	ChIP-seq	H3K4me3	Roadmap	/labs/bradley-bernstein/	2013-07-01	anisogenic	ENCBS247NGO,ENCBS691MEK	/experiments/ENCSR672HWL/
BSS00229	common myeloid progenitor, CD34-positive	common myeloid progenitor, CD34-positive	HSC & B-cell		#55A354	Immune	CD34 CMP	unknown	unknown/mixed	primary cell			unknown/mixed	Roadmap 2015	H3K4me1	released	unknown	unknown		unknown		NA		No	ENCDO387DVY,ENCDO208QJJ	ENCDO930ZLO,ENCDO026AEL,ENCDO387DVY,ENCDO208QJJ,ENCDO908ZKJ,ENCDO233GAL,ENCDO208QJJ,ENCDO387DVY,ENCDO233GAL,ENCDO266GKW,ENCDO026AEL,ENCDO266GKW,ENCDO208QJJ,ENCDO026AEL,ENCDO930ZLO	ENCSR324EFP	ChIP-seq	H3K4me1	Roadmap	/labs/bradley-bernstein/	2013-07-01	anisogenic	ENCBS211ALQ,ENCBS296HJC	/experiments/ENCSR324EFP/
BSS00229	common myeloid progenitor, CD34-positive	common myeloid progenitor, CD34-positive	HSC & B-cell		#55A354	Immune	CD34 CMP	unknown	unknown/mixed	primary cell			unknown/mixed	Roadmap 2015	H3K9me3	released	unknown	unknown		unknown		NA		No	ENCDO930ZLO,ENCDO026AEL	ENCDO930ZLO,ENCDO026AEL,ENCDO387DVY,ENCDO208QJJ,ENCDO908ZKJ,ENCDO233GAL,ENCDO208QJJ,ENCDO387DVY,ENCDO233GAL,ENCDO266GKW,ENCDO026AEL,ENCDO266GKW,ENCDO208QJJ,ENCDO026AEL,ENCDO930ZLO	ENCSR979RHZ	ChIP-seq	H3K9me3	Roadmap	/labs/bradley-bernstein/	2013-07-01	anisogenic	ENCBS119ZSZ,ENCBS765QZC	/experiments/ENCSR979RHZ/
BSS00229	common myeloid progenitor, CD34-positive	common myeloid progenitor, CD34-positive	HSC & B-cell		#55A354	Immune	CD34 CMP	unknown	unknown/mixed	primary cell			unknown/mixed	Roadmap 2015	H3K4me1	released	unknown	unknown		unknown		NA		No	ENCDO930ZLO,ENCDO026AEL	ENCDO930ZLO,ENCDO026AEL,ENCDO387DVY,ENCDO208QJJ,ENCDO908ZKJ,ENCDO233GAL,ENCDO208QJJ,ENCDO387DVY,ENCDO233GAL,ENCDO266GKW,ENCDO026AEL,ENCDO266GKW,ENCDO208QJJ,ENCDO026AEL,ENCDO930ZLO	ENCSR170NCG	ChIP-seq	H3K4me1	Roadmap	/labs/bradley-bernstein/	2013-07-01	anisogenic	ENCBS119ZSZ,ENCBS699SDX	/experiments/ENCSR170NCG/
BSS00229	common myeloid progenitor, CD34-positive	common myeloid progenitor, CD34-positive	HSC & B-cell		#55A354	Immune	CD34 CMP	unknown	unknown/mixed	primary cell			unknown/mixed	Roadmap 2015	H3K36me3	released	unknown	unknown		unknown		NA		No	ENCDO266GKW,ENCDO208QJJ	ENCDO930ZLO,ENCDO026AEL,ENCDO387DVY,ENCDO208QJJ,ENCDO908ZKJ,ENCDO233GAL,ENCDO208QJJ,ENCDO387DVY,ENCDO233GAL,ENCDO266GKW,ENCDO026AEL,ENCDO266GKW,ENCDO208QJJ,ENCDO026AEL,ENCDO930ZLO	ENCSR106VNH	ChIP-seq	H3K36me3	Roadmap	/labs/bradley-bernstein/	2013-07-01	anisogenic	ENCBS333BRK,ENCBS261RIA	/experiments/ENCSR106VNH/
BSS00229	common myeloid progenitor, CD34-positive	common myeloid progenitor, CD34-positive	HSC & B-cell		#55A354	Immune	CD34 CMP	unknown	unknown/mixed	primary cell			unknown/mixed	Roadmap 2015	H3K27me3	released	unknown	unknown		unknown		NA		No	ENCDO233GAL,ENCDO266GKW	ENCDO930ZLO,ENCDO026AEL,ENCDO387DVY,ENCDO208QJJ,ENCDO908ZKJ,ENCDO233GAL,ENCDO208QJJ,ENCDO387DVY,ENCDO233GAL,ENCDO266GKW,ENCDO026AEL,ENCDO266GKW,ENCDO208QJJ,ENCDO026AEL,ENCDO930ZLO	ENCSR038GYF	ChIP-seq	H3K27me3	Roadmap	/labs/bradley-bernstein/	2013-07-01	anisogenic	ENCBS822UKV,ENCBS766ARY	/experiments/ENCSR038GYF/
BSS00229	common myeloid progenitor, CD34-positive	common myeloid progenitor, CD34-positive	HSC & B-cell		#55A354	Immune	CD34 CMP	unknown	unknown/mixed	primary cell			unknown/mixed	Roadmap 2015	H3K36me3	released	unknown	unknown		unknown		NA		No	ENCDO026AEL,ENCDO930ZLO	ENCDO930ZLO,ENCDO026AEL,ENCDO387DVY,ENCDO208QJJ,ENCDO908ZKJ,ENCDO233GAL,ENCDO208QJJ,ENCDO387DVY,ENCDO233GAL,ENCDO266GKW,ENCDO026AEL,ENCDO266GKW,ENCDO208QJJ,ENCDO026AEL,ENCDO930ZLO	ENCSR920YBY	ChIP-seq	H3K36me3	Roadmap	/labs/bradley-bernstein/	2013-07-01	anisogenic	ENCBS962XDE,ENCBS119ZSZ	/experiments/ENCSR920YBY/
BSS00229	common myeloid progenitor, CD34-positive	common myeloid progenitor, CD34-positive	HSC & B-cell		#55A354	Immune	CD34 CMP	unknown	unknown/mixed	primary cell			unknown/mixed	Roadmap 2015	H3K27me3	released	unknown	unknown		unknown		NA		No	ENCDO026AEL	ENCDO930ZLO,ENCDO026AEL,ENCDO387DVY,ENCDO208QJJ,ENCDO908ZKJ,ENCDO233GAL,ENCDO208QJJ,ENCDO387DVY,ENCDO233GAL,ENCDO266GKW,ENCDO026AEL,ENCDO266GKW,ENCDO208QJJ,ENCDO026AEL,ENCDO930ZLO	ENCSR311OCP	ChIP-seq	H3K27me3	Roadmap	/labs/bradley-bernstein/	2013-07-01	unreplicated	ENCBS486MPJ	/experiments/ENCSR311OCP/
BSS00229	common myeloid progenitor, CD34-positive	common myeloid progenitor, CD34-positive	HSC & B-cell		#55A354	Immune	CD34 CMP	unknown	unknown/mixed	primary cell			unknown/mixed	Roadmap 2015	H3K9me3	released	unknown	unknown		unknown		NA		No	ENCDO208QJJ,ENCDO387DVY	ENCDO930ZLO,ENCDO026AEL,ENCDO387DVY,ENCDO208QJJ,ENCDO908ZKJ,ENCDO233GAL,ENCDO208QJJ,ENCDO387DVY,ENCDO233GAL,ENCDO266GKW,ENCDO026AEL,ENCDO266GKW,ENCDO208QJJ,ENCDO026AEL,ENCDO930ZLO	ENCSR128KIH	ChIP-seq	H3K9me3	Roadmap	/labs/bradley-bernstein/	2013-07-01	anisogenic	ENCBS521OUH,ENCBS339AEE	/experiments/ENCSR128KIH/
BSS00230	common myeloid progenitor, CD34-positive female	common myeloid progenitor, CD34-positive	HSC & B-cell		#55A354	Immune	CD34 CMP	unknown	female	primary cell			unknown/mixed	Roadmap (Novel)	DNase-seq	released	unknown	unknown		female		NA		No	ENCDO950XTR	ENCDO950XTR	ENCSR191EII	DNase-seq		Roadmap	/labs/john-stamatoyannopoulos/	2013-07-01	unreplicated	ENCBS912YBQ	/experiments/ENCSR191EII/
BSS00231	common myeloid progenitor, CD34-positive female adult (27 years)	common myeloid progenitor, CD34-positive	HSC & B-cell		#55A354	Immune	CD34 CMP	27	female	primary cell			adult	Roadmap 2015	H3K4me1	released	adult	27	year	female		NA		No	ENCDO410ZKA,ENCDO707VTH	ENCDO707VTH,ENCDO410ZKA,ENCDO410ZKA,ENCDO707VTH	ENCSR340SGE	ChIP-seq	H3K4me1	Roadmap	/labs/bradley-bernstein/	2013-07-01	anisogenic	ENCBS162BYU,ENCBS238NAP	/experiments/ENCSR340SGE/
BSS00231	common myeloid progenitor, CD34-positive female adult (27 years)	common myeloid progenitor, CD34-positive	HSC & B-cell		#55A354	Immune	CD34 CMP	27	female	primary cell			adult	Roadmap 2015	DNase-seq	released	adult	27	year	female		NA		No	ENCDO707VTH,ENCDO410ZKA	ENCDO707VTH,ENCDO410ZKA,ENCDO410ZKA,ENCDO707VTH	ENCSR122VUW	DNase-seq		Roadmap	/labs/john-stamatoyannopoulos/	2013-07-01	anisogenic	ENCBS238NAP,ENCBS162BYU	/experiments/ENCSR122VUW/
BSS00231	common myeloid progenitor, CD34-positive female adult (27 years)	common myeloid progenitor, CD34-positive	HSC & B-cell		#55A354	Immune	CD34 CMP	27	female	primary cell			adult	Roadmap 2015	H3K9me3	released	adult	27	year	female		NA		No	ENCDO707VTH,ENCDO410ZKA	ENCDO707VTH,ENCDO410ZKA,ENCDO410ZKA,ENCDO707VTH	ENCSR734ESI	ChIP-seq	H3K9me3	Roadmap	/labs/bradley-bernstein/	2013-07-01	anisogenic	ENCBS678CIT,ENCBS395HXI,ENCBS238NAP	/experiments/ENCSR734ESI/
BSS00231	common myeloid progenitor, CD34-positive female adult (27 years)	common myeloid progenitor, CD34-positive	HSC & B-cell		#55A354	Immune	CD34 CMP	27	female	primary cell			adult	Roadmap 2015	H3K27me3	released	adult	27	year	female		NA		No	ENCDO707VTH,ENCDO410ZKA	ENCDO707VTH,ENCDO410ZKA,ENCDO410ZKA,ENCDO707VTH	ENCSR862NIZ	ChIP-seq	H3K27me3	Roadmap	/labs/bradley-bernstein/	2013-07-01	anisogenic	ENCBS238NAP,ENCBS678CIT,ENCBS395HXI	/experiments/ENCSR862NIZ/
BSS00231	common myeloid progenitor, CD34-positive female adult (27 years)	common myeloid progenitor, CD34-positive	HSC & B-cell		#55A354	Immune	CD34 CMP	27	female	primary cell			adult	Roadmap 2015	H3K27ac	released	adult	27	year	female		NA		No	ENCDO707VTH,ENCDO410ZKA	ENCDO707VTH,ENCDO410ZKA,ENCDO410ZKA,ENCDO707VTH	ENCSR891KSP	ChIP-seq	H3K27ac	Roadmap	/labs/bradley-bernstein/	2013-07-01	anisogenic	ENCBS238NAP,ENCBS162BYU	/experiments/ENCSR891KSP/
BSS00231	common myeloid progenitor, CD34-positive female adult (27 years)	common myeloid progenitor, CD34-positive	HSC & B-cell		#55A354	Immune	CD34 CMP	27	female	primary cell			adult	Roadmap 2015	H3K4me3	released	adult	27	year	female		NA		No	ENCDO707VTH,ENCDO410ZKA	ENCDO707VTH,ENCDO410ZKA,ENCDO410ZKA,ENCDO707VTH	ENCSR681HMF	ChIP-seq	H3K4me3	Roadmap	/labs/bradley-bernstein/	2013-07-01	anisogenic	ENCBS678CIT,ENCBS395HXI	/experiments/ENCSR681HMF/
BSS00231	common myeloid progenitor, CD34-positive female adult (27 years)	common myeloid progenitor, CD34-positive	HSC & B-cell		#55A354	Immune	CD34 CMP	27	female	primary cell			adult	Roadmap 2015	H3K36me3	released	adult	27	year	female		NA		No	ENCDO707VTH,ENCDO410ZKA	ENCDO707VTH,ENCDO410ZKA,ENCDO410ZKA,ENCDO707VTH	ENCSR731OMG	ChIP-seq	H3K36me3	Roadmap	/labs/bradley-bernstein/	2013-07-01	anisogenic	ENCBS238NAP,ENCBS678CIT,ENCBS395HXI	/experiments/ENCSR731OMG/
BSS00232	common myeloid progenitor, CD34-positive female adult (33 years)	common myeloid progenitor, CD34-positive	HSC & B-cell		#55A354	Immune	CD34 CMP	33	female	primary cell			adult	Roadmap 2015	H3K36me3	released	adult	33	year	female		NA		No	ENCDO412QUR	ENCDO412QUR	ENCSR164ROX	ChIP-seq	H3K36me3	Roadmap	/labs/bradley-bernstein/	2013-07-01	unreplicated	ENCBS121LTF	/experiments/ENCSR164ROX/
BSS00232	common myeloid progenitor, CD34-positive female adult (33 years)	common myeloid progenitor, CD34-positive	HSC & B-cell		#55A354	Immune	CD34 CMP	33	female	primary cell			adult	Roadmap 2015	H3K27me3	released	adult	33	year	female		NA		No	ENCDO412QUR	ENCDO412QUR	ENCSR355PUX	ChIP-seq	H3K27me3	Roadmap	/labs/bradley-bernstein/	2013-07-01	isogenic	ENCBS007CJY,ENCBS121LTF	/experiments/ENCSR355PUX/
BSS00232	common myeloid progenitor, CD34-positive female adult (33 years)	common myeloid progenitor, CD34-positive	HSC & B-cell		#55A354	Immune	CD34 CMP	33	female	primary cell			adult	Roadmap 2015	H3K27ac	released	adult	33	year	female		NA		No	ENCDO412QUR	ENCDO412QUR	ENCSR620AZM	ChIP-seq	H3K27ac	Roadmap	/labs/bradley-bernstein/	2013-07-01	unreplicated	ENCBS121LTF	/experiments/ENCSR620AZM/
BSS00232	common myeloid progenitor, CD34-positive female adult (33 years)	common myeloid progenitor, CD34-positive	HSC & B-cell		#55A354	Immune	CD34 CMP	33	female	primary cell			adult	Roadmap 2015	H3K9me3	released	adult	33	year	female		NA		No	ENCDO412QUR	ENCDO412QUR	ENCSR957WQX	ChIP-seq	H3K9me3	Roadmap	/labs/bradley-bernstein/	2013-07-01	unreplicated	ENCBS007CJY	/experiments/ENCSR957WQX/
BSS00232	common myeloid progenitor, CD34-positive female adult (33 years)	common myeloid progenitor, CD34-positive	HSC & B-cell		#55A354	Immune	CD34 CMP	33	female	primary cell			adult	Roadmap 2015	H3K4me3	released	adult	33	year	female		NA		No	ENCDO412QUR	ENCDO412QUR	ENCSR136QKZ	ChIP-seq	H3K4me3	Roadmap	/labs/bradley-bernstein/	2013-07-01	unreplicated	ENCBS007CJY	/experiments/ENCSR136QKZ/
BSS00232	common myeloid progenitor, CD34-positive female adult (33 years)	common myeloid progenitor, CD34-positive	HSC & B-cell		#55A354	Immune	CD34 CMP	33	female	primary cell			adult	Roadmap 2015	DNase-seq	released	adult	33	year	female		NA		No	ENCDO412QUR	ENCDO412QUR	ENCSR468ZXN	DNase-seq		Roadmap	/labs/john-stamatoyannopoulos/	2013-07-01	unreplicated	ENCBS121LTF	/experiments/ENCSR468ZXN/
BSS00232	common myeloid progenitor, CD34-positive female adult (33 years)	common myeloid progenitor, CD34-positive	HSC & B-cell		#55A354	Immune	CD34 CMP	33	female	primary cell			adult	Roadmap 2015	H3K4me1	released	adult	33	year	female		NA		No	ENCDO412QUR	ENCDO412QUR	ENCSR401CJA	ChIP-seq	H3K4me1	Roadmap	/labs/bradley-bernstein/	2013-07-01	unreplicated	ENCBS007CJY	/experiments/ENCSR401CJA/
BSS00233	common myeloid progenitor, CD34-positive female adult (50 years)	common myeloid progenitor, CD34-positive	HSC & B-cell		#55A354	Immune	CD34 CMP	50	female	primary cell			adult	Roadmap (Novel)	DNase-seq	released	adult	50	year	female		NA		No	ENCDO957RHA	ENCDO957RHA	ENCSR320TUJ	DNase-seq		Roadmap	/labs/john-stamatoyannopoulos/	2013-07-01	unreplicated	ENCBS919HJT	/experiments/ENCSR320TUJ/
BSS00234	common myeloid progenitor, CD34-positive male	common myeloid progenitor, CD34-positive	HSC & B-cell		#55A354	Immune	CD34 CMP	unknown	male	primary cell			unknown/mixed	Roadmap (Novel)	DNase-seq	released	unknown	unknown		male		NA		No	ENCDO802OIW	ENCDO802OIW	ENCSR564TUY	DNase-seq		Roadmap	/labs/john-stamatoyannopoulos/	2013-07-01	unreplicated	ENCBS078RTI	/experiments/ENCSR564TUY/
BSS00235	common myeloid progenitor, CD34-positive male adult	common myeloid progenitor, CD34-positive	HSC & B-cell		#55A354	Immune	CD34 CMP	unknown	male	primary cell			adult	Roadmap (Novel)	H3K4me3	released	adult	unknown		male		NA		No	ENCDO642MQK	ENCDO642MQK	ENCSR163ALM	ChIP-seq	H3K4me3	Roadmap	/labs/bradley-bernstein/	2013-07-01	unreplicated	ENCBS232JRB	/experiments/ENCSR163ALM/
BSS00235	common myeloid progenitor, CD34-positive male adult	common myeloid progenitor, CD34-positive	HSC & B-cell		#55A354	Immune	CD34 CMP	unknown	male	primary cell			adult	Roadmap (Novel)	DNase-seq	released	adult	unknown		male		NA		No	ENCDO642MQK	ENCDO642MQK	ENCSR271QSV	DNase-seq		Roadmap	/labs/john-stamatoyannopoulos/	2013-07-01	unreplicated	ENCBS321FUP	/experiments/ENCSR271QSV/
BSS00236	common myeloid progenitor, CD34-positive male adult (23 years)	common myeloid progenitor, CD34-positive	HSC & B-cell		#55A354	Immune	CD34 CMP	23	male	primary cell			adult	Roadmap (Novel)	DNase-seq	released	adult	23	year	male		NA		No	ENCDO015OUZ	ENCDO015OUZ	ENCSR639ZJI	DNase-seq		Roadmap	/labs/john-stamatoyannopoulos/	2013-07-01	unreplicated	ENCBS868IZQ	/experiments/ENCSR639ZJI/
BSS00237	common myeloid progenitor, CD34-positive male adult (36 years)	common myeloid progenitor, CD34-positive	HSC & B-cell		#55A354	Immune	CD34 CMP	36	male	primary cell			adult	Roadmap 2015	DNase-seq	released	adult	36	year	male		NA		No	ENCDO441UHQ	ENCDO441UHQ	ENCSR453EVC	DNase-seq		Roadmap	/labs/john-stamatoyannopoulos/	2013-07-01	unreplicated	ENCBS602GFU	/experiments/ENCSR453EVC/
BSS00237	common myeloid progenitor, CD34-positive male adult (36 years)	common myeloid progenitor, CD34-positive	HSC & B-cell		#55A354	Immune	CD34 CMP	36	male	primary cell			adult	Roadmap 2015	H3K4me1	released	adult	36	year	male		NA		No	ENCDO441UHQ	ENCDO441UHQ	ENCSR196KYU	ChIP-seq	H3K4me1	Roadmap	/labs/bradley-bernstein/	2013-07-01	unreplicated	ENCBS021OJJ	/experiments/ENCSR196KYU/
BSS00237	common myeloid progenitor, CD34-positive male adult (36 years)	common myeloid progenitor, CD34-positive	HSC & B-cell		#55A354	Immune	CD34 CMP	36	male	primary cell			adult	Roadmap 2015	H3K27me3	released	adult	36	year	male		NA		No	ENCDO441UHQ	ENCDO441UHQ	ENCSR011QFP	ChIP-seq	H3K27me3	Roadmap	/labs/bradley-bernstein/	2013-07-01	unreplicated	ENCBS304FVE	/experiments/ENCSR011QFP/
BSS00237	common myeloid progenitor, CD34-positive male adult (36 years)	common myeloid progenitor, CD34-positive	HSC & B-cell		#55A354	Immune	CD34 CMP	36	male	primary cell			adult	Roadmap 2015	H3K36me3	released	adult	36	year	male		NA		No	ENCDO441UHQ	ENCDO441UHQ	ENCSR268JEO	ChIP-seq	H3K36me3	Roadmap	/labs/bradley-bernstein/	2013-07-01	unreplicated	ENCBS444JIJ	/experiments/ENCSR268JEO/
BSS00237	common myeloid progenitor, CD34-positive male adult (36 years)	common myeloid progenitor, CD34-positive	HSC & B-cell		#55A354	Immune	CD34 CMP	36	male	primary cell			adult	Roadmap 2015	H3K9me3	released	adult	36	year	male		NA		No	ENCDO441UHQ	ENCDO441UHQ	ENCSR179MIQ	ChIP-seq	H3K9me3	Roadmap	/labs/bradley-bernstein/	2013-07-01	unreplicated	ENCBS900BWQ	/experiments/ENCSR179MIQ/
BSS00237	common myeloid progenitor, CD34-positive male adult (36 years)	common myeloid progenitor, CD34-positive	HSC & B-cell		#55A354	Immune	CD34 CMP	36	male	primary cell			adult	Roadmap 2015	H3K4me3	released	adult	36	year	male		NA		No	ENCDO441UHQ	ENCDO441UHQ	ENCSR438DSO	ChIP-seq	H3K4me3	Roadmap	/labs/bradley-bernstein/	2013-07-01	unreplicated	ENCBS467FEY	/experiments/ENCSR438DSO/
BSS00238	common myeloid progenitor, CD34-positive male adult (37 years)	common myeloid progenitor, CD34-positive	HSC & B-cell		#55A354	Immune	CD34 CMP	37	male	primary cell			adult	Roadmap (Novel)	DNase-seq	released	adult	37	year	male		NA		No	ENCDO028NGF	ENCDO028NGF	ENCSR772HUG	DNase-seq		Roadmap	/labs/john-stamatoyannopoulos/	2013-07-01	unreplicated	ENCBS722AKC	/experiments/ENCSR772HUG/
BSS00239	common myeloid progenitor, CD34-positive male adult (42 years)	common myeloid progenitor, CD34-positive	HSC & B-cell		#55A354	Immune	CD34 CMP	42	male	primary cell			adult	Roadmap 2015	H3K4me1	released	adult	42	year	male		NA		No	ENCDO459DTQ	ENCDO459DTQ	ENCSR691CSS	ChIP-seq	H3K4me1	Roadmap	/labs/bradley-bernstein/	2013-07-01	unreplicated	ENCBS410CRU	/experiments/ENCSR691CSS/
BSS00239	common myeloid progenitor, CD34-positive male adult (42 years)	common myeloid progenitor, CD34-positive	HSC & B-cell		#55A354	Immune	CD34 CMP	42	male	primary cell			adult	Roadmap 2015	DNase-seq	released	adult	42	year	male		NA		No	ENCDO459DTQ	ENCDO459DTQ	ENCSR495INQ	DNase-seq		Roadmap	/labs/john-stamatoyannopoulos/	2013-07-01	unreplicated	ENCBS410CRU	/experiments/ENCSR495INQ/
BSS00239	common myeloid progenitor, CD34-positive male adult (42 years)	common myeloid progenitor, CD34-positive	HSC & B-cell		#55A354	Immune	CD34 CMP	42	male	primary cell			adult	Roadmap 2015	H3K9me3	released	adult	42	year	male		NA		No	ENCDO459DTQ	ENCDO459DTQ	ENCSR245ZCU	ChIP-seq	H3K9me3	Roadmap	/labs/bradley-bernstein/	2013-07-01	unreplicated	ENCBS410CRU	/experiments/ENCSR245ZCU/
BSS00239	common myeloid progenitor, CD34-positive male adult (42 years)	common myeloid progenitor, CD34-positive	HSC & B-cell		#55A354	Immune	CD34 CMP	42	male	primary cell			adult	Roadmap 2015	H3K27me3	released	adult	42	year	male		NA		No	ENCDO459DTQ	ENCDO459DTQ	ENCSR458PCE	ChIP-seq	H3K27me3	Roadmap	/labs/bradley-bernstein/	2013-07-01	unreplicated	ENCBS410CRU	/experiments/ENCSR458PCE/
BSS00239	common myeloid progenitor, CD34-positive male adult (42 years)	common myeloid progenitor, CD34-positive	HSC & B-cell		#55A354	Immune	CD34 CMP	42	male	primary cell			adult	Roadmap 2015	H3K4me3	released	adult	42	year	male		NA		No	ENCDO459DTQ	ENCDO459DTQ	ENCSR192GUR	ChIP-seq	H3K4me3	Roadmap	/labs/bradley-bernstein/	2013-07-01	unreplicated	ENCBS410CRU	/experiments/ENCSR192GUR/
BSS00239	common myeloid progenitor, CD34-positive male adult (42 years)	common myeloid progenitor, CD34-positive	HSC & B-cell		#55A354	Immune	CD34 CMP	42	male	primary cell			adult	Roadmap 2015	H3K36me3	released	adult	42	year	male		NA		No	ENCDO459DTQ	ENCDO459DTQ	ENCSR060YIB	ChIP-seq	H3K36me3	Roadmap	/labs/bradley-bernstein/	2013-07-01	unreplicated	ENCBS410CRU	/experiments/ENCSR060YIB/
BSS00240	common myeloid progenitor, CD34-positive male adult (43 years)	common myeloid progenitor, CD34-positive	HSC & B-cell		#55A354	Immune	CD34 CMP	43	male	primary cell			adult	Roadmap (Novel)	DNase-seq	released	adult	43	year	male		NA		No	ENCDO147FTI	ENCDO147FTI	ENCSR735BIM	DNase-seq		Roadmap	/labs/john-stamatoyannopoulos/	2013-07-01	unreplicated	ENCBS771DBI	/experiments/ENCSR735BIM/
BSS00241	common myeloid progenitor, CD34-positive male adult (49 years)	common myeloid progenitor, CD34-positive	HSC & B-cell		#55A354	Immune	CD34 CMP	49	male	primary cell			adult	Roadmap (Novel)	DNase-seq	released	adult	49	year	male		NA		No	ENCDO898ATX	ENCDO898ATX	ENCSR281HBB	DNase-seq		Roadmap	/labs/john-stamatoyannopoulos/	2013-07-01	unreplicated	ENCBS320LLR	/experiments/ENCSR281HBB/
BSS00242	coronary artery female adult (51 year)	coronary artery	Heart		#D56F80	Tissue	CORONARY ARTERY	51	female	tissue			adult	ENCODE	DNase-seq	released	adult	51	year	female		NA		No	ENCDO271OUW	ENCDO271OUW	ENCSR999TSD	DNase-seq		ENCODE	/labs/john-stamatoyannopoulos/	2017-11-01	unreplicated	ENCBS533FWX	/experiments/ENCSR999TSD/
BSS00242	coronary artery female adult (51 year)	coronary artery	Heart		#D56F80	Tissue	CORONARY ARTERY	51	female	tissue			adult	ENCODE	ATAC-seq	released	adult	51	year	female		NA		No	ENCDO271OUW	ENCDO271OUW	ENCSR584AXZ	ATAC-seq		ENCODE	/labs/michael-snyder/	2017-06-01	unreplicated	ENCBS702KSL	/experiments/ENCSR584AXZ/
BSS00243	coronary artery female adult (53 years)	coronary artery	Heart		#D56F80	Tissue	CORONARY ARTERY	53	female	tissue			adult	ENCODE	H3K27ac	released	adult	53	year	female		NA		No	ENCDO793LXB	ENCDO793LXB	ENCSR443UYU	ChIP-seq	H3K27ac	ENCODE	/labs/bradley-bernstein/	2016-11-01	unreplicated	ENCBS474IPU	/experiments/ENCSR443UYU/
BSS00243	coronary artery female adult (53 years)	coronary artery	Heart		#D56F80	Tissue	CORONARY ARTERY	53	female	tissue			adult	ENCODE	DNase-seq	released	adult	53	year	female		NA		No	ENCDO793LXB	ENCDO793LXB	ENCSR060HPL	DNase-seq		ENCODE	/labs/john-stamatoyannopoulos/	2017-10-01	unreplicated	ENCBS212IQG	/experiments/ENCSR060HPL/
BSS00243	coronary artery female adult (53 years)	coronary artery	Heart		#D56F80	Tissue	CORONARY ARTERY	53	female	tissue			adult	ENCODE	H3K4me3	released	adult	53	year	female		NA		No	ENCDO793LXB	ENCDO793LXB	ENCSR343ZOV	ChIP-seq	H3K4me3	ENCODE	/labs/bradley-bernstein/	2016-11-01	isogenic	ENCBS474IPU	/experiments/ENCSR343ZOV/
BSS00244	CWRU1	CWRU1	iPSC		#69608A	Stem-like	iPSC	unknown	male	cell line			unknown/mixed	ENCODE	DNase-seq	released	unknown	unknown		male		NA		No	ENCDO298AAA	ENCDO298AAA	ENCSR000EKI	DNase-seq		ENCODE	/labs/gregory-crawford/	2012-03-01	unreplicated	ENCBS334AAA	/experiments/ENCSR000EKI/
BSS00246	Daoy	Daoy	Cancer	Brain	#000000	Other	DESMOPLASTIC MEDULLOBLASTOMA	4	male	cell line			child	ENCODE	DNase-seq	released	child	4	year	male		NA		No	ENCDO735HIP	ENCDO735HIP	ENCSR346IHH	DNase-seq		ENCODE	/labs/john-stamatoyannopoulos/	2015-08-01	isogenic	ENCBS055ILX,ENCBS812KQP	/experiments/ENCSR346IHH/
BSS00250	dedifferentiated amniotic fluid mesenchymal stem cell male embryo (15 weeks)	dedifferentiated amniotic fluid mesenchymal stem cell	Mesench		#B65C73	Tissue	AMNIOTIC FLUID FROM MSC	15	male	primary cell			embryonic	ENCODE	DNase-seq	released	embryonic	15	week	male		NA		No	ENCDO942PSS	ENCDO942PSS	ENCSR820WLP	DNase-seq		ENCODE	/labs/john-stamatoyannopoulos/	2016-05-01	isogenic	ENCBS167CXV,ENCBS469CDX	/experiments/ENCSR820WLP/
BSS00258	dermis blood vessel endothelial cell female adult	dermis blood vessel endothelial cell	Endothelial		#FFCA0C	Primary Cell	DERMIS BLOOD VESSEL ENDOTHELIAL CELL	unknown	female	primary cell			adult	ENCODE	DNase-seq	released	adult	unknown		female		NA		Yes - Maybe	ENCDO239AAA	ENCDO239AAA,ENCDO240AAA	ENCSR000ENX	DNase-seq		ENCODE	/labs/john-stamatoyannopoulos/	2011-10-01	isogenic	ENCBS312AAA,ENCBS835GOB	/experiments/ENCSR000ENX/
BSS00258	dermis blood vessel endothelial cell female adult	dermis blood vessel endothelial cell	Endothelial		#FFCA0C	Primary Cell	DERMIS BLOOD VESSEL ENDOTHELIAL CELL	unknown	female	primary cell			adult	ENCODE	DNase-seq	released	adult	unknown		female		NA		Yes - Maybe	ENCDO240AAA	ENCDO239AAA,ENCDO240AAA	ENCSR000ENY	DNase-seq		ENCODE	/labs/john-stamatoyannopoulos/	2010-12-01	isogenic	ENCBS313AAA,ENCBS439XPX	/experiments/ENCSR000ENY/
BSS00260	dermis blood vessel endothelial cell male newborn	dermis blood vessel endothelial cell	Endothelial		#FFCA0C	Primary Cell	DERMIS BLOOD VESSEL ENDOTHELIAL CELL	unknown	male	primary cell			newborn	ENCODE	DNase-seq	released	newborn	unknown		male		NA		Yes - Maybe	ENCDO241AAA	ENCDO241AAA,ENCDO244AAA	ENCSR000ENZ	DNase-seq		ENCODE	/labs/john-stamatoyannopoulos/	2010-12-01	isogenic	ENCBS314AAA,ENCBS663WED	/experiments/ENCSR000ENZ/
BSS00260	dermis blood vessel endothelial cell male newborn	dermis blood vessel endothelial cell	Endothelial		#FFCA0C	Primary Cell	DERMIS BLOOD VESSEL ENDOTHELIAL CELL	unknown	male	primary cell			newborn	ENCODE	DNase-seq	released	newborn	unknown		male		NA		Yes - Maybe	ENCDO244AAA	ENCDO241AAA,ENCDO244AAA	ENCSR000EOC	DNase-seq		ENCODE	/labs/john-stamatoyannopoulos/	2010-12-01	isogenic	ENCBS317AAA,ENCBS692KAB	/experiments/ENCSR000EOC/
BSS00262	dermis microvascular lymphatic vessel endothelial cell female	dermis microvascular lymphatic vessel endothelial cell	Endothelial		#FFCA0C	Primary Cell	DERMIS LYMPHATIC VESSEL ENDOTHELIAL CELL	unknown	female	primary cell			unknown/mixed	ENCODE	DNase-seq	released	unknown	unknown		female		NA		No	ENCDO242AAA	ENCDO242AAA	ENCSR000EOA	DNase-seq		ENCODE	/labs/john-stamatoyannopoulos/	2010-12-01	isogenic	ENCBS315AAA,ENCBS633QEK	/experiments/ENCSR000EOA/
BSS00264	dermis microvascular lymphatic vessel endothelial cell male	dermis microvascular lymphatic vessel endothelial cell	Endothelial		#FFCA0C	Primary Cell	DERMIS LYMPHATIC VESSEL ENDOTHELIAL CELL	unknown	male	primary cell			unknown/mixed	ENCODE	DNase-seq	released	unknown	unknown		male		NA		No	ENCDO243AAA	ENCDO243AAA	ENCSR000EOB	DNase-seq		ENCODE	/labs/john-stamatoyannopoulos/	2010-12-01	isogenic	ENCBS316AAA,ENCBS815MJP	/experiments/ENCSR000EOB/
BSS00267	DND-41	DND-41	Cancer	Blood & T-cell	#000000	Other	ACUTE LYMPHOBLASTIC LEUKEMIA	13	male	cell line			child	ENCODE 2012	H3K79me2	released	child	13	year	male		NA		No	ENCDO183AAA	ENCDO183AAA	ENCSR000ARB	ChIP-seq	H3K79me2	ENCODE	/labs/bradley-bernstein/	2012-03-01	isogenic	ENCBS282AAA,ENCBS688JZQ	/experiments/ENCSR000ARB/
BSS00267	DND-41	DND-41	Cancer	Blood & T-cell	#000000	Other	ACUTE LYMPHOBLASTIC LEUKEMIA	13	male	cell line			child	ENCODE 2012	H4K20me1	released	child	13	year	male		NA		No	ENCDO183AAA	ENCDO183AAA	ENCSR000ARC	ChIP-seq	H4K20me1	ENCODE	/labs/bradley-bernstein/	2012-03-01	isogenic	ENCBS282AAA,ENCBS688JZQ	/experiments/ENCSR000ARC/
BSS00267	DND-41	DND-41	Cancer	Blood & T-cell	#000000	Other	ACUTE LYMPHOBLASTIC LEUKEMIA	13	male	cell line			child	ENCODE 2012	H3K4me3	released	child	13	year	male		NA		No	ENCDO183AAA	ENCDO183AAA	ENCSR000ARA	ChIP-seq	H3K4me3	ENCODE	/labs/bradley-bernstein/	2012-03-01	isogenic	ENCBS688JZQ,ENCBS282AAA	/experiments/ENCSR000ARA/
BSS00267	DND-41	DND-41	Cancer	Blood & T-cell	#000000	Other	ACUTE LYMPHOBLASTIC LEUKEMIA	13	male	cell line			child	ENCODE 2012	H2AFZ	released	child	13	year	male		NA		No	ENCDO183AAA	ENCDO183AAA	ENCSR000AQV	ChIP-seq	H2AFZ	ENCODE	/labs/bradley-bernstein/	2012-03-01	isogenic	ENCBS282AAA,ENCBS688JZQ	/experiments/ENCSR000AQV/
BSS00267	DND-41	DND-41	Cancer	Blood & T-cell	#000000	Other	ACUTE LYMPHOBLASTIC LEUKEMIA	13	male	cell line			child	ENCODE 2012	H3K4me3	released	child	13	year	male		NA		No	ENCDO183AAA	ENCDO183AAA	ENCSR564VIX	ChIP-seq	H3K4me3	ENCODE	/labs/bradley-bernstein/	2016-11-01	isogenic	ENCBS688JZQ,ENCBS439IWV	/experiments/ENCSR564VIX/
BSS00267	DND-41	DND-41	Cancer	Blood & T-cell	#000000	Other	ACUTE LYMPHOBLASTIC LEUKEMIA	13	male	cell line			child	ENCODE 2012	H3K4me1	released	child	13	year	male		NA		No	ENCDO183AAA	ENCDO183AAA	ENCSR000AQY	ChIP-seq	H3K4me1	ENCODE	/labs/bradley-bernstein/	2012-03-01	isogenic	ENCBS282AAA,ENCBS688JZQ	/experiments/ENCSR000AQY/
BSS00267	DND-41	DND-41	Cancer	Blood & T-cell	#000000	Other	ACUTE LYMPHOBLASTIC LEUKEMIA	13	male	cell line			child	ENCODE 2012	H3K9ac	released	child	13	year	male		NA		No	ENCDO183AAA	ENCDO183AAA	ENCSR000ARY	ChIP-seq	H3K9ac	ENCODE	/labs/bradley-bernstein/	2012-03-01	isogenic	ENCBS282AAA,ENCBS688JZQ	/experiments/ENCSR000ARY/
BSS00267	DND-41	DND-41	Cancer	Blood & T-cell	#000000	Other	ACUTE LYMPHOBLASTIC LEUKEMIA	13	male	cell line			child	ENCODE 2012	H3K36me3	released	child	13	year	male		NA		No	ENCDO183AAA	ENCDO183AAA	ENCSR000AQX	ChIP-seq	H3K36me3	ENCODE	/labs/bradley-bernstein/	2012-03-01	isogenic	ENCBS688JZQ,ENCBS282AAA	/experiments/ENCSR000AQX/
BSS00267	DND-41	DND-41	Cancer	Blood & T-cell	#000000	Other	ACUTE LYMPHOBLASTIC LEUKEMIA	13	male	cell line			child	ENCODE 2012	H3K27ac	released	child	13	year	male		NA		No	ENCDO183AAA	ENCDO183AAA	ENCSR000AQW	ChIP-seq	H3K27ac	ENCODE	/labs/bradley-bernstein/	2012-03-01	isogenic	ENCBS282AAA,ENCBS688JZQ	/experiments/ENCSR000AQW/
BSS00267	DND-41	DND-41	Cancer	Blood & T-cell	#000000	Other	ACUTE LYMPHOBLASTIC LEUKEMIA	13	male	cell line			child	ENCODE 2012	H3K4me2	released	child	13	year	male		NA		No	ENCDO183AAA	ENCDO183AAA	ENCSR000AQZ	ChIP-seq	H3K4me2	ENCODE	/labs/bradley-bernstein/	2012-03-01	isogenic	ENCBS688JZQ,ENCBS282AAA	/experiments/ENCSR000AQZ/
BSS00267	DND-41	DND-41	Cancer	Blood & T-cell	#000000	Other	ACUTE LYMPHOBLASTIC LEUKEMIA	13	male	cell line			child	ENCODE 2012	H3K27me3	released	child	13	year	male		NA		No	ENCDO183AAA	ENCDO183AAA	ENCSR000ASX	ChIP-seq	H3K27me3	ENCODE	/labs/bradley-bernstein/	2012-08-01	isogenic	ENCBS688JZQ,ENCBS282AAA	/experiments/ENCSR000ASX/
BSS00267	DND-41	DND-41	Cancer	Blood & T-cell	#000000	Other	ACUTE LYMPHOBLASTIC LEUKEMIA	13	male	cell line			child	ENCODE 2012	H3K9me3	released	child	13	year	male		NA		No	ENCDO183AAA	ENCDO183AAA	ENCSR000ARZ	ChIP-seq	H3K9me3	ENCODE	/labs/bradley-bernstein/	2012-03-01	isogenic	ENCBS282AAA,ENCBS688JZQ	/experiments/ENCSR000ARZ/
BSS00268	DOHH2	DOHH2	Cancer	HSC & B-cell	#000000	Other	B CELL LYMPHOMA	60	male	cell line			adult	ENCODE	H3K4me2	released	adult	60	year	male		NA		No	ENCDO352AAA	ENCDO352AAA	ENCSR992YSL	ChIP-seq	H3K4me2	ENCODE	/labs/bradley-bernstein/	2014-07-01	isogenic	ENCBS662OGM,ENCBS100ZVH	/experiments/ENCSR992YSL/
BSS00268	DOHH2	DOHH2	Cancer	HSC & B-cell	#000000	Other	B CELL LYMPHOMA	60	male	cell line			adult	ENCODE	H3K4me1	released	adult	60	year	male		NA		No	ENCDO352AAA	ENCDO352AAA	ENCSR460SEN	ChIP-seq	H3K4me1	ENCODE	/labs/bradley-bernstein/	2014-07-01	isogenic	ENCBS662OGM,ENCBS100ZVH	/experiments/ENCSR460SEN/
BSS00268	DOHH2	DOHH2	Cancer	HSC & B-cell	#000000	Other	B CELL LYMPHOMA	60	male	cell line			adult	ENCODE	H3K9me3	released	adult	60	year	male		NA		No	ENCDO352AAA	ENCDO352AAA	ENCSR627TNG	ChIP-seq	H3K9me3	ENCODE	/labs/bradley-bernstein/	2014-07-01	isogenic	ENCBS652PBR,ENCBS100ZVH	/experiments/ENCSR627TNG/
BSS00268	DOHH2	DOHH2	Cancer	HSC & B-cell	#000000	Other	B CELL LYMPHOMA	60	male	cell line			adult	ENCODE	H3K9me2	released	adult	60	year	male		NA		No	ENCDO352AAA	ENCDO352AAA	ENCSR463DSJ	ChIP-seq	H3K9me2	ENCODE	/labs/bradley-bernstein/	2014-07-01	isogenic	ENCBS898JGF,ENCBS100ZVH	/experiments/ENCSR463DSJ/
BSS00268	DOHH2	DOHH2	Cancer	HSC & B-cell	#000000	Other	B CELL LYMPHOMA	60	male	cell line			adult	ENCODE	H3K4me3	released	adult	60	year	male		NA		No	ENCDO352AAA	ENCDO352AAA	ENCSR052WRV	ChIP-seq	H3K4me3	ENCODE	/labs/bradley-bernstein/	2014-07-01	isogenic	ENCBS100ZVH,ENCBS662OGM	/experiments/ENCSR052WRV/
BSS00268	DOHH2	DOHH2	Cancer	HSC & B-cell	#000000	Other	B CELL LYMPHOMA	60	male	cell line			adult	ENCODE	H3K36me3	released	adult	60	year	male		NA		No	ENCDO352AAA	ENCDO352AAA	ENCSR784AQY	ChIP-seq	H3K36me3	ENCODE	/labs/bradley-bernstein/	2014-07-01	isogenic	ENCBS662OGM,ENCBS100ZVH	/experiments/ENCSR784AQY/
BSS00268	DOHH2	DOHH2	Cancer	HSC & B-cell	#000000	Other	B CELL LYMPHOMA	60	male	cell line			adult	ENCODE	H4K20me1	released	adult	60	year	male		NA		No	ENCDO352AAA	ENCDO352AAA	ENCSR279JHU	ChIP-seq	H4K20me1	ENCODE	/labs/bradley-bernstein/	2014-07-01	isogenic	ENCBS652PBR,ENCBS100ZVH	/experiments/ENCSR279JHU/
BSS00268	DOHH2	DOHH2	Cancer	HSC & B-cell	#000000	Other	B CELL LYMPHOMA	60	male	cell line			adult	ENCODE	H3F3A	released	adult	60	year	male		NA		No	ENCDO352AAA	ENCDO352AAA	ENCSR966HBM	ChIP-seq	H3F3A	ENCODE	/labs/bradley-bernstein/	2016-10-01	isogenic	ENCBS662OGM,ENCBS898JGF	/experiments/ENCSR966HBM/
BSS00268	DOHH2	DOHH2	Cancer	HSC & B-cell	#000000	Other	B CELL LYMPHOMA	60	male	cell line			adult	ENCODE	H3K27ac	released	adult	60	year	male		NA		No	ENCDO352AAA	ENCDO352AAA	ENCSR741STU	ChIP-seq	H3K27ac	ENCODE	/labs/bradley-bernstein/	2014-07-01	isogenic	ENCBS100ZVH,ENCBS662OGM	/experiments/ENCSR741STU/
BSS00268	DOHH2	DOHH2	Cancer	HSC & B-cell	#000000	Other	B CELL LYMPHOMA	60	male	cell line			adult	ENCODE	H2AFZ	released	adult	60	year	male		NA		No	ENCDO352AAA	ENCDO352AAA	ENCSR859FGW	ChIP-seq	H2AFZ	ENCODE	/labs/bradley-bernstein/	2016-10-01	isogenic	ENCBS652PBR,ENCBS100ZVH	/experiments/ENCSR859FGW/
BSS00268	DOHH2	DOHH2	Cancer	HSC & B-cell	#000000	Other	B CELL LYMPHOMA	60	male	cell line			adult	ENCODE	H3K27me3	released	adult	60	year	male		NA		No	ENCDO352AAA	ENCDO352AAA	ENCSR350RYG	ChIP-seq	H3K27me3	ENCODE	/labs/bradley-bernstein/	2014-07-01	isogenic	ENCBS100ZVH,ENCBS662OGM	/experiments/ENCSR350RYG/
BSS00268	DOHH2	DOHH2	Cancer	HSC & B-cell	#000000	Other	B CELL LYMPHOMA	60	male	cell line			adult	ENCODE	H3K79me2	released	adult	60	year	male		NA		No	ENCDO352AAA	ENCDO352AAA	ENCSR623GZY	ChIP-seq	H3K79me2	ENCODE	/labs/bradley-bernstein/	2014-07-01	isogenic	ENCBS100ZVH,ENCBS652PBR	/experiments/ENCSR623GZY/
BSS00270	duodenal mucosa male adult (59 years)	duodenal mucosa	Digestive		#C58DAA	Tissue	DUODENUM MUCOSA	59	male	tissue			adult	Roadmap (Novel)	H3K9me3	released	adult	59	year	male		NA		No	ENCDO874DHL	ENCDO874DHL	ENCSR746QFI	ChIP-seq	H3K9me3	Roadmap	/labs/bradley-bernstein/	2013-07-01	unreplicated	ENCBS731WAW	/experiments/ENCSR746QFI/
BSS00270	duodenal mucosa male adult (59 years)	duodenal mucosa	Digestive		#C58DAA	Tissue	DUODENUM MUCOSA	59	male	tissue			adult	Roadmap (Novel)	H3K4me1	released	adult	59	year	male		NA		No	ENCDO874DHL	ENCDO874DHL	ENCSR513NFT	ChIP-seq	H3K4me1	Roadmap	/labs/bradley-bernstein/	2013-07-01	unreplicated	ENCBS731WAW	/experiments/ENCSR513NFT/
BSS00270	duodenal mucosa male adult (59 years)	duodenal mucosa	Digestive		#C58DAA	Tissue	DUODENUM MUCOSA	59	male	tissue			adult	Roadmap (Novel)	H3K27ac	released	adult	59	year	male		NA		No	ENCDO874DHL	ENCDO874DHL	ENCSR405FZE	ChIP-seq	H3K27ac	Roadmap	/labs/bradley-bernstein/	2013-07-01	unreplicated	ENCBS731WAW	/experiments/ENCSR405FZE/
BSS00270	duodenal mucosa male adult (59 years)	duodenal mucosa	Digestive		#C58DAA	Tissue	DUODENUM MUCOSA	59	male	tissue			adult	Roadmap (Novel)	H3K4me3	released	adult	59	year	male		NA		No	ENCDO874DHL	ENCDO874DHL	ENCSR799TMR	ChIP-seq	H3K4me3	Roadmap	/labs/bradley-bernstein/	2013-07-01	unreplicated	ENCBS731WAW	/experiments/ENCSR799TMR/
BSS00270	duodenal mucosa male adult (59 years)	duodenal mucosa	Digestive		#C58DAA	Tissue	DUODENUM MUCOSA	59	male	tissue			adult	Roadmap (Novel)	H3K36me3	released	adult	59	year	male		NA		No	ENCDO874DHL	ENCDO874DHL	ENCSR176WAS	ChIP-seq	H3K36me3	Roadmap	/labs/bradley-bernstein/	2013-07-01	unreplicated	ENCBS731WAW	/experiments/ENCSR176WAS/
BSS00270	duodenal mucosa male adult (59 years)	duodenal mucosa	Digestive		#C58DAA	Tissue	DUODENUM MUCOSA	59	male	tissue			adult	Roadmap (Novel)	H3K27me3	released	adult	59	year	male		NA		No	ENCDO874DHL	ENCDO874DHL	ENCSR062ARL	ChIP-seq	H3K27me3	Roadmap	/labs/bradley-bernstein/	2013-07-01	unreplicated	ENCBS731WAW	/experiments/ENCSR062ARL/
BSS00270	duodenal mucosa male adult (59 years)	duodenal mucosa	Digestive		#C58DAA	Tissue	DUODENUM MUCOSA	59	male	tissue			adult	Roadmap (Novel)	H3K9ac	released	adult	59	year	male		NA		No	ENCDO874DHL	ENCDO874DHL	ENCSR191OEG	ChIP-seq	H3K9ac	Roadmap	/labs/bradley-bernstein/	2013-07-01	unreplicated	ENCBS731WAW	/experiments/ENCSR191OEG/
BSS00271	duodenal mucosa male adult (76 years)	duodenal mucosa	Digestive		#C58DAA	Tissue	DUODENUM MUCOSA	76	male	tissue			adult	Roadmap 2015	H3K9me3	released	adult	76	year	male		NA		No	ENCDO889KES	ENCDO889KES	ENCSR203BQB	ChIP-seq	H3K9me3	Roadmap	/labs/bradley-bernstein/	2013-07-01	unreplicated	ENCBS500NMQ	/experiments/ENCSR203BQB/
BSS00271	duodenal mucosa male adult (76 years)	duodenal mucosa	Digestive		#C58DAA	Tissue	DUODENUM MUCOSA	76	male	tissue			adult	Roadmap 2015	H3K9ac	released	adult	76	year	male		NA		No	ENCDO889KES	ENCDO889KES	ENCSR485FST	ChIP-seq	H3K9ac	Roadmap	/labs/bradley-bernstein/	2013-07-01	unreplicated	ENCBS500NMQ	/experiments/ENCSR485FST/
BSS00271	duodenal mucosa male adult (76 years)	duodenal mucosa	Digestive		#C58DAA	Tissue	DUODENUM MUCOSA	76	male	tissue			adult	Roadmap 2015	H3K27me3	released	adult	76	year	male		NA		No	ENCDO889KES	ENCDO889KES	ENCSR645NLL	ChIP-seq	H3K27me3	Roadmap	/labs/bradley-bernstein/	2013-07-01	unreplicated	ENCBS500NMQ	/experiments/ENCSR645NLL/
BSS00271	duodenal mucosa male adult (76 years)	duodenal mucosa	Digestive		#C58DAA	Tissue	DUODENUM MUCOSA	76	male	tissue			adult	Roadmap 2015	H3K4me1	released	adult	76	year	male		NA		No	ENCDO889KES	ENCDO889KES	ENCSR246ARY	ChIP-seq	H3K4me1	Roadmap	/labs/bradley-bernstein/	2013-07-01	unreplicated	ENCBS500NMQ	/experiments/ENCSR246ARY/
BSS00271	duodenal mucosa male adult (76 years)	duodenal mucosa	Digestive		#C58DAA	Tissue	DUODENUM MUCOSA	76	male	tissue			adult	Roadmap 2015	H3K36me3	released	adult	76	year	male		NA		No	ENCDO889KES	ENCDO889KES	ENCSR245YZT	ChIP-seq	H3K36me3	Roadmap	/labs/bradley-bernstein/	2013-07-01	unreplicated	ENCBS500NMQ	/experiments/ENCSR245YZT/
BSS00271	duodenal mucosa male adult (76 years)	duodenal mucosa	Digestive		#C58DAA	Tissue	DUODENUM MUCOSA	76	male	tissue			adult	Roadmap 2015	H3K4me3	released	adult	76	year	male		NA		No	ENCDO889KES	ENCDO889KES	ENCSR149XIH	ChIP-seq	H3K4me3	Roadmap	/labs/bradley-bernstein/	2013-07-01	unreplicated	ENCBS500NMQ	/experiments/ENCSR149XIH/
BSS00272	ecto neural progenitor cell originated from H9	ecto neural progenitor cell	ES-deriv	Brain	#4178AE	Stem-like	NEURAL PROGENITOR DERIV	5	female	in vitro differentiated cells			embryonic	ENCODE	DNase-seq	released	embryonic	5	day	female		NA		No	ENCDO222AAA	ENCDO222AAA	ENCSR360XIS	DNase-seq		ENCODE	/labs/john-stamatoyannopoulos/	2018-02-01	isogenic	ENCBS752TEN,ENCBS946LBI	/experiments/ENCSR360XIS/
BSS00273	ectodermal cell originated from HUES64	ectodermal cell	ES-deriv		#4178AE	Stem-like	ECTODERMAL DERIV	unknown	male	in vitro differentiated cells			embryonic	Roadmap 2015	H3K36me3	released	embryonic	unknown		male		NA		No	ENCDO424FTP	ENCDO424FTP	ENCSR366OIQ	ChIP-seq	H3K36me3	Roadmap	/labs/bradley-bernstein/	2013-07-01	unreplicated	ENCBS678KDE	/experiments/ENCSR366OIQ/
BSS00273	ectodermal cell originated from HUES64	ectodermal cell	ES-deriv		#4178AE	Stem-like	ECTODERMAL DERIV	unknown	male	in vitro differentiated cells			embryonic	Roadmap 2015	H3K27me3	released	embryonic	unknown		male		NA		No	ENCDO424FTP	ENCDO424FTP	ENCSR690GLT	ChIP-seq	H3K27me3	Roadmap	/labs/bradley-bernstein/	2013-07-01	isogenic	ENCBS398HLX,ENCBS678KDE	/experiments/ENCSR690GLT/
BSS00273	ectodermal cell originated from HUES64	ectodermal cell	ES-deriv		#4178AE	Stem-like	ECTODERMAL DERIV	unknown	male	in vitro differentiated cells			embryonic	Roadmap 2015	H3K4me3	released	embryonic	unknown		male		NA		No	ENCDO424FTP	ENCDO424FTP	ENCSR807LJO	ChIP-seq	H3K4me3	Roadmap	/labs/bradley-bernstein/	2013-07-01	isogenic	ENCBS678KDE,ENCBS554MMO	/experiments/ENCSR807LJO/
BSS00273	ectodermal cell originated from HUES64	ectodermal cell	ES-deriv		#4178AE	Stem-like	ECTODERMAL DERIV	unknown	male	in vitro differentiated cells			embryonic	Roadmap 2015	H3K27ac	released	embryonic	unknown		male		NA		No	ENCDO424FTP	ENCDO424FTP	ENCSR747HAM	ChIP-seq	H3K27ac	Roadmap	/labs/bradley-bernstein/	2013-07-01	isogenic	ENCBS398HLX,ENCBS927LTG	/experiments/ENCSR747HAM/
BSS00273	ectodermal cell originated from HUES64	ectodermal cell	ES-deriv		#4178AE	Stem-like	ECTODERMAL DERIV	unknown	male	in vitro differentiated cells			embryonic	Roadmap 2015	H3K9me3	released	embryonic	unknown		male		NA		No	ENCDO424FTP	ENCDO424FTP	ENCSR235CEI	ChIP-seq	H3K9me3	Roadmap	/labs/bradley-bernstein/	2013-07-01	isogenic	ENCBS398HLX,ENCBS678KDE	/experiments/ENCSR235CEI/
BSS00273	ectodermal cell originated from HUES64	ectodermal cell	ES-deriv		#4178AE	Stem-like	ECTODERMAL DERIV	unknown	male	in vitro differentiated cells			embryonic	Roadmap 2015	H3K4me1	released	embryonic	unknown		male		NA		No	ENCDO424FTP	ENCDO424FTP	ENCSR136ZLJ	ChIP-seq	H3K4me1	Roadmap	/labs/bradley-bernstein/	2013-07-01	unreplicated	ENCBS678KDE	/experiments/ENCSR136ZLJ/
BSS00274	effector memory CD4-positive, alpha-beta T cell	effector memory CD4-positive, alpha-beta T cell	Blood & T-cell		#678C69	Immune	CD4 T CELL	unknown	unknown/mixed	primary cell			unknown/mixed	Roadmap 2015	H3K36me3	released	unknown	unknown		unknown		NA		No	ENCDO194EHQ,ENCDO779YRY	ENCDO194EHQ,ENCDO779YRY	ENCSR610IIJ	ChIP-seq	H3K36me3	Roadmap	/labs/bradley-bernstein/	2013-07-01	anisogenic	ENCBS934MZY,ENCBS110SZF	/experiments/ENCSR610IIJ/
BSS00274	effector memory CD4-positive, alpha-beta T cell	effector memory CD4-positive, alpha-beta T cell	Blood & T-cell		#678C69	Immune	CD4 T CELL	unknown	unknown/mixed	primary cell			unknown/mixed	Roadmap 2015	H3K4me1	released	unknown	unknown		unknown		NA		No	ENCDO194EHQ,ENCDO779YRY	ENCDO194EHQ,ENCDO779YRY	ENCSR911BCA	ChIP-seq	H3K4me1	Roadmap	/labs/bradley-bernstein/	2013-07-01	anisogenic	ENCBS934MZY,ENCBS110SZF	/experiments/ENCSR911BCA/
BSS00274	effector memory CD4-positive, alpha-beta T cell	effector memory CD4-positive, alpha-beta T cell	Blood & T-cell		#678C69	Immune	CD4 T CELL	unknown	unknown/mixed	primary cell			unknown/mixed	Roadmap 2015	H3K4me3	released	unknown	unknown		unknown		NA		No	ENCDO194EHQ,ENCDO779YRY	ENCDO194EHQ,ENCDO779YRY	ENCSR291KBJ	ChIP-seq	H3K4me3	Roadmap	/labs/bradley-bernstein/	2013-07-01	anisogenic	ENCBS934MZY,ENCBS110SZF	/experiments/ENCSR291KBJ/
BSS00274	effector memory CD4-positive, alpha-beta T cell	effector memory CD4-positive, alpha-beta T cell	Blood & T-cell		#678C69	Immune	CD4 T CELL	unknown	unknown/mixed	primary cell			unknown/mixed	Roadmap 2015	H3K9me3	released	unknown	unknown		unknown		NA		No	ENCDO194EHQ,ENCDO779YRY	ENCDO194EHQ,ENCDO779YRY	ENCSR750ZCV	ChIP-seq	H3K9me3	Roadmap	/labs/bradley-bernstein/	2013-07-01	anisogenic	ENCBS934MZY,ENCBS110SZF	/experiments/ENCSR750ZCV/
BSS00274	effector memory CD4-positive, alpha-beta T cell	effector memory CD4-positive, alpha-beta T cell	Blood & T-cell		#678C69	Immune	CD4 T CELL	unknown	unknown/mixed	primary cell			unknown/mixed	Roadmap 2015	H3K27ac	released	unknown	unknown		unknown		NA		No	ENCDO194EHQ,ENCDO779YRY	ENCDO194EHQ,ENCDO779YRY	ENCSR892HPQ	ChIP-seq	H3K27ac	Roadmap	/labs/bradley-bernstein/	2013-07-01	anisogenic	ENCBS934MZY,ENCBS110SZF	/experiments/ENCSR892HPQ/
BSS00274	effector memory CD4-positive, alpha-beta T cell	effector memory CD4-positive, alpha-beta T cell	Blood & T-cell		#678C69	Immune	CD4 T CELL	unknown	unknown/mixed	primary cell			unknown/mixed	Roadmap 2015	H3K27me3	released	unknown	unknown		unknown		NA		No	ENCDO194EHQ,ENCDO779YRY	ENCDO194EHQ,ENCDO779YRY	ENCSR368ZJL	ChIP-seq	H3K27me3	Roadmap	/labs/bradley-bernstein/	2013-07-01	anisogenic	ENCBS934MZY,ENCBS110SZF	/experiments/ENCSR368ZJL/
BSS00275	EH	EH	Stromal		#FF720C	Primary Cell	SKIN FIBROBLAST	unknown	male	cell line			newborn	ENCODE	DNase-seq	released	newborn	unknown		male		NA		No	ENCDO000AAG	ENCDO000AAG	ENCSR548MMD	DNase-seq		ENCODE	/labs/john-stamatoyannopoulos/	2015-08-01	isogenic	ENCBS070WLP,ENCBS683XYV	/experiments/ENCSR548MMD/
BSS00276	EL	EL	Stromal		#FF720C	Primary Cell	SKIN FIBROBLAST	unknown	male	cell line			newborn	ENCODE	DNase-seq	released	newborn	unknown		male		NA		No	ENCDO000AAG	ENCDO000AAG	ENCSR691MQJ	DNase-seq		ENCODE	/labs/john-stamatoyannopoulos/	2016-08-01	isogenic	ENCBS910LXL,ENCBS741IJV	/experiments/ENCSR691MQJ/
BSS00277	ELF-1	ELF-1	ESC		#924965	Stem-like	ESC	unknown	female	cell line			embryonic	ENCODE	DNase-seq	released	embryonic	unknown		female		NA		No	ENCDO524DZC	ENCDO524DZC	ENCSR678ILN	DNase-seq		ENCODE	/labs/john-stamatoyannopoulos/	2016-09-01	isogenic	ENCBS706FDR,ENCBS467EKW	/experiments/ENCSR678ILN/
BSS00278	ELR	ELR	Stromal		#FF720C	Primary Cell	SKIN FIBROBLAST	unknown	male	cell line			newborn	ENCODE	DNase-seq	released	newborn	unknown		male		NA		No	ENCDO000AAG	ENCDO000AAG	ENCSR240TPI	DNase-seq		ENCODE	/labs/john-stamatoyannopoulos/	2015-10-01	isogenic	ENCBS170GUW,ENCBS935PZD	/experiments/ENCSR240TPI/
BSS00279	embryonic facial prominence embryo (53 days) and embryo (58 days)	embryonic facial prominence	Mesench		#B65C73	Tissue	EMBRYONIC FACIAL PROMINENCE	58,53	unknown/mixed	tissue			embryonic	ENCODE	DNase-seq	released	embryonic	58,53	day	unknown		NA		No	ENCDO234CBV,ENCDO870GPO	ENCDO234CBV,ENCDO870GPO	ENCSR435NHO	DNase-seq		ENCODE	/labs/john-stamatoyannopoulos/	2016-05-01	anisogenic	ENCBS151SUR,ENCBS353VAH	/experiments/ENCSR435NHO/
BSS00281	endocrine pancreas adult (59 years)	endocrine pancreas	Endocrine	Pancreas	#99C1FF	Tissue	ENDOCRINE PANCREAS	59	unknown/mixed	tissue			adult	Roadmap (Novel)	H3K36me3	released	adult	59	year	unknown		NA		No	ENCDO267ZBN	ENCDO267ZBN	ENCSR372OTD	ChIP-seq	H3K36me3	Roadmap	/labs/joseph-costello/	2013-07-01	unreplicated	ENCBS769QYN	/experiments/ENCSR372OTD/
BSS00281	endocrine pancreas adult (59 years)	endocrine pancreas	Endocrine	Pancreas	#99C1FF	Tissue	ENDOCRINE PANCREAS	59	unknown/mixed	tissue			adult	Roadmap (Novel)	H3K4me1	released	adult	59	year	unknown		NA		No	ENCDO267ZBN	ENCDO267ZBN	ENCSR817QHX	ChIP-seq	H3K4me1	Roadmap	/labs/joseph-costello/	2013-07-01	unreplicated	ENCBS769QYN	/experiments/ENCSR817QHX/
BSS00281	endocrine pancreas adult (59 years)	endocrine pancreas	Endocrine	Pancreas	#99C1FF	Tissue	ENDOCRINE PANCREAS	59	unknown/mixed	tissue			adult	Roadmap (Novel)	H3K4me3	released	adult	59	year	unknown		NA		No	ENCDO267ZBN	ENCDO267ZBN	ENCSR884EVT	ChIP-seq	H3K4me3	Roadmap	/labs/joseph-costello/	2013-07-01	unreplicated	ENCBS769QYN	/experiments/ENCSR884EVT/
BSS00281	endocrine pancreas adult (59 years)	endocrine pancreas	Endocrine	Pancreas	#99C1FF	Tissue	ENDOCRINE PANCREAS	59	unknown/mixed	tissue			adult	Roadmap (Novel)	H3K27ac	released	adult	59	year	unknown		NA		No	ENCDO267ZBN	ENCDO267ZBN	ENCSR492PXH	ChIP-seq	H3K27ac	Roadmap	/labs/joseph-costello/	2013-07-01	unreplicated	ENCBS769QYN	/experiments/ENCSR492PXH/
BSS00281	endocrine pancreas adult (59 years)	endocrine pancreas	Endocrine	Pancreas	#99C1FF	Tissue	ENDOCRINE PANCREAS	59	unknown/mixed	tissue			adult	Roadmap (Novel)	H3K9me3	released	adult	59	year	unknown		NA		No	ENCDO267ZBN	ENCDO267ZBN	ENCSR111RZN	ChIP-seq	H3K9me3	Roadmap	/labs/joseph-costello/	2013-07-01	unreplicated	ENCBS769QYN	/experiments/ENCSR111RZN/
BSS00281	endocrine pancreas adult (59 years)	endocrine pancreas	Endocrine	Pancreas	#99C1FF	Tissue	ENDOCRINE PANCREAS	59	unknown/mixed	tissue			adult	Roadmap (Novel)	H3K27me3	released	adult	59	year	unknown		NA		No	ENCDO267ZBN	ENCDO267ZBN	ENCSR588WOD	ChIP-seq	H3K27me3	Roadmap	/labs/joseph-costello/	2013-07-01	unreplicated	ENCBS769QYN	/experiments/ENCSR588WOD/
BSS00282	endocrine pancreas male	endocrine pancreas	Endocrine	Pancreas	#99C1FF	Tissue	ENDOCRINE PANCREAS	unknown	male	tissue			unknown/mixed	Roadmap 2015	H3K9me3	released	unknown	unknown		male		NA		No	ENCDO633LOT	ENCDO633LOT	ENCSR849NQE	ChIP-seq	H3K9me3	Roadmap	/labs/bradley-bernstein/	2013-07-01	unreplicated	ENCBS776NCD	/experiments/ENCSR849NQE/
BSS00283	endocrine pancreas male adult (45 years)	endocrine pancreas	Endocrine	Pancreas	#99C1FF	Tissue	ENDOCRINE PANCREAS	45	male	tissue			adult	Roadmap 2015	H3K4me3	released	adult	45	year	male		NA		No	ENCDO543FPW	ENCDO543FPW	ENCSR957UQS	ChIP-seq	H3K4me3	Roadmap	/labs/joseph-costello/	2013-07-01	unreplicated	ENCBS721SKH	/experiments/ENCSR957UQS/
BSS00283	endocrine pancreas male adult (45 years)	endocrine pancreas	Endocrine	Pancreas	#99C1FF	Tissue	ENDOCRINE PANCREAS	45	male	tissue			adult	Roadmap 2015	H3K27ac	released	adult	45	year	male		NA		No	ENCDO543FPW	ENCDO543FPW	ENCSR324JDC	ChIP-seq	H3K27ac	Roadmap	/labs/joseph-costello/	2013-07-01	unreplicated	ENCBS721SKH	/experiments/ENCSR324JDC/
BSS00284	endocrine pancreas male adult (46 years)	endocrine pancreas	Endocrine	Pancreas	#99C1FF	Tissue	ENDOCRINE PANCREAS	46	male	tissue			adult	Roadmap 2015	H3K4me1	released	adult	46	year	male		NA		No	ENCDO623LNR	ENCDO623LNR	ENCSR292WQY	ChIP-seq	H3K4me1	Roadmap	/labs/bradley-bernstein/	2013-07-01	unreplicated	ENCBS069JPK	/experiments/ENCSR292WQY/
BSS00284	endocrine pancreas male adult (46 years)	endocrine pancreas	Endocrine	Pancreas	#99C1FF	Tissue	ENDOCRINE PANCREAS	46	male	tissue			adult	Roadmap 2015	H3K9ac	released	adult	46	year	male		NA		No	ENCDO623LNR	ENCDO623LNR	ENCSR061NWO	ChIP-seq	H3K9ac	Roadmap	/labs/bradley-bernstein/	2013-07-01	unreplicated	ENCBS069JPK	/experiments/ENCSR061NWO/
BSS00284	endocrine pancreas male adult (46 years)	endocrine pancreas	Endocrine	Pancreas	#99C1FF	Tissue	ENDOCRINE PANCREAS	46	male	tissue			adult	Roadmap 2015	H3K36me3	released	adult	46	year	male		NA		No	ENCDO623LNR	ENCDO623LNR	ENCSR370RJP	ChIP-seq	H3K36me3	Roadmap	/labs/bradley-bernstein/	2013-07-01	unreplicated	ENCBS069JPK	/experiments/ENCSR370RJP/
BSS00284	endocrine pancreas male adult (46 years)	endocrine pancreas	Endocrine	Pancreas	#99C1FF	Tissue	ENDOCRINE PANCREAS	46	male	tissue			adult	Roadmap 2015	H3K4me3	released	adult	46	year	male		NA		No	ENCDO623LNR	ENCDO623LNR	ENCSR438NCW	ChIP-seq	H3K4me3	Roadmap	/labs/bradley-bernstein/	2013-07-01	unreplicated	ENCBS069JPK	/experiments/ENCSR438NCW/
BSS00284	endocrine pancreas male adult (46 years)	endocrine pancreas	Endocrine	Pancreas	#99C1FF	Tissue	ENDOCRINE PANCREAS	46	male	tissue			adult	Roadmap 2015	H3K27me3	released	adult	46	year	male		NA		No	ENCDO623LNR	ENCDO623LNR	ENCSR581UGC	ChIP-seq	H3K27me3	Roadmap	/labs/bradley-bernstein/	2013-07-01	unreplicated	ENCBS069JPK	/experiments/ENCSR581UGC/
[truncated: 2,233 more rows]

## Sheet: Group Colors
group	color	category
Adipose	#AF5B39	Tissue
Mesench	#B65C73	Tissue
Sm. Muscle	#F182BC	Tissue
Myosat	#E67326	Tissue
Heart	#D56F80	Tissue
Kidney	#660000	Tissue
Muscle	#C2655D	Tissue
Digestive	#C58DAA	Tissue
[truncated: 25 more rows]

## Sheet: PostQC_Samples
samplesPostQC
[truncated: 833 more rows]

## Sheet: ImputationQC
id	mark	BOTH_1.0	IMPUTE_1.0_OBSERVED_5.0	OBSERVED_1.0_IMPUTE_5.0	Correlation	IMPUTE_1.0_AUC_PREDICT_OBSERVE	OBSERVED_1.0_AUC_PREDICT_IMPUTE
[truncated: 2,389 more rows]

[truncated: 4 more sheets: PreProcessingQC, Flagged samples, Roadmap Metadata, Supp. Fig. S1]
