# Supplementary material for: Regulatory genomic circuitry of human disease loci by integrative epigenomics
Source: Nature. 2021 Feb 3;590(7845):300–7. doi: 10.1038/s41586-020-03145-z (PMC7875769; doi:10.1038/s41586-020-03145-z)
Supplement: Supplementary file 6 — List of observed and imputed tracks used in ChromHMM states and enhancer annotations. [file 41586_2020_3145_MOESM6_ESM.txt]

BSS00001	DNase-seq	impute_BSS00001_DNase-seq
BSS00001	H2AFZ	impute_BSS00001_H2AFZ
BSS00001	H3K27ac	FINAL_H3K27ac_BSS00001.sub_VS_FINAL_WCE_BSS00001.pval.signal.bedgraph.gz
BSS00001	H3K27me3	impute_BSS00001_H3K27me3
BSS00001	H3K36me3	impute_BSS00001_H3K36me3
BSS00001	H3K4me1	impute_BSS00001_H3K4me1
BSS00001	H3K4me2	impute_BSS00001_H3K4me2
BSS00001	H3K4me3	impute_BSS00001_H3K4me3
BSS00001	H3K79me2	impute_BSS00001_H3K79me2
BSS00001	H3K9ac	impute_BSS00001_H3K9ac
BSS00001	H3K9me3	impute_BSS00001_H3K9me3
BSS00001	H4K20me1	impute_BSS00001_H4K20me1
BSS00002	DNase-seq	impute_BSS00002_DNase-seq
BSS00002	H2AFZ	impute_BSS00002_H2AFZ
BSS00002	H3K27ac	FINAL_H3K27ac_BSS00002.sub_VS_FINAL_WCE_BSS00001.pval.signal.bedgraph.gz
BSS00002	H3K27me3	impute_BSS00002_H3K27me3
BSS00002	H3K36me3	impute_BSS00002_H3K36me3
BSS00002	H3K4me1	impute_BSS00002_H3K4me1
BSS00002	H3K4me2	impute_BSS00002_H3K4me2
BSS00002	H3K4me3	impute_BSS00002_H3K4me3
BSS00002	H3K79me2	impute_BSS00002_H3K79me2
BSS00002	H3K9ac	impute_BSS00002_H3K9ac
BSS00002	H3K9me3	impute_BSS00002_H3K9me3
BSS00002	H4K20me1	impute_BSS00002_H4K20me1
BSS00003	DNase-seq	FINAL_DNase-seq_BSS00003.sub_VS_Uniform_BKG_CONTROL_36_50000000.pval.signal.bedgraph.gz
BSS00003	H2AFZ	impute_BSS00003_H2AFZ
BSS00003	H3K27ac	impute_BSS00003_H3K27ac
BSS00003	H3K27me3	impute_BSS00003_H3K27me3
BSS00003	H3K36me3	impute_BSS00003_H3K36me3
BSS00003	H3K4me1	impute_BSS00003_H3K4me1
BSS00003	H3K4me2	impute_BSS00003_H3K4me2
BSS00003	H3K4me3	impute_BSS00003_H3K4me3
BSS00003	H3K79me2	impute_BSS00003_H3K79me2
BSS00003	H3K9ac	impute_BSS00003_H3K9ac
BSS00003	H3K9me3	impute_BSS00003_H3K9me3
BSS00003	H4K20me1	impute_BSS00003_H4K20me1
BSS00004	DNase-seq	FINAL_DNase-seq_BSS00004.sub_VS_Uniform_BKG_CONTROL_36_50000000.pval.signal.bedgraph.gz
BSS00004	H2AFZ	impute_BSS00004_H2AFZ
BSS00004	H3K27ac	impute_BSS00004_H3K27ac
BSS00004	H3K27me3	impute_BSS00004_H3K27me3
BSS00004	H3K36me3	impute_BSS00004_H3K36me3
BSS00004	H3K4me1	impute_BSS00004_H3K4me1
BSS00004	H3K4me2	impute_BSS00004_H3K4me2
BSS00004	H3K4me3	impute_BSS00004_H3K4me3
BSS00004	H3K79me2	impute_BSS00004_H3K79me2
BSS00004	H3K9ac	impute_BSS00004_H3K9ac
BSS00004	H3K9me3	impute_BSS00004_H3K9me3
BSS00004	H4K20me1	impute_BSS00004_H4K20me1
BSS00007	DNase-seq	FINAL_DNase-seq_BSS00007.sub_VS_Uniform_BKG_CONTROL_36_50000000.pval.signal.bedgraph.gz
BSS00007	H2AFZ	impute_BSS00007_H2AFZ
BSS00007	H3K27ac	FINAL_H3K27ac_BSS00007.sub_VS_FINAL_WCE_BSS00007.pval.signal.bedgraph.gz
BSS00007	H3K27me3	impute_BSS00007_H3K27me3
BSS00007	H3K36me3	impute_BSS00007_H3K36me3
BSS00007	H3K4me1	FINAL_H3K4me1_BSS00007.sub_VS_FINAL_WCE_BSS00007.pval.signal.bedgraph.gz
BSS00007	H3K4me2	FINAL_H3K4me2_BSS00007.sub_VS_FINAL_WCE_BSS00007.pval.signal.bedgraph.gz
BSS00007	H3K4me3	FINAL_H3K4me3_BSS00007.sub_VS_FINAL_WCE_BSS00007.pval.signal.bedgraph.gz
BSS00007	H3K79me2	impute_BSS00007_H3K79me2
BSS00007	H3K9ac	impute_BSS00007_H3K9ac
BSS00007	H3K9me3	FINAL_H3K9me3_BSS00007.sub_VS_FINAL_WCE_BSS00007.pval.signal.bedgraph.gz
BSS00007	H4K20me1	impute_BSS00007_H4K20me1
BSS00013	DNase-seq	impute_BSS00013_DNase-seq
BSS00013	H2AFZ	FINAL_H2AFZ_BSS00013.sub_VS_FINAL_WCE_BSS00013.pval.signal.bedgraph.gz
BSS00013	H3K27ac	FINAL_H3K27ac_BSS00013.sub_VS_FINAL_WCE_BSS00013.pval.signal.bedgraph.gz
BSS00013	H3K27me3	FINAL_H3K27me3_BSS00013.sub_VS_FINAL_WCE_BSS00013.pval.signal.bedgraph.gz
BSS00013	H3K36me3	FINAL_H3K36me3_BSS00013.sub_VS_FINAL_WCE_BSS00013.pval.signal.bedgraph.gz
BSS00013	H3K4me1	FINAL_H3K4me1_BSS00013.sub_VS_FINAL_WCE_BSS00013.pval.signal.bedgraph.gz
BSS00013	H3K4me2	FINAL_H3K4me2_BSS00013.sub_VS_FINAL_WCE_BSS00013.pval.signal.bedgraph.gz
BSS00013	H3K4me3	FINAL_H3K4me3_BSS00013.sub_VS_FINAL_WCE_BSS00013.pval.signal.bedgraph.gz
BSS00013	H3K79me2	FINAL_H3K79me2_BSS00013.sub_VS_FINAL_WCE_BSS00013.pval.signal.bedgraph.gz
BSS00013	H3K9ac	FINAL_H3K9ac_BSS00013.sub_VS_FINAL_WCE_BSS00013.pval.signal.bedgraph.gz
BSS00013	H3K9me3	FINAL_H3K9me3_BSS00013.sub_VS_FINAL_WCE_BSS00013.pval.signal.bedgraph.gz
BSS00013	H4K20me1	FINAL_H4K20me1_BSS00013.sub_VS_FINAL_WCE_BSS00013.pval.signal.bedgraph.gz
BSS00015	DNase-seq	FINAL_DNase-seq_BSS00015.sub_VS_Uniform_BKG_CONTROL_36_50000000.pval.signal.bedgraph.gz
BSS00015	H2AFZ	FINAL_H2AFZ_BSS00015.sub_VS_FINAL_WCE_BSS00015.pval.signal.bedgraph.gz
BSS00015	H3K27ac	FINAL_H3K27ac_BSS00015.sub_VS_FINAL_WCE_BSS00015.pval.signal.bedgraph.gz
BSS00015	H3K27me3	FINAL_H3K27me3_BSS00015.sub_VS_FINAL_WCE_BSS00015.pval.signal.bedgraph.gz
BSS00015	H3K36me3	FINAL_H3K36me3_BSS00015.sub_VS_FINAL_WCE_BSS00015.pval.signal.bedgraph.gz
BSS00015	H3K4me1	FINAL_H3K4me1_BSS00015.sub_VS_FINAL_WCE_BSS00015.pval.signal.bedgraph.gz
BSS00015	H3K4me2	FINAL_H3K4me2_BSS00015.sub_VS_FINAL_WCE_BSS00015.pval.signal.bedgraph.gz
BSS00015	H3K4me3	FINAL_H3K4me3_BSS00015.sub_VS_FINAL_WCE_BSS00015.pval.signal.bedgraph.gz
BSS00015	H3K79me2	FINAL_H3K79me2_BSS00015.sub_VS_FINAL_WCE_BSS00015.pval.signal.bedgraph.gz
BSS00015	H3K9ac	impute_BSS00015_H3K9ac
BSS00015	H3K9me3	FINAL_H3K9me3_BSS00015.sub_VS_FINAL_WCE_BSS00015.pval.signal.bedgraph.gz
BSS00015	H4K20me1	impute_BSS00015_H4K20me1
BSS00016	DNase-seq	FINAL_DNase-seq_BSS00016.sub_VS_Uniform_BKG_CONTROL_36_50000000.pval.signal.bedgraph.gz
BSS00016	H2AFZ	impute_BSS00016_H2AFZ
BSS00016	H3K27ac	FINAL_H3K27ac_BSS00016.sub_VS_FINAL_WCE_BSS00016.pval.signal.bedgraph.gz
BSS00016	H3K27me3	impute_BSS00016_H3K27me3
BSS00016	H3K36me3	impute_BSS00016_H3K36me3
BSS00016	H3K4me1	FINAL_H3K4me1_BSS00016.sub_VS_FINAL_WCE_BSS00016.pval.signal.bedgraph.gz
BSS00016	H3K4me2	FINAL_H3K4me2_BSS00016.sub_VS_FINAL_WCE_BSS00016.pval.signal.bedgraph.gz
BSS00016	H3K4me3	FINAL_H3K4me3_BSS00016.sub_VS_FINAL_WCE_BSS00016.pval.signal.bedgraph.gz
BSS00016	H3K79me2	impute_BSS00016_H3K79me2
BSS00016	H3K9ac	impute_BSS00016_H3K9ac
BSS00016	H3K9me3	FINAL_H3K9me3_BSS00016.sub_VS_FINAL_WCE_BSS00016.pval.signal.bedgraph.gz
BSS00016	H4K20me1	impute_BSS00016_H4K20me1
BSS00017	DNase-seq	impute_BSS00017_DNase-seq
BSS00017	H2AFZ	impute_BSS00017_H2AFZ
BSS00017	H3K27ac	FINAL_H3K27ac_BSS00017.sub_VS_FINAL_WCE_BSS00017.pval.signal.bedgraph.gz
BSS00017	H3K27me3	impute_BSS00017_H3K27me3
BSS00017	H3K36me3	impute_BSS00017_H3K36me3
BSS00017	H3K4me1	impute_BSS00017_H3K4me1
BSS00017	H3K4me2	impute_BSS00017_H3K4me2
BSS00017	H3K4me3	impute_BSS00017_H3K4me3
BSS00017	H3K79me2	impute_BSS00017_H3K79me2
BSS00017	H3K9ac	impute_BSS00017_H3K9ac
BSS00017	H3K9me3	impute_BSS00017_H3K9me3
BSS00017	H4K20me1	impute_BSS00017_H4K20me1
BSS00018	DNase-seq	FINAL_DNase-seq_BSS00018.sub_VS_Uniform_BKG_CONTROL_36_50000000.pval.signal.bedgraph.gz
BSS00018	H2AFZ	impute_BSS00018_H2AFZ
BSS00018	H3K27ac	FINAL_H3K27ac_BSS00018.sub_VS_FINAL_WCE_BSS00018.pval.signal.bedgraph.gz
BSS00018	H3K27me3	impute_BSS00018_H3K27me3
BSS00018	H3K36me3	impute_BSS00018_H3K36me3
BSS00018	H3K4me1	FINAL_H3K4me1_BSS00018.sub_VS_FINAL_WCE_BSS00018.pval.signal.bedgraph.gz
BSS00018	H3K4me2	FINAL_H3K4me2_BSS00018.sub_VS_FINAL_WCE_BSS00018.pval.signal.bedgraph.gz
BSS00018	H3K4me3	FINAL_H3K4me3_BSS00018.sub_VS_FINAL_WCE_BSS00018.pval.signal.bedgraph.gz
BSS00018	H3K79me2	impute_BSS00018_H3K79me2
BSS00018	H3K9ac	impute_BSS00018_H3K9ac
BSS00018	H3K9me3	FINAL_H3K9me3_BSS00018.sub_VS_FINAL_WCE_BSS00018.pval.signal.bedgraph.gz
BSS00018	H4K20me1	impute_BSS00018_H4K20me1
BSS00019	DNase-seq	impute_BSS00019_DNase-seq
BSS00019	H2AFZ	impute_BSS00019_H2AFZ
BSS00019	H3K27ac	FINAL_H3K27ac_BSS00019.sub_VS_FINAL_WCE_BSS00019.pval.signal.bedgraph.gz
BSS00019	H3K27me3	impute_BSS00019_H3K27me3
BSS00019	H3K36me3	impute_BSS00019_H3K36me3
BSS00019	H3K4me1	impute_BSS00019_H3K4me1
BSS00019	H3K4me2	impute_BSS00019_H3K4me2
BSS00019	H3K4me3	impute_BSS00019_H3K4me3
BSS00019	H3K79me2	impute_BSS00019_H3K79me2
BSS00019	H3K9ac	impute_BSS00019_H3K9ac
BSS00019	H3K9me3	impute_BSS00019_H3K9me3
BSS00019	H4K20me1	impute_BSS00019_H4K20me1
BSS00020	DNase-seq	FINAL_DNase-seq_BSS00020.sub_VS_Uniform_BKG_CONTROL_36_50000000.pval.signal.bedgraph.gz
BSS00020	H2AFZ	impute_BSS00020_H2AFZ
BSS00020	H3K27ac	FINAL_H3K27ac_BSS00020.sub_VS_FINAL_WCE_BSS00020.pval.signal.bedgraph.gz
BSS00020	H3K27me3	impute_BSS00020_H3K27me3
BSS00020	H3K36me3	impute_BSS00020_H3K36me3
BSS00020	H3K4me1	FINAL_H3K4me1_BSS00020.sub_VS_FINAL_WCE_BSS00020.pval.signal.bedgraph.gz
BSS00020	H3K4me2	FINAL_H3K4me2_BSS00020.sub_VS_FINAL_WCE_BSS00020.pval.signal.bedgraph.gz
BSS00020	H3K4me3	FINAL_H3K4me3_BSS00020.sub_VS_FINAL_WCE_BSS00020.pval.signal.bedgraph.gz
BSS00020	H3K79me2	impute_BSS00020_H3K79me2
BSS00020	H3K9ac	impute_BSS00020_H3K9ac
BSS00020	H3K9me3	FINAL_H3K9me3_BSS00020.sub_VS_FINAL_WCE_BSS00020.pval.signal.bedgraph.gz
BSS00020	H4K20me1	impute_BSS00020_H4K20me1
BSS00021	DNase-seq	impute_BSS00021_DNase-seq
BSS00021	H2AFZ	impute_BSS00021_H2AFZ
BSS00021	H3K27ac	FINAL_H3K27ac_BSS00021.sub_VS_FINAL_WCE_BSS00021.pval.signal.bedgraph.gz
BSS00021	H3K27me3	impute_BSS00021_H3K27me3
BSS00021	H3K36me3	impute_BSS00021_H3K36me3
BSS00021	H3K4me1	impute_BSS00021_H3K4me1
BSS00021	H3K4me2	impute_BSS00021_H3K4me2
BSS00021	H3K4me3	impute_BSS00021_H3K4me3
BSS00021	H3K79me2	impute_BSS00021_H3K79me2
BSS00021	H3K9ac	impute_BSS00021_H3K9ac
BSS00021	H3K9me3	impute_BSS00021_H3K9me3
BSS00021	H4K20me1	impute_BSS00021_H4K20me1
BSS00022	DNase-seq	impute_BSS00022_DNase-seq
BSS00022	H2AFZ	impute_BSS00022_H2AFZ
BSS00022	H3K27ac	FINAL_H3K27ac_BSS00022.sub_VS_FINAL_WCE_BSS00022.pval.signal.bedgraph.gz
BSS00022	H3K27me3	impute_BSS00022_H3K27me3
BSS00022	H3K36me3	impute_BSS00022_H3K36me3
BSS00022	H3K4me1	impute_BSS00022_H3K4me1
BSS00022	H3K4me2	impute_BSS00022_H3K4me2
BSS00022	H3K4me3	impute_BSS00022_H3K4me3
BSS00022	H3K79me2	impute_BSS00022_H3K79me2
BSS00022	H3K9ac	impute_BSS00022_H3K9ac
BSS00022	H3K9me3	impute_BSS00022_H3K9me3
BSS00022	H4K20me1	impute_BSS00022_H4K20me1
BSS00023	DNase-seq	FINAL_DNase-seq_BSS00023.sub_VS_Uniform_BKG_CONTROL_36_50000000.pval.signal.bedgraph.gz
BSS00023	H2AFZ	impute_BSS00023_H2AFZ
BSS00023	H3K27ac	FINAL_H3K27ac_BSS00023.sub_VS_FINAL_WCE_BSS00023.pval.signal.bedgraph.gz
BSS00023	H3K27me3	impute_BSS00023_H3K27me3
BSS00023	H3K36me3	impute_BSS00023_H3K36me3
BSS00023	H3K4me1	FINAL_H3K4me1_BSS00023.sub_VS_FINAL_WCE_BSS00023.pval.signal.bedgraph.gz
BSS00023	H3K4me2	FINAL_H3K4me2_BSS00023.sub_VS_FINAL_WCE_BSS00023.pval.signal.bedgraph.gz
BSS00023	H3K4me3	FINAL_H3K4me3_BSS00023.sub_VS_FINAL_WCE_BSS00023.pval.signal.bedgraph.gz
BSS00023	H3K79me2	impute_BSS00023_H3K79me2
BSS00023	H3K9ac	impute_BSS00023_H3K9ac
BSS00023	H3K9me3	FINAL_H3K9me3_BSS00023.sub_VS_FINAL_WCE_BSS00023.pval.signal.bedgraph.gz
BSS00023	H4K20me1	impute_BSS00023_H4K20me1
BSS00024	DNase-seq	FINAL_DNase-seq_BSS00024.sub_VS_Uniform_BKG_CONTROL_36_50000000.pval.signal.bedgraph.gz
BSS00024	H2AFZ	impute_BSS00024_H2AFZ
BSS00024	H3K27ac	FINAL_H3K27ac_BSS00024.sub_VS_FINAL_WCE_BSS00024.pval.signal.bedgraph.gz
BSS00024	H3K27me3	impute_BSS00024_H3K27me3
BSS00024	H3K36me3	impute_BSS00024_H3K36me3
BSS00024	H3K4me1	FINAL_H3K4me1_BSS00024.sub_VS_FINAL_WCE_BSS00024.pval.signal.bedgraph.gz
BSS00024	H3K4me2	FINAL_H3K4me2_BSS00024.sub_VS_FINAL_WCE_BSS00024.pval.signal.bedgraph.gz
BSS00024	H3K4me3	FINAL_H3K4me3_BSS00024.sub_VS_FINAL_WCE_BSS00024.pval.signal.bedgraph.gz
BSS00024	H3K79me2	impute_BSS00024_H3K79me2
BSS00024	H3K9ac	impute_BSS00024_H3K9ac
BSS00024	H3K9me3	FINAL_H3K9me3_BSS00024.sub_VS_FINAL_WCE_BSS00024.pval.signal.bedgraph.gz
BSS00024	H4K20me1	impute_BSS00024_H4K20me1
BSS00025	DNase-seq	FINAL_DNase-seq_BSS00025.sub_VS_Uniform_BKG_CONTROL_36_50000000.pval.signal.bedgraph.gz
BSS00025	H2AFZ	impute_BSS00025_H2AFZ
BSS00025	H3K27ac	FINAL_H3K27ac_BSS00025.sub_VS_FINAL_WCE_BSS00025.pval.signal.bedgraph.gz
BSS00025	H3K27me3	impute_BSS00025_H3K27me3
BSS00025	H3K36me3	impute_BSS00025_H3K36me3
BSS00025	H3K4me1	FINAL_H3K4me1_BSS00025.sub_VS_FINAL_WCE_BSS00025.pval.signal.bedgraph.gz
BSS00025	H3K4me2	FINAL_H3K4me2_BSS00025.sub_VS_FINAL_WCE_BSS00025.pval.signal.bedgraph.gz
BSS00025	H3K4me3	FINAL_H3K4me3_BSS00025.sub_VS_FINAL_WCE_BSS00025.pval.signal.bedgraph.gz
BSS00025	H3K79me2	impute_BSS00025_H3K79me2
BSS00025	H3K9ac	impute_BSS00025_H3K9ac
BSS00025	H3K9me3	FINAL_H3K9me3_BSS00025.sub_VS_FINAL_WCE_BSS00025.pval.signal.bedgraph.gz
BSS00025	H4K20me1	impute_BSS00025_H4K20me1
BSS00026	DNase-seq	FINAL_DNase-seq_BSS00026.sub_VS_Uniform_BKG_CONTROL_36_50000000.pval.signal.bedgraph.gz
BSS00026	H2AFZ	impute_BSS00026_H2AFZ
BSS00026	H3K27ac	FINAL_H3K27ac_BSS00026.sub_VS_FINAL_WCE_BSS00026.pval.signal.bedgraph.gz
BSS00026	H3K27me3	impute_BSS00026_H3K27me3
BSS00026	H3K36me3	impute_BSS00026_H3K36me3
BSS00026	H3K4me1	FINAL_H3K4me1_BSS00026.sub_VS_FINAL_WCE_BSS00026.pval.signal.bedgraph.gz
BSS00026	H3K4me2	FINAL_H3K4me2_BSS00026.sub_VS_FINAL_WCE_BSS00026.pval.signal.bedgraph.gz
BSS00026	H3K4me3	FINAL_H3K4me3_BSS00026.sub_VS_FINAL_WCE_BSS00026.pval.signal.bedgraph.gz
BSS00026	H3K79me2	impute_BSS00026_H3K79me2
BSS00026	H3K9ac	impute_BSS00026_H3K9ac
BSS00026	H3K9me3	FINAL_H3K9me3_BSS00026.sub_VS_FINAL_WCE_BSS00026.pval.signal.bedgraph.gz
BSS00026	H4K20me1	impute_BSS00026_H4K20me1
BSS00027	DNase-seq	impute_BSS00027_DNase-seq
BSS00027	H2AFZ	impute_BSS00027_H2AFZ
BSS00027	H3K27ac	FINAL_H3K27ac_BSS00027.sub_VS_FINAL_WCE_BSS00027.pval.signal.bedgraph.gz
BSS00027	H3K27me3	impute_BSS00027_H3K27me3
BSS00027	H3K36me3	impute_BSS00027_H3K36me3
BSS00027	H3K4me1	impute_BSS00027_H3K4me1
BSS00027	H3K4me2	impute_BSS00027_H3K4me2
BSS00027	H3K4me3	impute_BSS00027_H3K4me3
BSS00027	H3K79me2	impute_BSS00027_H3K79me2
BSS00027	H3K9ac	impute_BSS00027_H3K9ac
BSS00027	H3K9me3	impute_BSS00027_H3K9me3
BSS00027	H4K20me1	impute_BSS00027_H4K20me1
BSS00028	DNase-seq	FINAL_DNase-seq_BSS00028.sub_VS_Uniform_BKG_CONTROL_36_50000000.pval.signal.bedgraph.gz
BSS00028	H2AFZ	impute_BSS00028_H2AFZ
BSS00028	H3K27ac	FINAL_H3K27ac_BSS00028.sub_VS_FINAL_WCE_BSS00028.pval.signal.bedgraph.gz
BSS00028	H3K27me3	impute_BSS00028_H3K27me3
BSS00028	H3K36me3	impute_BSS00028_H3K36me3
BSS00028	H3K4me1	FINAL_H3K4me1_BSS00028.sub_VS_FINAL_WCE_BSS00028.pval.signal.bedgraph.gz
BSS00028	H3K4me2	FINAL_H3K4me2_BSS00028.sub_VS_FINAL_WCE_BSS00028.pval.signal.bedgraph.gz
BSS00028	H3K4me3	FINAL_H3K4me3_BSS00028.sub_VS_FINAL_WCE_BSS00028.pval.signal.bedgraph.gz
BSS00028	H3K79me2	impute_BSS00028_H3K79me2
BSS00028	H3K9ac	impute_BSS00028_H3K9ac
BSS00028	H3K9me3	FINAL_H3K9me3_BSS00028.sub_VS_FINAL_WCE_BSS00028.pval.signal.bedgraph.gz
BSS00028	H4K20me1	impute_BSS00028_H4K20me1
BSS00029	DNase-seq	FINAL_DNase-seq_BSS00029.sub_VS_Uniform_BKG_CONTROL_36_50000000.pval.signal.bedgraph.gz
BSS00029	H2AFZ	impute_BSS00029_H2AFZ
BSS00029	H3K27ac	FINAL_H3K27ac_BSS00029.sub_VS_FINAL_WCE_BSS00029.pval.signal.bedgraph.gz
BSS00029	H3K27me3	impute_BSS00029_H3K27me3
BSS00029	H3K36me3	impute_BSS00029_H3K36me3
BSS00029	H3K4me1	FINAL_H3K4me1_BSS00029.sub_VS_FINAL_WCE_BSS00029.pval.signal.bedgraph.gz
BSS00029	H3K4me2	FINAL_H3K4me2_BSS00029.sub_VS_FINAL_WCE_BSS00029.pval.signal.bedgraph.gz
BSS00029	H3K4me3	FINAL_H3K4me3_BSS00029.sub_VS_FINAL_WCE_BSS00029.pval.signal.bedgraph.gz
BSS00029	H3K79me2	impute_BSS00029_H3K79me2
BSS00029	H3K9ac	impute_BSS00029_H3K9ac
BSS00029	H3K9me3	FINAL_H3K9me3_BSS00029.sub_VS_FINAL_WCE_BSS00029.pval.signal.bedgraph.gz
BSS00029	H4K20me1	impute_BSS00029_H4K20me1
BSS00030	DNase-seq	FINAL_DNase-seq_BSS00030.sub_VS_Uniform_BKG_CONTROL_36_50000000.pval.signal.bedgraph.gz
BSS00030	H2AFZ	impute_BSS00030_H2AFZ
BSS00030	H3K27ac	FINAL_H3K27ac_BSS00030.sub_VS_FINAL_WCE_BSS00030.pval.signal.bedgraph.gz
BSS00030	H3K27me3	impute_BSS00030_H3K27me3
BSS00030	H3K36me3	impute_BSS00030_H3K36me3
BSS00030	H3K4me1	FINAL_H3K4me1_BSS00030.sub_VS_FINAL_WCE_BSS00030.pval.signal.bedgraph.gz
BSS00030	H3K4me2	FINAL_H3K4me2_BSS00030.sub_VS_FINAL_WCE_BSS00030.pval.signal.bedgraph.gz
BSS00030	H3K4me3	FINAL_H3K4me3_BSS00030.sub_VS_FINAL_WCE_BSS00030.pval.signal.bedgraph.gz
BSS00030	H3K79me2	impute_BSS00030_H3K79me2
BSS00030	H3K9ac	impute_BSS00030_H3K9ac
BSS00030	H3K9me3	FINAL_H3K9me3_BSS00030.sub_VS_FINAL_WCE_BSS00030.pval.signal.bedgraph.gz
BSS00030	H4K20me1	impute_BSS00030_H4K20me1
BSS00035	DNase-seq	FINAL_DNase-seq_BSS00035.sub_VS_Uniform_BKG_CONTROL_36_50000000.pval.signal.bedgraph.gz
BSS00035	H2AFZ	impute_BSS00035_H2AFZ
BSS00035	H3K27ac	FINAL_H3K27ac_BSS00035.sub_VS_FINAL_WCE_BSS00035.pval.signal.bedgraph.gz
BSS00035	H3K27me3	FINAL_H3K27me3_BSS00035.sub_VS_FINAL_WCE_BSS00035.pval.signal.bedgraph.gz
BSS00035	H3K36me3	FINAL_H3K36me3_BSS00035.sub_VS_FINAL_WCE_BSS00035.pval.signal.bedgraph.gz
BSS00035	H3K4me1	FINAL_H3K4me1_BSS00035.sub_VS_FINAL_WCE_BSS00035.pval.signal.bedgraph.gz
BSS00035	H3K4me2	impute_BSS00035_H3K4me2
BSS00035	H3K4me3	FINAL_H3K4me3_BSS00035.sub_VS_FINAL_WCE_BSS00035.pval.signal.bedgraph.gz
BSS00035	H3K79me2	impute_BSS00035_H3K79me2
BSS00035	H3K9ac	impute_BSS00035_H3K9ac
BSS00035	H3K9me3	FINAL_H3K9me3_BSS00035.sub_VS_FINAL_WCE_BSS00035.pval.signal.bedgraph.gz
BSS00035	H4K20me1	impute_BSS00035_H4K20me1
BSS00036	DNase-seq	impute_BSS00036_DNase-seq
BSS00036	H2AFZ	FINAL_H2AFZ_BSS00036.sub_VS_FINAL_WCE_BSS00036.pval.signal.bedgraph.gz
BSS00036	H3K27ac	FINAL_H3K27ac_BSS00036.sub_VS_FINAL_WCE_BSS00036.pval.signal.bedgraph.gz
BSS00036	H3K27me3	FINAL_H3K27me3_BSS00036.sub_VS_FINAL_WCE_BSS00036.pval.signal.bedgraph.gz
BSS00036	H3K36me3	FINAL_H3K36me3_BSS00036.sub_VS_FINAL_WCE_BSS00036.pval.signal.bedgraph.gz
BSS00036	H3K4me1	FINAL_H3K4me1_BSS00036.sub_VS_FINAL_WCE_BSS00036.pval.signal.bedgraph.gz
BSS00036	H3K4me2	impute_BSS00036_H3K4me2
BSS00036	H3K4me3	FINAL_H3K4me3_BSS00036.sub_VS_FINAL_WCE_BSS00036.pval.signal.bedgraph.gz
BSS00036	H3K79me2	FINAL_H3K79me2_BSS00036.sub_VS_FINAL_WCE_BSS00036.pval.signal.bedgraph.gz
BSS00036	H3K9ac	impute_BSS00036_H3K9ac
BSS00036	H3K9me3	impute_BSS00036_H3K9me3
BSS00036	H4K20me1	impute_BSS00036_H4K20me1
BSS00037	DNase-seq	FINAL_DNase-seq_BSS00037.sub_VS_Uniform_BKG_CONTROL_36_50000000.pval.signal.bedgraph.gz
BSS00037	H2AFZ	impute_BSS00037_H2AFZ
BSS00037	H3K27ac	impute_BSS00037_H3K27ac
BSS00037	H3K27me3	impute_BSS00037_H3K27me3
BSS00037	H3K36me3	impute_BSS00037_H3K36me3
BSS00037	H3K4me1	impute_BSS00037_H3K4me1
BSS00037	H3K4me2	impute_BSS00037_H3K4me2
BSS00037	H3K4me3	impute_BSS00037_H3K4me3
BSS00037	H3K79me2	impute_BSS00037_H3K79me2
BSS00037	H3K9ac	impute_BSS00037_H3K9ac
BSS00037	H3K9me3	impute_BSS00037_H3K9me3
BSS00037	H4K20me1	impute_BSS00037_H4K20me1
BSS00038	DNase-seq	FINAL_DNase-seq_BSS00038.sub_VS_Uniform_BKG_CONTROL_36_50000000.pval.signal.bedgraph.gz
BSS00038	H2AFZ	impute_BSS00038_H2AFZ
BSS00038	H3K27ac	impute_BSS00038_H3K27ac
BSS00038	H3K27me3	impute_BSS00038_H3K27me3
BSS00038	H3K36me3	impute_BSS00038_H3K36me3
BSS00038	H3K4me1	impute_BSS00038_H3K4me1
BSS00038	H3K4me2	impute_BSS00038_H3K4me2
BSS00038	H3K4me3	impute_BSS00038_H3K4me3
BSS00038	H3K79me2	impute_BSS00038_H3K79me2
BSS00038	H3K9ac	impute_BSS00038_H3K9ac
BSS00038	H3K9me3	impute_BSS00038_H3K9me3
BSS00038	H4K20me1	impute_BSS00038_H4K20me1
BSS00039	DNase-seq	impute_BSS00039_DNase-seq
BSS00039	H2AFZ	impute_BSS00039_H2AFZ
BSS00039	H3K27ac	impute_BSS00039_H3K27ac
BSS00039	H3K27me3	FINAL_H3K27me3_BSS00039.sub_VS_FINAL_WCE_BSS00039.pval.signal.bedgraph.gz
BSS00039	H3K36me3	FINAL_H3K36me3_BSS00039.sub_VS_FINAL_WCE_BSS00039.pval.signal.bedgraph.gz
BSS00039	H3K4me1	FINAL_H3K4me1_BSS00039.sub_VS_FINAL_WCE_BSS00039.pval.signal.bedgraph.gz
BSS00039	H3K4me2	impute_BSS00039_H3K4me2
BSS00039	H3K4me3	FINAL_H3K4me3_BSS00039.sub_VS_FINAL_WCE_BSS00039.pval.signal.bedgraph.gz
BSS00039	H3K79me2	impute_BSS00039_H3K79me2
BSS00039	H3K9ac	FINAL_H3K9ac_BSS00039.sub_VS_FINAL_WCE_BSS00039.pval.signal.bedgraph.gz
BSS00039	H3K9me3	FINAL_H3K9me3_BSS00039.sub_VS_FINAL_WCE_BSS00039.pval.signal.bedgraph.gz
BSS00039	H4K20me1	impute_BSS00039_H4K20me1
BSS00043	DNase-seq	impute_BSS00043_DNase-seq
BSS00043	H2AFZ	impute_BSS00043_H2AFZ
BSS00043	H3K27ac	FINAL_H3K27ac_BSS00043.sub_VS_FINAL_WCE_BSS00043.pval.signal.bedgraph.gz
BSS00043	H3K27me3	impute_BSS00043_H3K27me3
BSS00043	H3K36me3	impute_BSS00043_H3K36me3
BSS00043	H3K4me1	impute_BSS00043_H3K4me1
BSS00043	H3K4me2	impute_BSS00043_H3K4me2
BSS00043	H3K4me3	impute_BSS00043_H3K4me3
BSS00043	H3K79me2	impute_BSS00043_H3K79me2
BSS00043	H3K9ac	impute_BSS00043_H3K9ac
BSS00043	H3K9me3	impute_BSS00043_H3K9me3
BSS00043	H4K20me1	impute_BSS00043_H4K20me1
BSS00045	DNase-seq	FINAL_DNase-seq_BSS00045.sub_VS_Uniform_BKG_CONTROL_36_50000000.pval.signal.bedgraph.gz
BSS00045	H2AFZ	impute_BSS00045_H2AFZ
BSS00045	H3K27ac	impute_BSS00045_H3K27ac
BSS00045	H3K27me3	impute_BSS00045_H3K27me3
BSS00045	H3K36me3	impute_BSS00045_H3K36me3
BSS00045	H3K4me1	impute_BSS00045_H3K4me1
BSS00045	H3K4me2	impute_BSS00045_H3K4me2
BSS00045	H3K4me3	impute_BSS00045_H3K4me3
BSS00045	H3K79me2	impute_BSS00045_H3K79me2
BSS00045	H3K9ac	impute_BSS00045_H3K9ac
BSS00045	H3K9me3	impute_BSS00045_H3K9me3
BSS00045	H4K20me1	impute_BSS00045_H4K20me1
BSS00046	DNase-seq	impute_BSS00046_DNase-seq
BSS00046	H2AFZ	impute_BSS00046_H2AFZ
BSS00046	H3K27ac	FINAL_H3K27ac_BSS00046.sub_VS_FINAL_WCE_BSS00046.pval.signal.bedgraph.gz
BSS00046	H3K27me3	impute_BSS00046_H3K27me3
BSS00046	H3K36me3	FINAL_H3K36me3_BSS00046.sub_VS_FINAL_WCE_BSS00046.pval.signal.bedgraph.gz
BSS00046	H3K4me1	FINAL_H3K4me1_BSS00046.sub_VS_FINAL_WCE_BSS00046.pval.signal.bedgraph.gz
BSS00046	H3K4me2	impute_BSS00046_H3K4me2
BSS00046	H3K4me3	FINAL_H3K4me3_BSS00046.sub_VS_FINAL_WCE_BSS00046.pval.signal.bedgraph.gz
BSS00046	H3K79me2	impute_BSS00046_H3K79me2
BSS00046	H3K9ac	impute_BSS00046_H3K9ac
BSS00046	H3K9me3	impute_BSS00046_H3K9me3
BSS00046	H4K20me1	impute_BSS00046_H4K20me1
BSS00047	DNase-seq	FINAL_DNase-seq_BSS00047.sub_VS_Uniform_BKG_CONTROL_36_50000000.pval.signal.bedgraph.gz
BSS00047	H2AFZ	impute_BSS00047_H2AFZ
BSS00047	H3K27ac	impute_BSS00047_H3K27ac
BSS00047	H3K27me3	impute_BSS00047_H3K27me3
BSS00047	H3K36me3	impute_BSS00047_H3K36me3
BSS00047	H3K4me1	impute_BSS00047_H3K4me1
BSS00047	H3K4me2	impute_BSS00047_H3K4me2
BSS00047	H3K4me3	impute_BSS00047_H3K4me3
BSS00047	H3K79me2	impute_BSS00047_H3K79me2
BSS00047	H3K9ac	impute_BSS00047_H3K9ac
BSS00047	H3K9me3	impute_BSS00047_H3K9me3
BSS00047	H4K20me1	impute_BSS00047_H4K20me1
BSS00048	DNase-seq	FINAL_DNase-seq_BSS00048.sub_VS_Uniform_BKG_CONTROL_36_50000000.pval.signal.bedgraph.gz
BSS00048	H2AFZ	impute_BSS00048_H2AFZ
BSS00048	H3K27ac	FINAL_H3K27ac_BSS00048.sub_VS_FINAL_WCE_BSS00048.pval.signal.bedgraph.gz
BSS00048	H3K27me3	impute_BSS00048_H3K27me3
BSS00048	H3K36me3	impute_BSS00048_H3K36me3
BSS00048	H3K4me1	impute_BSS00048_H3K4me1
BSS00048	H3K4me2	impute_BSS00048_H3K4me2
BSS00048	H3K4me3	FINAL_H3K4me3_BSS00048.sub_VS_FINAL_WCE_BSS00048.pval.signal.bedgraph.gz
BSS00048	H3K79me2	impute_BSS00048_H3K79me2
BSS00048	H3K9ac	impute_BSS00048_H3K9ac
BSS00048	H3K9me3	impute_BSS00048_H3K9me3
BSS00048	H4K20me1	impute_BSS00048_H4K20me1
BSS00050	DNase-seq	FINAL_DNase-seq_BSS00050.sub_VS_Uniform_BKG_CONTROL_36_50000000.pval.signal.bedgraph.gz
BSS00050	H2AFZ	impute_BSS00050_H2AFZ
BSS00050	H3K27ac	impute_BSS00050_H3K27ac
BSS00050	H3K27me3	impute_BSS00050_H3K27me3
BSS00050	H3K36me3	impute_BSS00050_H3K36me3
BSS00050	H3K4me1	impute_BSS00050_H3K4me1
BSS00050	H3K4me2	impute_BSS00050_H3K4me2
BSS00050	H3K4me3	impute_BSS00050_H3K4me3
BSS00050	H3K79me2	impute_BSS00050_H3K79me2
BSS00050	H3K9ac	impute_BSS00050_H3K9ac
BSS00050	H3K9me3	impute_BSS00050_H3K9me3
BSS00050	H4K20me1	impute_BSS00050_H4K20me1
BSS00051	DNase-seq	FINAL_DNase-seq_BSS00051.sub_VS_Uniform_BKG_CONTROL_36_50000000.pval.signal.bedgraph.gz
BSS00051	H2AFZ	impute_BSS00051_H2AFZ
BSS00051	H3K27ac	impute_BSS00051_H3K27ac
BSS00051	H3K27me3	impute_BSS00051_H3K27me3
BSS00051	H3K36me3	impute_BSS00051_H3K36me3
BSS00051	H3K4me1	impute_BSS00051_H3K4me1
BSS00051	H3K4me2	impute_BSS00051_H3K4me2
BSS00051	H3K4me3	impute_BSS00051_H3K4me3
BSS00051	H3K79me2	impute_BSS00051_H3K79me2
BSS00051	H3K9ac	impute_BSS00051_H3K9ac
BSS00051	H3K9me3	impute_BSS00051_H3K9me3
BSS00051	H4K20me1	impute_BSS00051_H4K20me1
BSS00052	DNase-seq	FINAL_DNase-seq_BSS00052.sub_VS_Uniform_BKG_CONTROL_36_50000000.pval.signal.bedgraph.gz
BSS00052	H2AFZ	impute_BSS00052_H2AFZ
BSS00052	H3K27ac	impute_BSS00052_H3K27ac
BSS00052	H3K27me3	impute_BSS00052_H3K27me3
BSS00052	H3K36me3	impute_BSS00052_H3K36me3
BSS00052	H3K4me1	impute_BSS00052_H3K4me1
BSS00052	H3K4me2	impute_BSS00052_H3K4me2
BSS00052	H3K4me3	impute_BSS00052_H3K4me3
BSS00052	H3K79me2	impute_BSS00052_H3K79me2
BSS00052	H3K9ac	impute_BSS00052_H3K9ac
BSS00052	H3K9me3	impute_BSS00052_H3K9me3
BSS00052	H4K20me1	impute_BSS00052_H4K20me1
BSS00054	DNase-seq	impute_BSS00054_DNase-seq
BSS00054	H2AFZ	impute_BSS00054_H2AFZ
BSS00054	H3K27ac	FINAL_H3K27ac_BSS00054.sub_VS_FINAL_WCE_BSS00054.pval.signal.bedgraph.gz
BSS00054	H3K27me3	FINAL_H3K27me3_BSS00054.sub_VS_FINAL_WCE_BSS00054.pval.signal.bedgraph.gz
BSS00054	H3K36me3	impute_BSS00054_H3K36me3
BSS00054	H3K4me1	impute_BSS00054_H3K4me1
BSS00054	H3K4me2	impute_BSS00054_H3K4me2
BSS00054	H3K4me3	FINAL_H3K4me3_BSS00054.sub_VS_FINAL_WCE_BSS00054.pval.signal.bedgraph.gz
BSS00054	H3K79me2	impute_BSS00054_H3K79me2
BSS00054	H3K9ac	impute_BSS00054_H3K9ac
BSS00054	H3K9me3	FINAL_H3K9me3_BSS00054.sub_VS_FINAL_WCE_BSS00054.pval.signal.bedgraph.gz
BSS00054	H4K20me1	impute_BSS00054_H4K20me1
BSS00055	DNase-seq	FINAL_DNase-seq_BSS00055.sub_VS_Uniform_BKG_CONTROL_36_50000000.pval.signal.bedgraph.gz
BSS00055	H2AFZ	impute_BSS00055_H2AFZ
BSS00055	H3K27ac	impute_BSS00055_H3K27ac
BSS00055	H3K27me3	impute_BSS00055_H3K27me3
BSS00055	H3K36me3	impute_BSS00055_H3K36me3
BSS00055	H3K4me1	impute_BSS00055_H3K4me1
BSS00055	H3K4me2	impute_BSS00055_H3K4me2
BSS00055	H3K4me3	impute_BSS00055_H3K4me3
BSS00055	H3K79me2	impute_BSS00055_H3K79me2
BSS00055	H3K9ac	impute_BSS00055_H3K9ac
BSS00055	H3K9me3	FINAL_H3K9me3_BSS00055.sub_VS_FINAL_WCE_BSS00055.pval.signal.bedgraph.gz
BSS00055	H4K20me1	impute_BSS00055_H4K20me1
BSS00056	DNase-seq	FINAL_DNase-seq_BSS00056.sub_VS_Uniform_BKG_CONTROL_36_50000000.pval.signal.bedgraph.gz
BSS00056	H2AFZ	impute_BSS00056_H2AFZ
BSS00056	H3K27ac	FINAL_H3K27ac_BSS00056.sub_VS_FINAL_WCE_BSS00056.pval.signal.bedgraph.gz
BSS00056	H3K27me3	impute_BSS00056_H3K27me3
BSS00056	H3K36me3	FINAL_H3K36me3_BSS00056.sub_VS_FINAL_WCE_BSS00056.pval.signal.bedgraph.gz
BSS00056	H3K4me1	FINAL_H3K4me1_BSS00056.sub_VS_FINAL_WCE_BSS00056.pval.signal.bedgraph.gz
BSS00056	H3K4me2	impute_BSS00056_H3K4me2
BSS00056	H3K4me3	impute_BSS00056_H3K4me3
BSS00056	H3K79me2	impute_BSS00056_H3K79me2
BSS00056	H3K9ac	impute_BSS00056_H3K9ac
BSS00056	H3K9me3	FINAL_H3K9me3_BSS00056.sub_VS_FINAL_WCE_BSS00056.pval.signal.bedgraph.gz
BSS00056	H4K20me1	impute_BSS00056_H4K20me1
BSS00057	DNase-seq	FINAL_DNase-seq_BSS00057.sub_VS_Uniform_BKG_CONTROL_36_50000000.pval.signal.bedgraph.gz
BSS00057	H2AFZ	impute_BSS00057_H2AFZ
BSS00057	H3K27ac	impute_BSS00057_H3K27ac
BSS00057	H3K27me3	impute_BSS00057_H3K27me3
BSS00057	H3K36me3	impute_BSS00057_H3K36me3
BSS00057	H3K4me1	impute_BSS00057_H3K4me1
BSS00057	H3K4me2	impute_BSS00057_H3K4me2
BSS00057	H3K4me3	impute_BSS00057_H3K4me3
BSS00057	H3K79me2	impute_BSS00057_H3K79me2
BSS00057	H3K9ac	impute_BSS00057_H3K9ac
BSS00057	H3K9me3	impute_BSS00057_H3K9me3
BSS00057	H4K20me1	impute_BSS00057_H4K20me1
BSS00058	DNase-seq	FINAL_DNase-seq_BSS00058.sub_VS_Uniform_BKG_CONTROL_36_50000000.pval.signal.bedgraph.gz
BSS00058	H2AFZ	impute_BSS00058_H2AFZ
BSS00058	H3K27ac	impute_BSS00058_H3K27ac
BSS00058	H3K27me3	impute_BSS00058_H3K27me3
BSS00058	H3K36me3	impute_BSS00058_H3K36me3
BSS00058	H3K4me1	impute_BSS00058_H3K4me1
BSS00058	H3K4me2	impute_BSS00058_H3K4me2
BSS00058	H3K4me3	impute_BSS00058_H3K4me3
BSS00058	H3K79me2	impute_BSS00058_H3K79me2
BSS00058	H3K9ac	impute_BSS00058_H3K9ac
BSS00058	H3K9me3	impute_BSS00058_H3K9me3
BSS00058	H4K20me1	impute_BSS00058_H4K20me1
BSS00059	DNase-seq	FINAL_DNase-seq_BSS00059.sub_VS_Uniform_BKG_CONTROL_36_50000000.pval.signal.bedgraph.gz
BSS00059	H2AFZ	impute_BSS00059_H2AFZ
BSS00059	H3K27ac	impute_BSS00059_H3K27ac
BSS00059	H3K27me3	impute_BSS00059_H3K27me3
BSS00059	H3K36me3	impute_BSS00059_H3K36me3
BSS00059	H3K4me1	impute_BSS00059_H3K4me1
BSS00059	H3K4me2	impute_BSS00059_H3K4me2
BSS00059	H3K4me3	impute_BSS00059_H3K4me3
BSS00059	H3K79me2	impute_BSS00059_H3K79me2
BSS00059	H3K9ac	impute_BSS00059_H3K9ac
BSS00059	H3K9me3	impute_BSS00059_H3K9me3
BSS00059	H4K20me1	impute_BSS00059_H4K20me1
BSS00060	DNase-seq	impute_BSS00060_DNase-seq
BSS00060	H2AFZ	impute_BSS00060_H2AFZ
BSS00060	H3K27ac	FINAL_H3K27ac_BSS00060.sub_VS_FINAL_WCE_BSS00060.pval.signal.bedgraph.gz
BSS00060	H3K27me3	FINAL_H3K27me3_BSS00060.sub_VS_FINAL_WCE_BSS00060.pval.signal.bedgraph.gz
BSS00060	H3K36me3	FINAL_H3K36me3_BSS00060.sub_VS_FINAL_WCE_BSS00060.pval.signal.bedgraph.gz
BSS00060	H3K4me1	FINAL_H3K4me1_BSS00060.sub_VS_FINAL_WCE_BSS00060.pval.signal.bedgraph.gz
BSS00060	H3K4me2	impute_BSS00060_H3K4me2
BSS00060	H3K4me3	FINAL_H3K4me3_BSS00060.sub_VS_FINAL_WCE_BSS00060.pval.signal.bedgraph.gz
BSS00060	H3K79me2	impute_BSS00060_H3K79me2
BSS00060	H3K9ac	impute_BSS00060_H3K9ac
BSS00060	H3K9me3	FINAL_H3K9me3_BSS00060.sub_VS_FINAL_WCE_BSS00060.pval.signal.bedgraph.gz
BSS00060	H4K20me1	impute_BSS00060_H4K20me1
BSS00061	DNase-seq	FINAL_DNase-seq_BSS00061.sub_VS_Uniform_BKG_CONTROL_36_50000000.pval.signal.bedgraph.gz
BSS00061	H2AFZ	impute_BSS00061_H2AFZ
BSS00061	H3K27ac	impute_BSS00061_H3K27ac
BSS00061	H3K27me3	impute_BSS00061_H3K27me3
BSS00061	H3K36me3	impute_BSS00061_H3K36me3
BSS00061	H3K4me1	impute_BSS00061_H3K4me1
BSS00061	H3K4me2	impute_BSS00061_H3K4me2
BSS00061	H3K4me3	FINAL_H3K4me3_BSS00061.sub_VS_FINAL_WCE_BSS00061.pval.signal.bedgraph.gz
BSS00061	H3K79me2	impute_BSS00061_H3K79me2
BSS00061	H3K9ac	impute_BSS00061_H3K9ac
BSS00061	H3K9me3	impute_BSS00061_H3K9me3
BSS00061	H4K20me1	impute_BSS00061_H4K20me1
BSS00062	DNase-seq	FINAL_DNase-seq_BSS00062.sub_VS_Uniform_BKG_CONTROL_36_50000000.pval.signal.bedgraph.gz
BSS00062	H2AFZ	impute_BSS00062_H2AFZ
BSS00062	H3K27ac	FINAL_H3K27ac_BSS00062.sub_VS_FINAL_WCE_BSS00062.pval.signal.bedgraph.gz
BSS00062	H3K27me3	FINAL_H3K27me3_BSS00062.sub_VS_FINAL_WCE_BSS00062.pval.signal.bedgraph.gz
BSS00062	H3K36me3	impute_BSS00062_H3K36me3
BSS00062	H3K4me1	impute_BSS00062_H3K4me1
BSS00062	H3K4me2	impute_BSS00062_H3K4me2
BSS00062	H3K4me3	FINAL_H3K4me3_BSS00062.sub_VS_FINAL_WCE_BSS00062.pval.signal.bedgraph.gz
BSS00062	H3K79me2	impute_BSS00062_H3K79me2
BSS00062	H3K9ac	impute_BSS00062_H3K9ac
BSS00062	H3K9me3	FINAL_H3K9me3_BSS00062.sub_VS_FINAL_WCE_BSS00062.pval.signal.bedgraph.gz
BSS00062	H4K20me1	impute_BSS00062_H4K20me1
BSS00063	DNase-seq	FINAL_DNase-seq_BSS00063.sub_VS_Uniform_BKG_CONTROL_36_50000000.pval.signal.bedgraph.gz
BSS00063	H2AFZ	impute_BSS00063_H2AFZ
BSS00063	H3K27ac	impute_BSS00063_H3K27ac
BSS00063	H3K27me3	impute_BSS00063_H3K27me3
BSS00063	H3K36me3	impute_BSS00063_H3K36me3
BSS00063	H3K4me1	impute_BSS00063_H3K4me1
BSS00063	H3K4me2	impute_BSS00063_H3K4me2
BSS00063	H3K4me3	impute_BSS00063_H3K4me3
BSS00063	H3K79me2	impute_BSS00063_H3K79me2
BSS00063	H3K9ac	impute_BSS00063_H3K9ac
BSS00063	H3K9me3	impute_BSS00063_H3K9me3
BSS00063	H4K20me1	impute_BSS00063_H4K20me1
BSS00064	DNase-seq	FINAL_DNase-seq_BSS00064.sub_VS_Uniform_BKG_CONTROL_36_50000000.pval.signal.bedgraph.gz
BSS00064	H2AFZ	impute_BSS00064_H2AFZ
BSS00064	H3K27ac	impute_BSS00064_H3K27ac
BSS00064	H3K27me3	impute_BSS00064_H3K27me3
BSS00064	H3K36me3	impute_BSS00064_H3K36me3
BSS00064	H3K4me1	impute_BSS00064_H3K4me1
BSS00064	H3K4me2	impute_BSS00064_H3K4me2
BSS00064	H3K4me3	impute_BSS00064_H3K4me3
BSS00064	H3K79me2	impute_BSS00064_H3K79me2
BSS00064	H3K9ac	impute_BSS00064_H3K9ac
BSS00064	H3K9me3	impute_BSS00064_H3K9me3
BSS00064	H4K20me1	impute_BSS00064_H4K20me1
BSS00066	DNase-seq	FINAL_DNase-seq_BSS00066.sub_VS_Uniform_BKG_CONTROL_36_50000000.pval.signal.bedgraph.gz
BSS00066	H2AFZ	impute_BSS00066_H2AFZ
BSS00066	H3K27ac	impute_BSS00066_H3K27ac
BSS00066	H3K27me3	impute_BSS00066_H3K27me3
BSS00066	H3K36me3	impute_BSS00066_H3K36me3
BSS00066	H3K4me1	impute_BSS00066_H3K4me1
BSS00066	H3K4me2	impute_BSS00066_H3K4me2
BSS00066	H3K4me3	FINAL_H3K4me3_BSS00066.sub_VS_FINAL_WCE_BSS00066.pval.signal.bedgraph.gz
BSS00066	H3K79me2	impute_BSS00066_H3K79me2
BSS00066	H3K9ac	impute_BSS00066_H3K9ac
BSS00066	H3K9me3	impute_BSS00066_H3K9me3
BSS00066	H4K20me1	impute_BSS00066_H4K20me1
BSS00067	DNase-seq	FINAL_DNase-seq_BSS00067.sub_VS_Uniform_BKG_CONTROL_36_50000000.pval.signal.bedgraph.gz
BSS00067	H2AFZ	impute_BSS00067_H2AFZ
BSS00067	H3K27ac	impute_BSS00067_H3K27ac
BSS00067	H3K27me3	impute_BSS00067_H3K27me3
BSS00067	H3K36me3	impute_BSS00067_H3K36me3
BSS00067	H3K4me1	impute_BSS00067_H3K4me1
BSS00067	H3K4me2	impute_BSS00067_H3K4me2
BSS00067	H3K4me3	FINAL_H3K4me3_BSS00067.sub_VS_FINAL_WCE_BSS00067.pval.signal.bedgraph.gz
BSS00067	H3K79me2	impute_BSS00067_H3K79me2
BSS00067	H3K9ac	impute_BSS00067_H3K9ac
BSS00067	H3K9me3	impute_BSS00067_H3K9me3
BSS00067	H4K20me1	impute_BSS00067_H4K20me1
BSS00068	DNase-seq	FINAL_DNase-seq_BSS00068.sub_VS_Uniform_BKG_CONTROL_36_50000000.pval.signal.bedgraph.gz
BSS00068	H2AFZ	impute_BSS00068_H2AFZ
BSS00068	H3K27ac	impute_BSS00068_H3K27ac
BSS00068	H3K27me3	impute_BSS00068_H3K27me3
BSS00068	H3K36me3	impute_BSS00068_H3K36me3
BSS00068	H3K4me1	impute_BSS00068_H3K4me1
BSS00068	H3K4me2	impute_BSS00068_H3K4me2
BSS00068	H3K4me3	FINAL_H3K4me3_BSS00068.sub_VS_FINAL_WCE_BSS00068.pval.signal.bedgraph.gz
BSS00068	H3K79me2	impute_BSS00068_H3K79me2
BSS00068	H3K9ac	impute_BSS00068_H3K9ac
BSS00068	H3K9me3	impute_BSS00068_H3K9me3
BSS00068	H4K20me1	impute_BSS00068_H4K20me1
BSS00069	DNase-seq	FINAL_DNase-seq_BSS00069.sub_VS_Uniform_BKG_CONTROL_36_50000000.pval.signal.bedgraph.gz
BSS00069	H2AFZ	impute_BSS00069_H2AFZ
BSS00069	H3K27ac	impute_BSS00069_H3K27ac
BSS00069	H3K27me3	impute_BSS00069_H3K27me3
BSS00069	H3K36me3	impute_BSS00069_H3K36me3
BSS00069	H3K4me1	impute_BSS00069_H3K4me1
BSS00069	H3K4me2	impute_BSS00069_H3K4me2
BSS00069	H3K4me3	impute_BSS00069_H3K4me3
BSS00069	H3K79me2	impute_BSS00069_H3K79me2
BSS00069	H3K9ac	impute_BSS00069_H3K9ac
BSS00069	H3K9me3	impute_BSS00069_H3K9me3
BSS00069	H4K20me1	impute_BSS00069_H4K20me1
BSS00071	DNase-seq	FINAL_DNase-seq_BSS00071.sub_VS_Uniform_BKG_CONTROL_36_50000000.pval.signal.bedgraph.gz
BSS00071	H2AFZ	impute_BSS00071_H2AFZ
BSS00071	H3K27ac	impute_BSS00071_H3K27ac
BSS00071	H3K27me3	impute_BSS00071_H3K27me3
BSS00071	H3K36me3	impute_BSS00071_H3K36me3
BSS00071	H3K4me1	impute_BSS00071_H3K4me1
BSS00071	H3K4me2	impute_BSS00071_H3K4me2
BSS00071	H3K4me3	impute_BSS00071_H3K4me3
BSS00071	H3K79me2	impute_BSS00071_H3K79me2
BSS00071	H3K9ac	impute_BSS00071_H3K9ac
BSS00071	H3K9me3	impute_BSS00071_H3K9me3
BSS00071	H4K20me1	impute_BSS00071_H4K20me1
BSS00074	DNase-seq	impute_BSS00074_DNase-seq
BSS00074	H2AFZ	impute_BSS00074_H2AFZ
BSS00074	H3K27ac	impute_BSS00074_H3K27ac
BSS00074	H3K27me3	FINAL_H3K27me3_BSS00074.sub_VS_FINAL_WCE_BSS00074.pval.signal.bedgraph.gz
BSS00074	H3K36me3	FINAL_H3K36me3_BSS00074.sub_VS_FINAL_WCE_BSS00074.pval.signal.bedgraph.gz
BSS00074	H3K4me1	FINAL_H3K4me1_BSS00074.sub_VS_FINAL_WCE_BSS00074.pval.signal.bedgraph.gz
BSS00074	H3K4me2	impute_BSS00074_H3K4me2
BSS00074	H3K4me3	FINAL_H3K4me3_BSS00074.sub_VS_FINAL_WCE_BSS00074.pval.signal.bedgraph.gz
BSS00074	H3K79me2	impute_BSS00074_H3K79me2
BSS00074	H3K9ac	impute_BSS00074_H3K9ac
BSS00074	H3K9me3	impute_BSS00074_H3K9me3
BSS00074	H4K20me1	impute_BSS00074_H4K20me1
BSS00075	DNase-seq	FINAL_DNase-seq_BSS00075.sub_VS_Uniform_BKG_CONTROL_36_50000000.pval.signal.bedgraph.gz
BSS00075	H2AFZ	impute_BSS00075_H2AFZ
BSS00075	H3K27ac	impute_BSS00075_H3K27ac
BSS00075	H3K27me3	impute_BSS00075_H3K27me3
BSS00075	H3K36me3	impute_BSS00075_H3K36me3
BSS00075	H3K4me1	impute_BSS00075_H3K4me1
BSS00075	H3K4me2	impute_BSS00075_H3K4me2
BSS00075	H3K4me3	impute_BSS00075_H3K4me3
BSS00075	H3K79me2	impute_BSS00075_H3K79me2
BSS00075	H3K9ac	impute_BSS00075_H3K9ac
BSS00075	H3K9me3	impute_BSS00075_H3K9me3
BSS00075	H4K20me1	impute_BSS00075_H4K20me1
BSS00076	DNase-seq	FINAL_DNase-seq_BSS00076.sub_VS_Uniform_BKG_CONTROL_36_50000000.pval.signal.bedgraph.gz
BSS00076	H2AFZ	impute_BSS00076_H2AFZ
BSS00076	H3K27ac	impute_BSS00076_H3K27ac
BSS00076	H3K27me3	impute_BSS00076_H3K27me3
BSS00076	H3K36me3	impute_BSS00076_H3K36me3
BSS00076	H3K4me1	impute_BSS00076_H3K4me1
BSS00076	H3K4me2	impute_BSS00076_H3K4me2
BSS00076	H3K4me3	impute_BSS00076_H3K4me3
BSS00076	H3K79me2	impute_BSS00076_H3K79me2
BSS00076	H3K9ac	impute_BSS00076_H3K9ac
BSS00076	H3K9me3	impute_BSS00076_H3K9me3
BSS00076	H4K20me1	impute_BSS00076_H4K20me1
BSS00077	DNase-seq	impute_BSS00077_DNase-seq
BSS00077	H2AFZ	impute_BSS00077_H2AFZ
BSS00077	H3K27ac	FINAL_H3K27ac_BSS00077.sub_VS_FINAL_WCE_BSS00078.pval.signal.bedgraph.gz
BSS00077	H3K27me3	impute_BSS00077_H3K27me3
BSS00077	H3K36me3	FINAL_H3K36me3_BSS00077.sub_VS_FINAL_WCE_BSS00078.pval.signal.bedgraph.gz
BSS00077	H3K4me1	FINAL_H3K4me1_BSS00077.sub_VS_FINAL_WCE_BSS00078.pval.signal.bedgraph.gz
BSS00077	H3K4me2	impute_BSS00077_H3K4me2
BSS00077	H3K4me3	FINAL_H3K4me3_BSS00077.sub_VS_FINAL_WCE_BSS00078.pval.signal.bedgraph.gz
BSS00077	H3K79me2	impute_BSS00077_H3K79me2
BSS00077	H3K9ac	FINAL_H3K9ac_BSS00077.sub_VS_FINAL_WCE_BSS00078.pval.signal.bedgraph.gz
BSS00077	H3K9me3	FINAL_H3K9me3_BSS00077.sub_VS_FINAL_WCE_BSS00078.pval.signal.bedgraph.gz
BSS00077	H4K20me1	impute_BSS00077_H4K20me1
BSS00078	DNase-seq	impute_BSS00078_DNase-seq
BSS00078	H2AFZ	impute_BSS00078_H2AFZ
BSS00078	H3K27ac	FINAL_H3K27ac_BSS00078.sub_VS_FINAL_WCE_BSS00078.pval.signal.bedgraph.gz
BSS00078	H3K27me3	FINAL_H3K27me3_BSS00078.sub_VS_FINAL_WCE_BSS00078.pval.signal.bedgraph.gz
BSS00078	H3K36me3	FINAL_H3K36me3_BSS00078.sub_VS_FINAL_WCE_BSS00078.pval.signal.bedgraph.gz
BSS00078	H3K4me1	FINAL_H3K4me1_BSS00078.sub_VS_FINAL_WCE_BSS00078.pval.signal.bedgraph.gz
BSS00078	H3K4me2	impute_BSS00078_H3K4me2
BSS00078	H3K4me3	FINAL_H3K4me3_BSS00078.sub_VS_FINAL_WCE_BSS00078.pval.signal.bedgraph.gz
BSS00078	H3K79me2	impute_BSS00078_H3K79me2
BSS00078	H3K9ac	impute_BSS00078_H3K9ac
BSS00078	H3K9me3	FINAL_H3K9me3_BSS00078.sub_VS_FINAL_WCE_BSS00078.pval.signal.bedgraph.gz
BSS00078	H4K20me1	impute_BSS00078_H4K20me1
BSS00079	DNase-seq	impute_BSS00079_DNase-seq
BSS00079	H2AFZ	impute_BSS00079_H2AFZ
BSS00079	H3K27ac	FINAL_H3K27ac_BSS00079.sub_VS_FINAL_WCE_BSS00079.pval.signal.bedgraph.gz
BSS00079	H3K27me3	FINAL_H3K27me3_BSS00079.sub_VS_FINAL_WCE_BSS00079.pval.signal.bedgraph.gz
BSS00079	H3K36me3	FINAL_H3K36me3_BSS00079.sub_VS_FINAL_WCE_BSS00079.pval.signal.bedgraph.gz
BSS00079	H3K4me1	FINAL_H3K4me1_BSS00079.sub_VS_FINAL_WCE_BSS00079.pval.signal.bedgraph.gz
BSS00079	H3K4me2	impute_BSS00079_H3K4me2
BSS00079	H3K4me3	FINAL_H3K4me3_BSS00079.sub_VS_FINAL_WCE_BSS00079.pval.signal.bedgraph.gz
BSS00079	H3K79me2	impute_BSS00079_H3K79me2
BSS00079	H3K9ac	impute_BSS00079_H3K9ac
BSS00079	H3K9me3	impute_BSS00079_H3K9me3
BSS00079	H4K20me1	impute_BSS00079_H4K20me1
BSS00080	DNase-seq	impute_BSS00080_DNase-seq
BSS00080	H2AFZ	impute_BSS00080_H2AFZ
BSS00080	H3K27ac	FINAL_H3K27ac_BSS00080.sub_VS_FINAL_WCE_BSS00080.pval.signal.bedgraph.gz
BSS00080	H3K27me3	FINAL_H3K27me3_BSS00080.sub_VS_FINAL_WCE_BSS00080.pval.signal.bedgraph.gz
BSS00080	H3K36me3	FINAL_H3K36me3_BSS00080.sub_VS_FINAL_WCE_BSS00080.pval.signal.bedgraph.gz
BSS00080	H3K4me1	FINAL_H3K4me1_BSS00080.sub_VS_FINAL_WCE_BSS00080.pval.signal.bedgraph.gz
BSS00080	H3K4me2	impute_BSS00080_H3K4me2
BSS00080	H3K4me3	FINAL_H3K4me3_BSS00080.sub_VS_FINAL_WCE_BSS00080.pval.signal.bedgraph.gz
BSS00080	H3K79me2	impute_BSS00080_H3K79me2
BSS00080	H3K9ac	impute_BSS00080_H3K9ac
BSS00080	H3K9me3	FINAL_H3K9me3_BSS00080.sub_VS_FINAL_WCE_BSS00080.pval.signal.bedgraph.gz
BSS00080	H4K20me1	impute_BSS00080_H4K20me1
BSS00084	DNase-seq	FINAL_DNase-seq_BSS00084.sub_VS_Uniform_BKG_CONTROL_36_50000000.pval.signal.bedgraph.gz
BSS00084	H2AFZ	impute_BSS00084_H2AFZ
BSS00084	H3K27ac	impute_BSS00084_H3K27ac
BSS00084	H3K27me3	impute_BSS00084_H3K27me3
BSS00084	H3K36me3	impute_BSS00084_H3K36me3
BSS00084	H3K4me1	impute_BSS00084_H3K4me1
BSS00084	H3K4me2	impute_BSS00084_H3K4me2
BSS00084	H3K4me3	impute_BSS00084_H3K4me3
BSS00084	H3K79me2	impute_BSS00084_H3K79me2
BSS00084	H3K9ac	impute_BSS00084_H3K9ac
BSS00084	H3K9me3	impute_BSS00084_H3K9me3
BSS00084	H4K20me1	impute_BSS00084_H4K20me1
BSS00087	DNase-seq	FINAL_DNase-seq_BSS00087.sub_VS_Uniform_BKG_CONTROL_36_50000000.pval.signal.bedgraph.gz
BSS00087	H2AFZ	impute_BSS00087_H2AFZ
BSS00087	H3K27ac	FINAL_H3K27ac_BSS00087.sub_VS_FINAL_WCE_BSS00087.pval.signal.bedgraph.gz
BSS00087	H3K27me3	FINAL_H3K27me3_BSS00087.sub_VS_FINAL_WCE_BSS00087.pval.signal.bedgraph.gz
BSS00087	H3K36me3	FINAL_H3K36me3_BSS00087.sub_VS_FINAL_WCE_BSS00087.pval.signal.bedgraph.gz
BSS00087	H3K4me1	impute_BSS00087_H3K4me1
BSS00087	H3K4me2	impute_BSS00087_H3K4me2
BSS00087	H3K4me3	FINAL_H3K4me3_BSS00087.sub_VS_FINAL_WCE_BSS00087.pval.signal.bedgraph.gz
BSS00087	H3K79me2	impute_BSS00087_H3K79me2
BSS00087	H3K9ac	impute_BSS00087_H3K9ac
BSS00087	H3K9me3	FINAL_H3K9me3_BSS00087.sub_VS_FINAL_WCE_BSS00087.pval.signal.bedgraph.gz
BSS00087	H4K20me1	impute_BSS00087_H4K20me1
BSS00088	DNase-seq	impute_BSS00088_DNase-seq
BSS00088	H2AFZ	impute_BSS00088_H2AFZ
BSS00088	H3K27ac	FINAL_H3K27ac_BSS00088.sub_VS_FINAL_WCE_BSS00088.pval.signal.bedgraph.gz
BSS00088	H3K27me3	FINAL_H3K27me3_BSS00088.sub_VS_FINAL_WCE_BSS00088.pval.signal.bedgraph.gz
BSS00088	H3K36me3	FINAL_H3K36me3_BSS00088.sub_VS_FINAL_WCE_BSS00088.pval.signal.bedgraph.gz
BSS00088	H3K4me1	FINAL_H3K4me1_BSS00088.sub_VS_FINAL_WCE_BSS00088.pval.signal.bedgraph.gz
BSS00088	H3K4me2	impute_BSS00088_H3K4me2
BSS00088	H3K4me3	FINAL_H3K4me3_BSS00088.sub_VS_FINAL_WCE_BSS00088.pval.signal.bedgraph.gz
BSS00088	H3K79me2	impute_BSS00088_H3K79me2
BSS00088	H3K9ac	impute_BSS00088_H3K9ac
BSS00088	H3K9me3	FINAL_H3K9me3_BSS00088.sub_VS_FINAL_WCE_BSS00088.pval.signal.bedgraph.gz
BSS00088	H4K20me1	impute_BSS00088_H4K20me1
BSS00089	DNase-seq	FINAL_DNase-seq_BSS00089.sub_VS_Uniform_BKG_CONTROL_36_50000000.pval.signal.bedgraph.gz
BSS00089	H2AFZ	FINAL_H2AFZ_BSS00089.sub_VS_FINAL_WCE_BSS00089.pval.signal.bedgraph.gz
BSS00089	H3K27ac	FINAL_H3K27ac_BSS00089.sub_VS_FINAL_WCE_BSS00089.pval.signal.bedgraph.gz
BSS00089	H3K27me3	FINAL_H3K27me3_BSS00089.sub_VS_FINAL_WCE_BSS00089.pval.signal.bedgraph.gz
BSS00089	H3K36me3	FINAL_H3K36me3_BSS00089.sub_VS_FINAL_WCE_BSS00089.pval.signal.bedgraph.gz
BSS00089	H3K4me1	FINAL_H3K4me1_BSS00089.sub_VS_FINAL_WCE_BSS00089.pval.signal.bedgraph.gz
BSS00089	H3K4me2	FINAL_H3K4me2_BSS00089.sub_VS_FINAL_WCE_BSS00089.pval.signal.bedgraph.gz
BSS00089	H3K4me3	FINAL_H3K4me3_BSS00089.sub_VS_FINAL_WCE_BSS00089.pval.signal.bedgraph.gz
BSS00089	H3K79me2	FINAL_H3K79me2_BSS00089.sub_VS_FINAL_WCE_BSS00089.pval.signal.bedgraph.gz
BSS00089	H3K9ac	FINAL_H3K9ac_BSS00089.sub_VS_FINAL_WCE_BSS00089.pval.signal.bedgraph.gz
BSS00089	H3K9me3	FINAL_H3K9me3_BSS00089.sub_VS_FINAL_WCE_BSS00089.pval.signal.bedgraph.gz
BSS00089	H4K20me1	FINAL_H4K20me1_BSS00089.sub_VS_FINAL_WCE_BSS00089.pval.signal.bedgraph.gz
BSS00090	DNase-seq	FINAL_DNase-seq_BSS00090.sub_VS_Uniform_BKG_CONTROL_36_50000000.pval.signal.bedgraph.gz
BSS00090	H2AFZ	impute_BSS00090_H2AFZ
BSS00090	H3K27ac	impute_BSS00090_H3K27ac
BSS00090	H3K27me3	impute_BSS00090_H3K27me3
BSS00090	H3K36me3	impute_BSS00090_H3K36me3
BSS00090	H3K4me1	impute_BSS00090_H3K4me1
BSS00090	H3K4me2	impute_BSS00090_H3K4me2
BSS00090	H3K4me3	FINAL_H3K4me3_BSS00090.sub_VS_FINAL_WCE_BSS00090.pval.signal.bedgraph.gz
BSS00090	H3K79me2	impute_BSS00090_H3K79me2
BSS00090	H3K9ac	impute_BSS00090_H3K9ac
BSS00090	H3K9me3	impute_BSS00090_H3K9me3
BSS00090	H4K20me1	impute_BSS00090_H4K20me1
BSS00091	DNase-seq	FINAL_DNase-seq_BSS00091.sub_VS_Uniform_BKG_CONTROL_36_50000000.pval.signal.bedgraph.gz
BSS00091	H2AFZ	impute_BSS00091_H2AFZ
BSS00091	H3K27ac	impute_BSS00091_H3K27ac
BSS00091	H3K27me3	impute_BSS00091_H3K27me3
BSS00091	H3K36me3	impute_BSS00091_H3K36me3
BSS00091	H3K4me1	impute_BSS00091_H3K4me1
BSS00091	H3K4me2	impute_BSS00091_H3K4me2
BSS00091	H3K4me3	impute_BSS00091_H3K4me3
BSS00091	H3K79me2	impute_BSS00091_H3K79me2
BSS00091	H3K9ac	impute_BSS00091_H3K9ac
BSS00091	H3K9me3	impute_BSS00091_H3K9me3
BSS00091	H4K20me1	impute_BSS00091_H4K20me1
BSS00092	DNase-seq	FINAL_DNase-seq_BSS00092.sub_VS_Uniform_BKG_CONTROL_36_50000000.pval.signal.bedgraph.gz
BSS00092	H2AFZ	impute_BSS00092_H2AFZ
BSS00092	H3K27ac	impute_BSS00092_H3K27ac
BSS00092	H3K27me3	impute_BSS00092_H3K27me3
BSS00092	H3K36me3	impute_BSS00092_H3K36me3
BSS00092	H3K4me1	impute_BSS00092_H3K4me1
BSS00092	H3K4me2	impute_BSS00092_H3K4me2
BSS00092	H3K4me3	FINAL_H3K4me3_BSS00092.sub_VS_FINAL_WCE_BSS00092.pval.signal.bedgraph.gz
BSS00092	H3K79me2	impute_BSS00092_H3K79me2
BSS00092	H3K9ac	impute_BSS00092_H3K9ac
BSS00092	H3K9me3	impute_BSS00092_H3K9me3
BSS00092	H4K20me1	impute_BSS00092_H4K20me1
BSS00093	DNase-seq	impute_BSS00093_DNase-seq
BSS00093	H2AFZ	impute_BSS00093_H2AFZ
BSS00093	H3K27ac	impute_BSS00093_H3K27ac
BSS00093	H3K27me3	impute_BSS00093_H3K27me3
BSS00093	H3K36me3	impute_BSS00093_H3K36me3
BSS00093	H3K4me1	impute_BSS00093_H3K4me1
BSS00093	H3K4me2	impute_BSS00093_H3K4me2
BSS00093	H3K4me3	impute_BSS00093_H3K4me3
BSS00093	H3K79me2	impute_BSS00093_H3K79me2
BSS00093	H3K9ac	impute_BSS00093_H3K9ac
BSS00093	H3K9me3	FINAL_H3K9me3_BSS00093.sub_VS_FINAL_WCE_BSS00093.pval.signal.bedgraph.gz
BSS00093	H4K20me1	impute_BSS00093_H4K20me1
BSS00095	DNase-seq	FINAL_DNase-seq_BSS00095.sub_VS_Uniform_BKG_CONTROL_36_50000000.pval.signal.bedgraph.gz
BSS00095	H2AFZ	impute_BSS00095_H2AFZ
BSS00095	H3K27ac	FINAL_H3K27ac_BSS00095.sub_VS_FINAL_WCE_BSS00095.pval.signal.bedgraph.gz
BSS00095	H3K27me3	FINAL_H3K27me3_BSS00095.sub_VS_FINAL_WCE_BSS00095.pval.signal.bedgraph.gz
BSS00095	H3K36me3	impute_BSS00095_H3K36me3
BSS00095	H3K4me1	FINAL_H3K4me1_BSS00095.sub_VS_FINAL_WCE_BSS00095.pval.signal.bedgraph.gz
BSS00095	H3K4me2	impute_BSS00095_H3K4me2
BSS00095	H3K4me3	FINAL_H3K4me3_BSS00095.sub_VS_FINAL_WCE_BSS00095.pval.signal.bedgraph.gz
BSS00095	H3K79me2	FINAL_H3K79me2_BSS00095.sub_VS_FINAL_WCE_BSS00095.pval.signal.bedgraph.gz
BSS00095	H3K9ac	impute_BSS00095_H3K9ac
BSS00095	H3K9me3	impute_BSS00095_H3K9me3
BSS00095	H4K20me1	FINAL_H4K20me1_BSS00095.sub_VS_FINAL_WCE_BSS00095.pval.signal.bedgraph.gz
BSS00096	DNase-seq	impute_BSS00096_DNase-seq
BSS00096	H2AFZ	FINAL_H2AFZ_BSS00096.sub_VS_FINAL_WCE_BSS00095.pval.signal.bedgraph.gz
BSS00096	H3K27ac	impute_BSS00096_H3K27ac
BSS00096	H3K27me3	impute_BSS00096_H3K27me3
BSS00096	H3K36me3	FINAL_H3K36me3_BSS00096.sub_VS_FINAL_WCE_BSS00095.pval.signal.bedgraph.gz
BSS00096	H3K4me1	impute_BSS00096_H3K4me1
BSS00096	H3K4me2	FINAL_H3K4me2_BSS00096.sub_VS_FINAL_WCE_BSS00095.pval.signal.bedgraph.gz
BSS00096	H3K4me3	impute_BSS00096_H3K4me3
BSS00096	H3K79me2	impute_BSS00096_H3K79me2
BSS00096	H3K9ac	FINAL_H3K9ac_BSS00096.sub_VS_FINAL_WCE_BSS00095.pval.signal.bedgraph.gz
BSS00096	H3K9me3	impute_BSS00096_H3K9me3
BSS00096	H4K20me1	impute_BSS00096_H4K20me1
BSS00097	DNase-seq	FINAL_DNase-seq_BSS00097.sub_VS_Uniform_BKG_CONTROL_36_50000000.pval.signal.bedgraph.gz
BSS00097	H2AFZ	impute_BSS00097_H2AFZ
BSS00097	H3K27ac	impute_BSS00097_H3K27ac
BSS00097	H3K27me3	impute_BSS00097_H3K27me3
BSS00097	H3K36me3	impute_BSS00097_H3K36me3
BSS00097	H3K4me1	impute_BSS00097_H3K4me1
BSS00097	H3K4me2	impute_BSS00097_H3K4me2
BSS00097	H3K4me3	impute_BSS00097_H3K4me3
BSS00097	H3K79me2	impute_BSS00097_H3K79me2
BSS00097	H3K9ac	impute_BSS00097_H3K9ac
BSS00097	H3K9me3	impute_BSS00097_H3K9me3
BSS00097	H4K20me1	impute_BSS00097_H4K20me1
BSS00098	DNase-seq	FINAL_DNase-seq_BSS00098.sub_VS_Uniform_BKG_CONTROL_36_50000000.pval.signal.bedgraph.gz
BSS00098	H2AFZ	impute_BSS00098_H2AFZ
BSS00098	H3K27ac	impute_BSS00098_H3K27ac
BSS00098	H3K27me3	impute_BSS00098_H3K27me3
BSS00098	H3K36me3	impute_BSS00098_H3K36me3
BSS00098	H3K4me1	impute_BSS00098_H3K4me1
BSS00098	H3K4me2	impute_BSS00098_H3K4me2
BSS00098	H3K4me3	FINAL_H3K4me3_BSS00098.sub_VS_FINAL_WCE_BSS00098.pval.signal.bedgraph.gz
BSS00098	H3K79me2	impute_BSS00098_H3K79me2
BSS00098	H3K9ac	impute_BSS00098_H3K9ac
BSS00098	H3K9me3	FINAL_H3K9me3_BSS00098.sub_VS_FINAL_WCE_BSS00098.pval.signal.bedgraph.gz
BSS00098	H4K20me1	impute_BSS00098_H4K20me1
BSS00100	DNase-seq	FINAL_DNase-seq_BSS00100.sub_VS_Uniform_BKG_CONTROL_36_50000000.pval.signal.bedgraph.gz
BSS00100	H2AFZ	impute_BSS00100_H2AFZ
BSS00100	H3K27ac	impute_BSS00100_H3K27ac
BSS00100	H3K27me3	FINAL_H3K27me3_BSS00100.sub_VS_FINAL_WCE_BSS00101.pval.signal.bedgraph.gz
BSS00100	H3K36me3	FINAL_H3K36me3_BSS00100.sub_VS_FINAL_WCE_BSS00101.pval.signal.bedgraph.gz
BSS00100	H3K4me1	FINAL_H3K4me1_BSS00100.sub_VS_FINAL_WCE_BSS00101.pval.signal.bedgraph.gz
BSS00100	H3K4me2	impute_BSS00100_H3K4me2
BSS00100	H3K4me3	impute_BSS00100_H3K4me3
BSS00100	H3K79me2	impute_BSS00100_H3K79me2
BSS00100	H3K9ac	impute_BSS00100_H3K9ac
BSS00100	H3K9me3	FINAL_H3K9me3_BSS00100.sub_VS_FINAL_WCE_BSS00101.pval.signal.bedgraph.gz
BSS00100	H4K20me1	impute_BSS00100_H4K20me1
BSS00101	DNase-seq	FINAL_DNase-seq_BSS00101.sub_VS_Uniform_BKG_CONTROL_36_50000000.pval.signal.bedgraph.gz
BSS00101	H2AFZ	impute_BSS00101_H2AFZ
BSS00101	H3K27ac	FINAL_H3K27ac_BSS00101.sub_VS_FINAL_WCE_BSS00101.pval.signal.bedgraph.gz
BSS00101	H3K27me3	FINAL_H3K27me3_BSS00101.sub_VS_FINAL_WCE_BSS00101.pval.signal.bedgraph.gz
BSS00101	H3K36me3	impute_BSS00101_H3K36me3
BSS00101	H3K4me1	impute_BSS00101_H3K4me1
BSS00101	H3K4me2	impute_BSS00101_H3K4me2
BSS00101	H3K4me3	FINAL_H3K4me3_BSS00101.sub_VS_FINAL_WCE_BSS00101.pval.signal.bedgraph.gz
BSS00101	H3K79me2	impute_BSS00101_H3K79me2
BSS00101	H3K9ac	impute_BSS00101_H3K9ac
BSS00101	H3K9me3	FINAL_H3K9me3_BSS00101.sub_VS_FINAL_WCE_BSS00101.pval.signal.bedgraph.gz
BSS00101	H4K20me1	impute_BSS00101_H4K20me1
BSS00102	DNase-seq	FINAL_DNase-seq_BSS00102.sub_VS_Uniform_BKG_CONTROL_36_50000000.pval.signal.bedgraph.gz
BSS00102	H2AFZ	impute_BSS00102_H2AFZ
BSS00102	H3K27ac	impute_BSS00102_H3K27ac
BSS00102	H3K27me3	impute_BSS00102_H3K27me3
BSS00102	H3K36me3	impute_BSS00102_H3K36me3
BSS00102	H3K4me1	impute_BSS00102_H3K4me1
BSS00102	H3K4me2	impute_BSS00102_H3K4me2
BSS00102	H3K4me3	FINAL_H3K4me3_BSS00102.sub_VS_FINAL_WCE_BSS00102.pval.signal.bedgraph.gz
BSS00102	H3K79me2	impute_BSS00102_H3K79me2
BSS00102	H3K9ac	impute_BSS00102_H3K9ac
BSS00102	H3K9me3	impute_BSS00102_H3K9me3
BSS00102	H4K20me1	impute_BSS00102_H4K20me1
BSS00112	DNase-seq	FINAL_DNase-seq_BSS00112.sub_VS_Uniform_BKG_CONTROL_36_50000000.pval.signal.bedgraph.gz
BSS00112	H2AFZ	FINAL_H2AFZ_BSS00112.sub_VS_FINAL_WCE_BSS00112.pval.signal.bedgraph.gz
BSS00112	H3K27ac	FINAL_H3K27ac_BSS00112.sub_VS_FINAL_WCE_BSS00112.pval.signal.bedgraph.gz
BSS00112	H3K27me3	FINAL_H3K27me3_BSS00112.sub_VS_FINAL_WCE_BSS00112.pval.signal.bedgraph.gz
BSS00112	H3K36me3	FINAL_H3K36me3_BSS00112.sub_VS_FINAL_WCE_BSS00112.pval.signal.bedgraph.gz
BSS00112	H3K4me1	FINAL_H3K4me1_BSS00112.sub_VS_FINAL_WCE_BSS00112.pval.signal.bedgraph.gz
BSS00112	H3K4me2	FINAL_H3K4me2_BSS00112.sub_VS_FINAL_WCE_BSS00112.pval.signal.bedgraph.gz
BSS00112	H3K4me3	FINAL_H3K4me3_BSS00112.sub_VS_FINAL_WCE_BSS00112.pval.signal.bedgraph.gz
BSS00112	H3K79me2	FINAL_H3K79me2_BSS00112.sub_VS_FINAL_WCE_BSS00112.pval.signal.bedgraph.gz
BSS00112	H3K9ac	FINAL_H3K9ac_BSS00112.sub_VS_FINAL_WCE_BSS00112.pval.signal.bedgraph.gz
BSS00112	H3K9me3	FINAL_H3K9me3_BSS00112.sub_VS_FINAL_WCE_BSS00112.pval.signal.bedgraph.gz
BSS00112	H4K20me1	FINAL_H4K20me1_BSS00112.sub_VS_FINAL_WCE_BSS00112.pval.signal.bedgraph.gz
BSS00113	DNase-seq	FINAL_DNase-seq_BSS00113.sub_VS_Uniform_BKG_CONTROL_36_50000000.pval.signal.bedgraph.gz
BSS00113	H2AFZ	impute_BSS00113_H2AFZ
BSS00113	H3K27ac	impute_BSS00113_H3K27ac
BSS00113	H3K27me3	FINAL_H3K27me3_BSS00113.sub_VS_FINAL_WCE_BSS00113.pval.signal.bedgraph.gz
BSS00113	H3K36me3	FINAL_H3K36me3_BSS00113.sub_VS_FINAL_WCE_BSS00113.pval.signal.bedgraph.gz
BSS00113	H3K4me1	impute_BSS00113_H3K4me1
BSS00113	H3K4me2	impute_BSS00113_H3K4me2
BSS00113	H3K4me3	FINAL_H3K4me3_BSS00113.sub_VS_FINAL_WCE_BSS00113.pval.signal.bedgraph.gz
BSS00113	H3K79me2	impute_BSS00113_H3K79me2
BSS00113	H3K9ac	impute_BSS00113_H3K9ac
BSS00113	H3K9me3	impute_BSS00113_H3K9me3
BSS00113	H4K20me1	impute_BSS00113_H4K20me1
BSS00121	DNase-seq	FINAL_DNase-seq_BSS00121.sub_VS_Uniform_BKG_CONTROL_36_50000000.pval.signal.bedgraph.gz
BSS00121	H2AFZ	impute_BSS00121_H2AFZ
BSS00121	H3K27ac	impute_BSS00121_H3K27ac
BSS00121	H3K27me3	impute_BSS00121_H3K27me3
BSS00121	H3K36me3	impute_BSS00121_H3K36me3
BSS00121	H3K4me1	impute_BSS00121_H3K4me1
BSS00121	H3K4me2	impute_BSS00121_H3K4me2
BSS00121	H3K4me3	impute_BSS00121_H3K4me3
BSS00121	H3K79me2	impute_BSS00121_H3K79me2
BSS00121	H3K9ac	impute_BSS00121_H3K9ac
BSS00121	H3K9me3	impute_BSS00121_H3K9me3
BSS00121	H4K20me1	impute_BSS00121_H4K20me1
BSS00122	DNase-seq	FINAL_DNase-seq_BSS00122.sub_VS_Uniform_BKG_CONTROL_36_50000000.pval.signal.bedgraph.gz
BSS00122	H2AFZ	impute_BSS00122_H2AFZ
BSS00122	H3K27ac	FINAL_H3K27ac_BSS00122.sub_VS_FINAL_WCE_BSS00122.pval.signal.bedgraph.gz
BSS00122	H3K27me3	FINAL_H3K27me3_BSS00122.sub_VS_FINAL_WCE_BSS00122.pval.signal.bedgraph.gz
BSS00122	H3K36me3	impute_BSS00122_H3K36me3
BSS00122	H3K4me1	FINAL_H3K4me1_BSS00122.sub_VS_FINAL_WCE_BSS00122.pval.signal.bedgraph.gz
BSS00122	H3K4me2	impute_BSS00122_H3K4me2
BSS00122	H3K4me3	impute_BSS00122_H3K4me3
BSS00122	H3K79me2	impute_BSS00122_H3K79me2
BSS00122	H3K9ac	impute_BSS00122_H3K9ac
BSS00122	H3K9me3	impute_BSS00122_H3K9me3
BSS00122	H4K20me1	impute_BSS00122_H4K20me1
BSS00123	DNase-seq	FINAL_DNase-seq_BSS00123.sub_VS_Uniform_BKG_CONTROL_36_50000000.pval.signal.bedgraph.gz
BSS00123	H2AFZ	impute_BSS00123_H2AFZ
BSS00123	H3K27ac	FINAL_H3K27ac_BSS00123.sub_VS_FINAL_WCE_BSS00123.pval.signal.bedgraph.gz
BSS00123	H3K27me3	FINAL_H3K27me3_BSS00123.sub_VS_FINAL_WCE_BSS00123.pval.signal.bedgraph.gz
BSS00123	H3K36me3	FINAL_H3K36me3_BSS00123.sub_VS_FINAL_WCE_BSS00123.pval.signal.bedgraph.gz
BSS00123	H3K4me1	FINAL_H3K4me1_BSS00123.sub_VS_FINAL_WCE_BSS00123.pval.signal.bedgraph.gz
BSS00123	H3K4me2	impute_BSS00123_H3K4me2
BSS00123	H3K4me3	impute_BSS00123_H3K4me3
BSS00123	H3K79me2	impute_BSS00123_H3K79me2
BSS00123	H3K9ac	impute_BSS00123_H3K9ac
BSS00123	H3K9me3	impute_BSS00123_H3K9me3
BSS00123	H4K20me1	impute_BSS00123_H4K20me1
BSS00124	DNase-seq	FINAL_DNase-seq_BSS00124.sub_VS_Uniform_BKG_CONTROL_36_50000000.pval.signal.bedgraph.gz
BSS00124	H2AFZ	impute_BSS00124_H2AFZ
BSS00124	H3K27ac	FINAL_H3K27ac_BSS00124.sub_VS_FINAL_WCE_BSS00124.pval.signal.bedgraph.gz
BSS00124	H3K27me3	FINAL_H3K27me3_BSS00124.sub_VS_FINAL_WCE_BSS00124.pval.signal.bedgraph.gz
BSS00124	H3K36me3	impute_BSS00124_H3K36me3
BSS00124	H3K4me1	FINAL_H3K4me1_BSS00124.sub_VS_FINAL_WCE_BSS00124.pval.signal.bedgraph.gz
BSS00124	H3K4me2	impute_BSS00124_H3K4me2
BSS00124	H3K4me3	FINAL_H3K4me3_BSS00124.sub_VS_FINAL_WCE_BSS00124.pval.signal.bedgraph.gz
BSS00124	H3K79me2	impute_BSS00124_H3K79me2
BSS00124	H3K9ac	impute_BSS00124_H3K9ac
BSS00124	H3K9me3	FINAL_H3K9me3_BSS00124.sub_VS_FINAL_WCE_BSS00124.pval.signal.bedgraph.gz
BSS00124	H4K20me1	impute_BSS00124_H4K20me1
BSS00125	DNase-seq	FINAL_DNase-seq_BSS00125.sub_VS_Uniform_BKG_CONTROL_36_50000000.pval.signal.bedgraph.gz
BSS00125	H2AFZ	impute_BSS00125_H2AFZ
BSS00125	H3K27ac	impute_BSS00125_H3K27ac
BSS00125	H3K27me3	impute_BSS00125_H3K27me3
BSS00125	H3K36me3	impute_BSS00125_H3K36me3
BSS00125	H3K4me1	impute_BSS00125_H3K4me1
BSS00125	H3K4me2	impute_BSS00125_H3K4me2
BSS00125	H3K4me3	impute_BSS00125_H3K4me3
BSS00125	H3K79me2	impute_BSS00125_H3K79me2
BSS00125	H3K9ac	impute_BSS00125_H3K9ac
BSS00125	H3K9me3	impute_BSS00125_H3K9me3
BSS00125	H4K20me1	impute_BSS00125_H4K20me1
BSS00126	DNase-seq	FINAL_DNase-seq_BSS00126.sub_VS_Uniform_BKG_CONTROL_36_50000000.pval.signal.bedgraph.gz
BSS00126	H2AFZ	impute_BSS00126_H2AFZ
BSS00126	H3K27ac	impute_BSS00126_H3K27ac
BSS00126	H3K27me3	impute_BSS00126_H3K27me3
BSS00126	H3K36me3	impute_BSS00126_H3K36me3
BSS00126	H3K4me1	impute_BSS00126_H3K4me1
BSS00126	H3K4me2	impute_BSS00126_H3K4me2
BSS00126	H3K4me3	impute_BSS00126_H3K4me3
BSS00126	H3K79me2	impute_BSS00126_H3K79me2
BSS00126	H3K9ac	impute_BSS00126_H3K9ac
BSS00126	H3K9me3	impute_BSS00126_H3K9me3
BSS00126	H4K20me1	impute_BSS00126_H4K20me1
BSS00127	DNase-seq	FINAL_DNase-seq_BSS00127.sub_VS_Uniform_BKG_CONTROL_36_50000000.pval.signal.bedgraph.gz
BSS00127	H2AFZ	impute_BSS00127_H2AFZ
BSS00127	H3K27ac	impute_BSS00127_H3K27ac
BSS00127	H3K27me3	impute_BSS00127_H3K27me3
BSS00127	H3K36me3	impute_BSS00127_H3K36me3
BSS00127	H3K4me1	impute_BSS00127_H3K4me1
BSS00127	H3K4me2	impute_BSS00127_H3K4me2
BSS00127	H3K4me3	impute_BSS00127_H3K4me3
BSS00127	H3K79me2	impute_BSS00127_H3K79me2
BSS00127	H3K9ac	impute_BSS00127_H3K9ac
BSS00127	H3K9me3	impute_BSS00127_H3K9me3
BSS00127	H4K20me1	impute_BSS00127_H4K20me1
BSS00129	DNase-seq	FINAL_DNase-seq_BSS00129.sub_VS_Uniform_BKG_CONTROL_36_50000000.pval.signal.bedgraph.gz
BSS00129	H2AFZ	impute_BSS00129_H2AFZ
BSS00129	H3K27ac	impute_BSS00129_H3K27ac
BSS00129	H3K27me3	impute_BSS00129_H3K27me3
BSS00129	H3K36me3	impute_BSS00129_H3K36me3
BSS00129	H3K4me1	impute_BSS00129_H3K4me1
BSS00129	H3K4me2	impute_BSS00129_H3K4me2
BSS00129	H3K4me3	impute_BSS00129_H3K4me3
BSS00129	H3K79me2	impute_BSS00129_H3K79me2
BSS00129	H3K9ac	impute_BSS00129_H3K9ac
BSS00129	H3K9me3	impute_BSS00129_H3K9me3
BSS00129	H4K20me1	impute_BSS00129_H4K20me1
BSS00130	DNase-seq	FINAL_DNase-seq_BSS00130.sub_VS_Uniform_BKG_CONTROL_36_50000000.pval.signal.bedgraph.gz
BSS00130	H2AFZ	impute_BSS00130_H2AFZ
BSS00130	H3K27ac	impute_BSS00130_H3K27ac
BSS00130	H3K27me3	impute_BSS00130_H3K27me3
BSS00130	H3K36me3	impute_BSS00130_H3K36me3
BSS00130	H3K4me1	impute_BSS00130_H3K4me1
BSS00130	H3K4me2	impute_BSS00130_H3K4me2
BSS00130	H3K4me3	impute_BSS00130_H3K4me3
BSS00130	H3K79me2	impute_BSS00130_H3K79me2
BSS00130	H3K9ac	impute_BSS00130_H3K9ac
BSS00130	H3K9me3	impute_BSS00130_H3K9me3
BSS00130	H4K20me1	impute_BSS00130_H4K20me1
BSS00131	DNase-seq	FINAL_DNase-seq_BSS00131.sub_VS_Uniform_BKG_CONTROL_36_50000000.pval.signal.bedgraph.gz
BSS00131	H2AFZ	impute_BSS00131_H2AFZ
BSS00131	H3K27ac	impute_BSS00131_H3K27ac
BSS00131	H3K27me3	impute_BSS00131_H3K27me3
BSS00131	H3K36me3	impute_BSS00131_H3K36me3
BSS00131	H3K4me1	impute_BSS00131_H3K4me1
BSS00131	H3K4me2	impute_BSS00131_H3K4me2
BSS00131	H3K4me3	impute_BSS00131_H3K4me3
BSS00131	H3K79me2	impute_BSS00131_H3K79me2
BSS00131	H3K9ac	impute_BSS00131_H3K9ac
BSS00131	H3K9me3	impute_BSS00131_H3K9me3
BSS00131	H4K20me1	impute_BSS00131_H4K20me1
BSS00132	DNase-seq	impute_BSS00132_DNase-seq
BSS00132	H2AFZ	impute_BSS00132_H2AFZ
BSS00132	H3K27ac	impute_BSS00132_H3K27ac
BSS00132	H3K27me3	FINAL_H3K27me3_BSS00132.sub_VS_FINAL_WCE_BSS00132.pval.signal.bedgraph.gz
BSS00132	H3K36me3	impute_BSS00132_H3K36me3
BSS00132	H3K4me1	impute_BSS00132_H3K4me1
BSS00132	H3K4me2	impute_BSS00132_H3K4me2
BSS00132	H3K4me3	impute_BSS00132_H3K4me3
BSS00132	H3K79me2	impute_BSS00132_H3K79me2
BSS00132	H3K9ac	impute_BSS00132_H3K9ac
BSS00132	H3K9me3	FINAL_H3K9me3_BSS00132.sub_VS_FINAL_WCE_BSS00132.pval.signal.bedgraph.gz
BSS00132	H4K20me1	impute_BSS00132_H4K20me1
BSS00133	DNase-seq	FINAL_DNase-seq_BSS00133.sub_VS_Uniform_BKG_CONTROL_36_50000000.pval.signal.bedgraph.gz
BSS00133	H2AFZ	impute_BSS00133_H2AFZ
BSS00133	H3K27ac	impute_BSS00133_H3K27ac
BSS00133	H3K27me3	impute_BSS00133_H3K27me3
BSS00133	H3K36me3	impute_BSS00133_H3K36me3
BSS00133	H3K4me1	impute_BSS00133_H3K4me1
BSS00133	H3K4me2	impute_BSS00133_H3K4me2
BSS00133	H3K4me3	impute_BSS00133_H3K4me3
BSS00133	H3K79me2	impute_BSS00133_H3K79me2
BSS00133	H3K9ac	impute_BSS00133_H3K9ac
BSS00133	H3K9me3	impute_BSS00133_H3K9me3
BSS00133	H4K20me1	impute_BSS00133_H4K20me1
BSS00134	DNase-seq	impute_BSS00134_DNase-seq
BSS00134	H2AFZ	impute_BSS00134_H2AFZ
BSS00134	H3K27ac	impute_BSS00134_H3K27ac
BSS00134	H3K27me3	FINAL_H3K27me3_BSS00134.sub_VS_FINAL_WCE_BSS00134.pval.signal.bedgraph.gz
BSS00134	H3K36me3	FINAL_H3K36me3_BSS00134.sub_VS_FINAL_WCE_BSS00134.pval.signal.bedgraph.gz
BSS00134	H3K4me1	FINAL_H3K4me1_BSS00134.sub_VS_FINAL_WCE_BSS00134.pval.signal.bedgraph.gz
BSS00134	H3K4me2	impute_BSS00134_H3K4me2
BSS00134	H3K4me3	FINAL_H3K4me3_BSS00134.sub_VS_FINAL_WCE_BSS00134.pval.signal.bedgraph.gz
BSS00134	H3K79me2	impute_BSS00134_H3K79me2
BSS00134	H3K9ac	impute_BSS00134_H3K9ac
BSS00134	H3K9me3	FINAL_H3K9me3_BSS00134.sub_VS_FINAL_WCE_BSS00134.pval.signal.bedgraph.gz
BSS00134	H4K20me1	impute_BSS00134_H4K20me1
BSS00135	DNase-seq	FINAL_DNase-seq_BSS00135.sub_VS_Uniform_BKG_CONTROL_36_50000000.pval.signal.bedgraph.gz
BSS00135	H2AFZ	impute_BSS00135_H2AFZ
BSS00135	H3K27ac	impute_BSS00135_H3K27ac
BSS00135	H3K27me3	impute_BSS00135_H3K27me3
BSS00135	H3K36me3	impute_BSS00135_H3K36me3
BSS00135	H3K4me1	impute_BSS00135_H3K4me1
BSS00135	H3K4me2	impute_BSS00135_H3K4me2
BSS00135	H3K4me3	impute_BSS00135_H3K4me3
BSS00135	H3K79me2	impute_BSS00135_H3K79me2
BSS00135	H3K9ac	impute_BSS00135_H3K9ac
BSS00135	H3K9me3	impute_BSS00135_H3K9me3
BSS00135	H4K20me1	impute_BSS00135_H4K20me1
BSS00136	DNase-seq	FINAL_DNase-seq_BSS00136.sub_VS_Uniform_BKG_CONTROL_36_50000000.pval.signal.bedgraph.gz
BSS00136	H2AFZ	impute_BSS00136_H2AFZ
BSS00136	H3K27ac	impute_BSS00136_H3K27ac
BSS00136	H3K27me3	impute_BSS00136_H3K27me3
BSS00136	H3K36me3	impute_BSS00136_H3K36me3
BSS00136	H3K4me1	impute_BSS00136_H3K4me1
BSS00136	H3K4me2	impute_BSS00136_H3K4me2
BSS00136	H3K4me3	impute_BSS00136_H3K4me3
BSS00136	H3K79me2	impute_BSS00136_H3K79me2
BSS00136	H3K9ac	impute_BSS00136_H3K9ac
BSS00136	H3K9me3	impute_BSS00136_H3K9me3
BSS00136	H4K20me1	impute_BSS00136_H4K20me1
BSS00138	DNase-seq	FINAL_DNase-seq_BSS00138.sub_VS_Uniform_BKG_CONTROL_36_50000000.pval.signal.bedgraph.gz
BSS00138	H2AFZ	impute_BSS00138_H2AFZ
BSS00138	H3K27ac	impute_BSS00138_H3K27ac
BSS00138	H3K27me3	impute_BSS00138_H3K27me3
BSS00138	H3K36me3	impute_BSS00138_H3K36me3
BSS00138	H3K4me1	impute_BSS00138_H3K4me1
BSS00138	H3K4me2	impute_BSS00138_H3K4me2
BSS00138	H3K4me3	impute_BSS00138_H3K4me3
BSS00138	H3K79me2	impute_BSS00138_H3K79me2
BSS00138	H3K9ac	impute_BSS00138_H3K9ac
BSS00138	H3K9me3	impute_BSS00138_H3K9me3
BSS00138	H4K20me1	impute_BSS00138_H4K20me1
BSS00139	DNase-seq	FINAL_DNase-seq_BSS00139.sub_VS_Uniform_BKG_CONTROL_36_50000000.pval.signal.bedgraph.gz
BSS00139	H2AFZ	impute_BSS00139_H2AFZ
BSS00139	H3K27ac	impute_BSS00139_H3K27ac
BSS00139	H3K27me3	impute_BSS00139_H3K27me3
BSS00139	H3K36me3	impute_BSS00139_H3K36me3
BSS00139	H3K4me1	impute_BSS00139_H3K4me1
BSS00139	H3K4me2	impute_BSS00139_H3K4me2
BSS00139	H3K4me3	impute_BSS00139_H3K4me3
BSS00139	H3K79me2	impute_BSS00139_H3K79me2
BSS00139	H3K9ac	impute_BSS00139_H3K9ac
BSS00139	H3K9me3	impute_BSS00139_H3K9me3
BSS00139	H4K20me1	impute_BSS00139_H4K20me1
BSS00140	DNase-seq	FINAL_DNase-seq_BSS00140.sub_VS_Uniform_BKG_CONTROL_36_50000000.pval.signal.bedgraph.gz
BSS00140	H2AFZ	impute_BSS00140_H2AFZ
BSS00140	H3K27ac	impute_BSS00140_H3K27ac
BSS00140	H3K27me3	impute_BSS00140_H3K27me3
BSS00140	H3K36me3	impute_BSS00140_H3K36me3
BSS00140	H3K4me1	impute_BSS00140_H3K4me1
BSS00140	H3K4me2	impute_BSS00140_H3K4me2
BSS00140	H3K4me3	impute_BSS00140_H3K4me3
BSS00140	H3K79me2	impute_BSS00140_H3K79me2
BSS00140	H3K9ac	impute_BSS00140_H3K9ac
BSS00140	H3K9me3	impute_BSS00140_H3K9me3
BSS00140	H4K20me1	impute_BSS00140_H4K20me1
BSS00141	DNase-seq	FINAL_DNase-seq_BSS00141.sub_VS_Uniform_BKG_CONTROL_36_50000000.pval.signal.bedgraph.gz
BSS00141	H2AFZ	impute_BSS00141_H2AFZ
BSS00141	H3K27ac	impute_BSS00141_H3K27ac
BSS00141	H3K27me3	FINAL_H3K27me3_BSS00141.sub_VS_FINAL_WCE_BSS00132.pval.signal.bedgraph.gz
BSS00141	H3K36me3	FINAL_H3K36me3_BSS00141.sub_VS_FINAL_WCE_BSS00132.pval.signal.bedgraph.gz
BSS00141	H3K4me1	impute_BSS00141_H3K4me1
BSS00141	H3K4me2	impute_BSS00141_H3K4me2
BSS00141	H3K4me3	impute_BSS00141_H3K4me3
BSS00141	H3K79me2	impute_BSS00141_H3K79me2
BSS00141	H3K9ac	impute_BSS00141_H3K9ac
BSS00141	H3K9me3	impute_BSS00141_H3K9me3
BSS00141	H4K20me1	impute_BSS00141_H4K20me1
BSS00142	DNase-seq	FINAL_DNase-seq_BSS00142.sub_VS_Uniform_BKG_CONTROL_36_50000000.pval.signal.bedgraph.gz
BSS00142	H2AFZ	impute_BSS00142_H2AFZ
BSS00142	H3K27ac	impute_BSS00142_H3K27ac
BSS00142	H3K27me3	impute_BSS00142_H3K27me3
BSS00142	H3K36me3	impute_BSS00142_H3K36me3
BSS00142	H3K4me1	impute_BSS00142_H3K4me1
BSS00142	H3K4me2	impute_BSS00142_H3K4me2
BSS00142	H3K4me3	impute_BSS00142_H3K4me3
BSS00142	H3K79me2	impute_BSS00142_H3K79me2
BSS00142	H3K9ac	impute_BSS00142_H3K9ac
BSS00142	H3K9me3	impute_BSS00142_H3K9me3
BSS00142	H4K20me1	impute_BSS00142_H4K20me1
BSS00143	DNase-seq	FINAL_DNase-seq_BSS00143.sub_VS_Uniform_BKG_CONTROL_36_50000000.pval.signal.bedgraph.gz
BSS00143	H2AFZ	impute_BSS00143_H2AFZ
BSS00143	H3K27ac	impute_BSS00143_H3K27ac
BSS00143	H3K27me3	impute_BSS00143_H3K27me3
BSS00143	H3K36me3	impute_BSS00143_H3K36me3
BSS00143	H3K4me1	impute_BSS00143_H3K4me1
BSS00143	H3K4me2	impute_BSS00143_H3K4me2
BSS00143	H3K4me3	FINAL_H3K4me3_BSS00143.sub_VS_FINAL_WCE_BSS00143.pval.signal.bedgraph.gz
BSS00143	H3K79me2	impute_BSS00143_H3K79me2
BSS00143	H3K9ac	impute_BSS00143_H3K9ac
BSS00143	H3K9me3	impute_BSS00143_H3K9me3
BSS00143	H4K20me1	impute_BSS00143_H4K20me1
BSS00144	DNase-seq	FINAL_DNase-seq_BSS00144.sub_VS_Uniform_BKG_CONTROL_36_50000000.pval.signal.bedgraph.gz
BSS00144	H2AFZ	impute_BSS00144_H2AFZ
BSS00144	H3K27ac	impute_BSS00144_H3K27ac
BSS00144	H3K27me3	impute_BSS00144_H3K27me3
BSS00144	H3K36me3	impute_BSS00144_H3K36me3
BSS00144	H3K4me1	impute_BSS00144_H3K4me1
BSS00144	H3K4me2	impute_BSS00144_H3K4me2
BSS00144	H3K4me3	impute_BSS00144_H3K4me3
BSS00144	H3K79me2	impute_BSS00144_H3K79me2
BSS00144	H3K9ac	impute_BSS00144_H3K9ac
BSS00144	H3K9me3	impute_BSS00144_H3K9me3
BSS00144	H4K20me1	impute_BSS00144_H4K20me1
BSS00145	DNase-seq	FINAL_DNase-seq_BSS00145.sub_VS_Uniform_BKG_CONTROL_36_50000000.pval.signal.bedgraph.gz
BSS00145	H2AFZ	impute_BSS00145_H2AFZ
BSS00145	H3K27ac	impute_BSS00145_H3K27ac
BSS00145	H3K27me3	impute_BSS00145_H3K27me3
BSS00145	H3K36me3	impute_BSS00145_H3K36me3
BSS00145	H3K4me1	impute_BSS00145_H3K4me1
BSS00145	H3K4me2	impute_BSS00145_H3K4me2
BSS00145	H3K4me3	impute_BSS00145_H3K4me3
BSS00145	H3K79me2	impute_BSS00145_H3K79me2
BSS00145	H3K9ac	impute_BSS00145_H3K9ac
BSS00145	H3K9me3	impute_BSS00145_H3K9me3
BSS00145	H4K20me1	impute_BSS00145_H4K20me1
BSS00146	DNase-seq	impute_BSS00146_DNase-seq
BSS00146	H2AFZ	impute_BSS00146_H2AFZ
BSS00146	H3K27ac	FINAL_H3K27ac_BSS00146.sub_VS_FINAL_WCE_BSS00146.pval.signal.bedgraph.gz
BSS00146	H3K27me3	FINAL_H3K27me3_BSS00146.sub_VS_FINAL_WCE_BSS00146.pval.signal.bedgraph.gz
BSS00146	H3K36me3	FINAL_H3K36me3_BSS00146.sub_VS_FINAL_WCE_BSS00146.pval.signal.bedgraph.gz
BSS00146	H3K4me1	FINAL_H3K4me1_BSS00146.sub_VS_FINAL_WCE_BSS00146.pval.signal.bedgraph.gz
BSS00146	H3K4me2	impute_BSS00146_H3K4me2
BSS00146	H3K4me3	FINAL_H3K4me3_BSS00146.sub_VS_FINAL_WCE_BSS00146.pval.signal.bedgraph.gz
BSS00146	H3K79me2	impute_BSS00146_H3K79me2
BSS00146	H3K9ac	impute_BSS00146_H3K9ac
BSS00146	H3K9me3	FINAL_H3K9me3_BSS00146.sub_VS_FINAL_WCE_BSS00146.pval.signal.bedgraph.gz
BSS00146	H4K20me1	impute_BSS00146_H4K20me1
BSS00148	DNase-seq	impute_BSS00148_DNase-seq
BSS00148	H2AFZ	impute_BSS00148_H2AFZ
BSS00148	H3K27ac	impute_BSS00148_H3K27ac
BSS00148	H3K27me3	impute_BSS00148_H3K27me3
BSS00148	H3K36me3	impute_BSS00148_H3K36me3
BSS00148	H3K4me1	impute_BSS00148_H3K4me1
BSS00148	H3K4me2	impute_BSS00148_H3K4me2
BSS00148	H3K4me3	impute_BSS00148_H3K4me3
BSS00148	H3K79me2	impute_BSS00148_H3K79me2
BSS00148	H3K9ac	impute_BSS00148_H3K9ac
BSS00148	H3K9me3	impute_BSS00148_H3K9me3
BSS00148	H4K20me1	impute_BSS00148_H4K20me1
BSS00150	DNase-seq	FINAL_DNase-seq_BSS00150.sub_VS_Uniform_BKG_CONTROL_36_50000000.pval.signal.bedgraph.gz
BSS00150	H2AFZ	impute_BSS00150_H2AFZ
BSS00150	H3K27ac	impute_BSS00150_H3K27ac
BSS00150	H3K27me3	FINAL_H3K27me3_BSS00150.sub_VS_FINAL_WCE_BSS00150.pval.signal.bedgraph.gz
BSS00150	H3K36me3	FINAL_H3K36me3_BSS00150.sub_VS_FINAL_WCE_BSS00150.pval.signal.bedgraph.gz
BSS00150	H3K4me1	impute_BSS00150_H3K4me1
BSS00150	H3K4me2	impute_BSS00150_H3K4me2
BSS00150	H3K4me3	FINAL_H3K4me3_BSS00150.sub_VS_FINAL_WCE_BSS00150.pval.signal.bedgraph.gz
BSS00150	H3K79me2	impute_BSS00150_H3K79me2
BSS00150	H3K9ac	impute_BSS00150_H3K9ac
BSS00150	H3K9me3	impute_BSS00150_H3K9me3
BSS00150	H4K20me1	impute_BSS00150_H4K20me1
BSS00153	DNase-seq	FINAL_DNase-seq_BSS00153.sub_VS_Uniform_BKG_CONTROL_36_50000000.pval.signal.bedgraph.gz
BSS00153	H2AFZ	impute_BSS00153_H2AFZ
BSS00153	H3K27ac	impute_BSS00153_H3K27ac
BSS00153	H3K27me3	impute_BSS00153_H3K27me3
BSS00153	H3K36me3	impute_BSS00153_H3K36me3
BSS00153	H3K4me1	impute_BSS00153_H3K4me1
BSS00153	H3K4me2	impute_BSS00153_H3K4me2
BSS00153	H3K4me3	impute_BSS00153_H3K4me3
BSS00153	H3K79me2	impute_BSS00153_H3K79me2
BSS00153	H3K9ac	impute_BSS00153_H3K9ac
BSS00153	H3K9me3	impute_BSS00153_H3K9me3
BSS00153	H4K20me1	impute_BSS00153_H4K20me1
BSS00157	DNase-seq	impute_BSS00157_DNase-seq
BSS00157	H2AFZ	impute_BSS00157_H2AFZ
BSS00157	H3K27ac	FINAL_H3K27ac_BSS00157.sub_VS_FINAL_WCE_BSS00157.pval.signal.bedgraph.gz
BSS00157	H3K27me3	impute_BSS00157_H3K27me3
BSS00157	H3K36me3	impute_BSS00157_H3K36me3
BSS00157	H3K4me1	impute_BSS00157_H3K4me1
BSS00157	H3K4me2	impute_BSS00157_H3K4me2
BSS00157	H3K4me3	impute_BSS00157_H3K4me3
BSS00157	H3K79me2	impute_BSS00157_H3K79me2
BSS00157	H3K9ac	impute_BSS00157_H3K9ac
BSS00157	H3K9me3	impute_BSS00157_H3K9me3
BSS00157	H4K20me1	impute_BSS00157_H4K20me1
BSS00159	DNase-seq	FINAL_DNase-seq_BSS00159.sub_VS_Uniform_BKG_CONTROL_36_50000000.pval.signal.bedgraph.gz
BSS00159	H2AFZ	impute_BSS00159_H2AFZ
BSS00159	H3K27ac	impute_BSS00159_H3K27ac
BSS00159	H3K27me3	impute_BSS00159_H3K27me3
BSS00159	H3K36me3	FINAL_H3K36me3_BSS00159.sub_VS_FINAL_WCE_BSS00159.pval.signal.bedgraph.gz
BSS00159	H3K4me1	impute_BSS00159_H3K4me1
BSS00159	H3K4me2	impute_BSS00159_H3K4me2
BSS00159	H3K4me3	FINAL_H3K4me3_BSS00159.sub_VS_FINAL_WCE_BSS00159.pval.signal.bedgraph.gz
BSS00159	H3K79me2	impute_BSS00159_H3K79me2
BSS00159	H3K9ac	impute_BSS00159_H3K9ac
BSS00159	H3K9me3	impute_BSS00159_H3K9me3
BSS00159	H4K20me1	impute_BSS00159_H4K20me1
BSS00160	DNase-seq	FINAL_DNase-seq_BSS00160.sub_VS_Uniform_BKG_CONTROL_36_50000000.pval.signal.bedgraph.gz
BSS00160	H2AFZ	impute_BSS00160_H2AFZ
BSS00160	H3K27ac	impute_BSS00160_H3K27ac
BSS00160	H3K27me3	impute_BSS00160_H3K27me3
BSS00160	H3K36me3	impute_BSS00160_H3K36me3
BSS00160	H3K4me1	impute_BSS00160_H3K4me1
BSS00160	H3K4me2	impute_BSS00160_H3K4me2
BSS00160	H3K4me3	impute_BSS00160_H3K4me3
BSS00160	H3K79me2	impute_BSS00160_H3K79me2
BSS00160	H3K9ac	impute_BSS00160_H3K9ac
BSS00160	H3K9me3	impute_BSS00160_H3K9me3
BSS00160	H4K20me1	impute_BSS00160_H4K20me1
BSS00166	DNase-seq	FINAL_DNase-seq_BSS00166.sub_VS_Uniform_BKG_CONTROL_36_50000000.pval.signal.bedgraph.gz
BSS00166	H2AFZ	impute_BSS00166_H2AFZ
BSS00166	H3K27ac	impute_BSS00166_H3K27ac
BSS00166	H3K27me3	impute_BSS00166_H3K27me3
BSS00166	H3K36me3	impute_BSS00166_H3K36me3
BSS00166	H3K4me1	impute_BSS00166_H3K4me1
BSS00166	H3K4me2	impute_BSS00166_H3K4me2
BSS00166	H3K4me3	FINAL_H3K4me3_BSS00166.sub_VS_FINAL_WCE_BSS00166.pval.signal.bedgraph.gz
BSS00166	H3K79me2	impute_BSS00166_H3K79me2
BSS00166	H3K9ac	impute_BSS00166_H3K9ac
BSS00166	H3K9me3	impute_BSS00166_H3K9me3
BSS00166	H4K20me1	impute_BSS00166_H4K20me1
BSS00167	DNase-seq	FINAL_DNase-seq_BSS00167.sub_VS_Uniform_BKG_CONTROL_36_50000000.pval.signal.bedgraph.gz
BSS00167	H2AFZ	impute_BSS00167_H2AFZ
BSS00167	H3K27ac	impute_BSS00167_H3K27ac
BSS00167	H3K27me3	impute_BSS00167_H3K27me3
BSS00167	H3K36me3	impute_BSS00167_H3K36me3
BSS00167	H3K4me1	impute_BSS00167_H3K4me1
BSS00167	H3K4me2	impute_BSS00167_H3K4me2
BSS00167	H3K4me3	FINAL_H3K4me3_BSS00167.sub_VS_FINAL_WCE_BSS00167.pval.signal.bedgraph.gz
BSS00167	H3K79me2	impute_BSS00167_H3K79me2
BSS00167	H3K9ac	impute_BSS00167_H3K9ac
BSS00167	H3K9me3	impute_BSS00167_H3K9me3
BSS00167	H4K20me1	impute_BSS00167_H4K20me1
BSS00168	DNase-seq	FINAL_DNase-seq_BSS00168.sub_VS_Uniform_BKG_CONTROL_36_50000000.pval.signal.bedgraph.gz
BSS00168	H2AFZ	impute_BSS00168_H2AFZ
BSS00168	H3K27ac	impute_BSS00168_H3K27ac
BSS00168	H3K27me3	impute_BSS00168_H3K27me3
BSS00168	H3K36me3	impute_BSS00168_H3K36me3
BSS00168	H3K4me1	impute_BSS00168_H3K4me1
BSS00168	H3K4me2	impute_BSS00168_H3K4me2
BSS00168	H3K4me3	impute_BSS00168_H3K4me3
BSS00168	H3K79me2	impute_BSS00168_H3K79me2
BSS00168	H3K9ac	impute_BSS00168_H3K9ac
BSS00168	H3K9me3	impute_BSS00168_H3K9me3
BSS00168	H4K20me1	impute_BSS00168_H4K20me1
BSS00169	DNase-seq	FINAL_DNase-seq_BSS00169.sub_VS_Uniform_BKG_CONTROL_36_50000000.pval.signal.bedgraph.gz
BSS00169	H2AFZ	impute_BSS00169_H2AFZ
BSS00169	H3K27ac	impute_BSS00169_H3K27ac
BSS00169	H3K27me3	FINAL_H3K27me3_BSS00169.sub_VS_FINAL_WCE_BSS00169.pval.signal.bedgraph.gz
BSS00169	H3K36me3	FINAL_H3K36me3_BSS00169.sub_VS_FINAL_WCE_BSS00169.pval.signal.bedgraph.gz
BSS00169	H3K4me1	impute_BSS00169_H3K4me1
BSS00169	H3K4me2	impute_BSS00169_H3K4me2
BSS00169	H3K4me3	FINAL_H3K4me3_BSS00169.sub_VS_FINAL_WCE_BSS00169.pval.signal.bedgraph.gz
BSS00169	H3K79me2	impute_BSS00169_H3K79me2
BSS00169	H3K9ac	impute_BSS00169_H3K9ac
BSS00169	H3K9me3	impute_BSS00169_H3K9me3
BSS00169	H4K20me1	impute_BSS00169_H4K20me1
BSS00170	DNase-seq	FINAL_DNase-seq_BSS00170.sub_VS_Uniform_BKG_CONTROL_36_50000000.pval.signal.bedgraph.gz
BSS00170	H2AFZ	impute_BSS00170_H2AFZ
BSS00170	H3K27ac	impute_BSS00170_H3K27ac
BSS00170	H3K27me3	impute_BSS00170_H3K27me3
BSS00170	H3K36me3	impute_BSS00170_H3K36me3
BSS00170	H3K4me1	impute_BSS00170_H3K4me1
BSS00170	H3K4me2	impute_BSS00170_H3K4me2
BSS00170	H3K4me3	FINAL_H3K4me3_BSS00170.sub_VS_FINAL_WCE_BSS00170.pval.signal.bedgraph.gz
BSS00170	H3K79me2	impute_BSS00170_H3K79me2
BSS00170	H3K9ac	impute_BSS00170_H3K9ac
BSS00170	H3K9me3	impute_BSS00170_H3K9me3
BSS00170	H4K20me1	impute_BSS00170_H4K20me1
BSS00171	DNase-seq	FINAL_DNase-seq_BSS00171.sub_VS_Uniform_BKG_CONTROL_36_50000000.pval.signal.bedgraph.gz
BSS00171	H2AFZ	impute_BSS00171_H2AFZ
BSS00171	H3K27ac	FINAL_H3K27ac_BSS00171.sub_VS_FINAL_WCE_BSS00171.pval.signal.bedgraph.gz
BSS00171	H3K27me3	FINAL_H3K27me3_BSS00171.sub_VS_FINAL_WCE_BSS00171.pval.signal.bedgraph.gz
BSS00171	H3K36me3	FINAL_H3K36me3_BSS00171.sub_VS_FINAL_WCE_BSS00171.pval.signal.bedgraph.gz
BSS00171	H3K4me1	FINAL_H3K4me1_BSS00171.sub_VS_FINAL_WCE_BSS00171.pval.signal.bedgraph.gz
BSS00171	H3K4me2	impute_BSS00171_H3K4me2
BSS00171	H3K4me3	FINAL_H3K4me3_BSS00171.sub_VS_FINAL_WCE_BSS00171.pval.signal.bedgraph.gz
BSS00171	H3K79me2	impute_BSS00171_H3K79me2
BSS00171	H3K9ac	impute_BSS00171_H3K9ac
BSS00171	H3K9me3	FINAL_H3K9me3_BSS00171.sub_VS_FINAL_WCE_BSS00171.pval.signal.bedgraph.gz
BSS00171	H4K20me1	impute_BSS00171_H4K20me1
BSS00173	DNase-seq	impute_BSS00173_DNase-seq
BSS00173	H2AFZ	impute_BSS00173_H2AFZ
BSS00173	H3K27ac	FINAL_H3K27ac_BSS00173.sub_VS_FINAL_WCE_BSS00173.pval.signal.bedgraph.gz
BSS00173	H3K27me3	FINAL_H3K27me3_BSS00173.sub_VS_FINAL_WCE_BSS00173.pval.signal.bedgraph.gz
BSS00173	H3K36me3	FINAL_H3K36me3_BSS00173.sub_VS_FINAL_WCE_BSS00173.pval.signal.bedgraph.gz
BSS00173	H3K4me1	FINAL_H3K4me1_BSS00173.sub_VS_FINAL_WCE_BSS00173.pval.signal.bedgraph.gz
BSS00173	H3K4me2	impute_BSS00173_H3K4me2
BSS00173	H3K4me3	FINAL_H3K4me3_BSS00173.sub_VS_FINAL_WCE_BSS00173.pval.signal.bedgraph.gz
BSS00173	H3K79me2	impute_BSS00173_H3K79me2
BSS00173	H3K9ac	FINAL_H3K9ac_BSS00173.sub_VS_FINAL_WCE_BSS00173.pval.signal.bedgraph.gz
BSS00173	H3K9me3	FINAL_H3K9me3_BSS00173.sub_VS_FINAL_WCE_BSS00173.pval.signal.bedgraph.gz
BSS00173	H4K20me1	impute_BSS00173_H4K20me1
BSS00174	DNase-seq	FINAL_DNase-seq_BSS00174.sub_VS_Uniform_BKG_CONTROL_36_50000000.pval.signal.bedgraph.gz
BSS00174	H2AFZ	impute_BSS00174_H2AFZ
BSS00174	H3K27ac	impute_BSS00174_H3K27ac
BSS00174	H3K27me3	impute_BSS00174_H3K27me3
BSS00174	H3K36me3	impute_BSS00174_H3K36me3
BSS00174	H3K4me1	impute_BSS00174_H3K4me1
BSS00174	H3K4me2	impute_BSS00174_H3K4me2
BSS00174	H3K4me3	impute_BSS00174_H3K4me3
BSS00174	H3K79me2	impute_BSS00174_H3K79me2
BSS00174	H3K9ac	impute_BSS00174_H3K9ac
BSS00174	H3K9me3	impute_BSS00174_H3K9me3
BSS00174	H4K20me1	impute_BSS00174_H4K20me1
BSS00175	DNase-seq	impute_BSS00175_DNase-seq
BSS00175	H2AFZ	impute_BSS00175_H2AFZ
BSS00175	H3K27ac	FINAL_H3K27ac_BSS00175.sub_VS_FINAL_WCE_BSS00175.pval.signal.bedgraph.gz
BSS00175	H3K27me3	FINAL_H3K27me3_BSS00175.sub_VS_FINAL_WCE_BSS00175.pval.signal.bedgraph.gz
BSS00175	H3K36me3	FINAL_H3K36me3_BSS00175.sub_VS_FINAL_WCE_BSS00175.pval.signal.bedgraph.gz
BSS00175	H3K4me1	FINAL_H3K4me1_BSS00175.sub_VS_FINAL_WCE_BSS00175.pval.signal.bedgraph.gz
BSS00175	H3K4me2	impute_BSS00175_H3K4me2
BSS00175	H3K4me3	FINAL_H3K4me3_BSS00175.sub_VS_FINAL_WCE_BSS00175.pval.signal.bedgraph.gz
BSS00175	H3K79me2	impute_BSS00175_H3K79me2
BSS00175	H3K9ac	impute_BSS00175_H3K9ac
BSS00175	H3K9me3	FINAL_H3K9me3_BSS00175.sub_VS_FINAL_WCE_BSS00175.pval.signal.bedgraph.gz
BSS00175	H4K20me1	impute_BSS00175_H4K20me1
BSS00178	DNase-seq	FINAL_DNase-seq_BSS00178.sub_VS_Uniform_BKG_CONTROL_36_50000000.pval.signal.bedgraph.gz
BSS00178	H2AFZ	FINAL_H2AFZ_BSS00178.sub_VS_FINAL_WCE_BSS00178.pval.signal.bedgraph.gz
BSS00178	H3K27ac	FINAL_H3K27ac_BSS00178.sub_VS_FINAL_WCE_BSS00178.pval.signal.bedgraph.gz
BSS00178	H3K27me3	FINAL_H3K27me3_BSS00178.sub_VS_FINAL_WCE_BSS00178.pval.signal.bedgraph.gz
BSS00178	H3K36me3	FINAL_H3K36me3_BSS00178.sub_VS_FINAL_WCE_BSS00178.pval.signal.bedgraph.gz
BSS00178	H3K4me1	FINAL_H3K4me1_BSS00178.sub_VS_FINAL_WCE_BSS00178.pval.signal.bedgraph.gz
BSS00178	H3K4me2	FINAL_H3K4me2_BSS00178.sub_VS_FINAL_WCE_BSS00178.pval.signal.bedgraph.gz
BSS00178	H3K4me3	FINAL_H3K4me3_BSS00178.sub_VS_FINAL_WCE_BSS00178.pval.signal.bedgraph.gz
BSS00178	H3K79me2	FINAL_H3K79me2_BSS00178.sub_VS_FINAL_WCE_BSS00178.pval.signal.bedgraph.gz
BSS00178	H3K9ac	FINAL_H3K9ac_BSS00178.sub_VS_FINAL_WCE_BSS00178.pval.signal.bedgraph.gz
BSS00178	H3K9me3	FINAL_H3K9me3_BSS00178.sub_VS_FINAL_WCE_BSS00178.pval.signal.bedgraph.gz
BSS00178	H4K20me1	FINAL_H4K20me1_BSS00178.sub_VS_FINAL_WCE_BSS00178.pval.signal.bedgraph.gz
BSS00179	DNase-seq	FINAL_DNase-seq_BSS00179.sub_VS_Uniform_BKG_CONTROL_36_50000000.pval.signal.bedgraph.gz
BSS00179	H2AFZ	impute_BSS00179_H2AFZ
BSS00179	H3K27ac	impute_BSS00179_H3K27ac
BSS00179	H3K27me3	impute_BSS00179_H3K27me3
BSS00179	H3K36me3	impute_BSS00179_H3K36me3
BSS00179	H3K4me1	impute_BSS00179_H3K4me1
BSS00179	H3K4me2	impute_BSS00179_H3K4me2
BSS00179	H3K4me3	impute_BSS00179_H3K4me3
BSS00179	H3K79me2	impute_BSS00179_H3K79me2
BSS00179	H3K9ac	impute_BSS00179_H3K9ac
BSS00179	H3K9me3	impute_BSS00179_H3K9me3
BSS00179	H4K20me1	impute_BSS00179_H4K20me1
BSS00180	DNase-seq	FINAL_DNase-seq_BSS00180.sub_VS_Uniform_BKG_CONTROL_36_50000000.pval.signal.bedgraph.gz
BSS00180	H2AFZ	impute_BSS00180_H2AFZ
BSS00180	H3K27ac	FINAL_H3K27ac_BSS00180.sub_VS_FINAL_WCE_BSS00181.pval.signal.bedgraph.gz
BSS00180	H3K27me3	FINAL_H3K27me3_BSS00180.sub_VS_FINAL_WCE_BSS00181.pval.signal.bedgraph.gz
BSS00180	H3K36me3	FINAL_H3K36me3_BSS00180.sub_VS_FINAL_WCE_BSS00181.pval.signal.bedgraph.gz
BSS00180	H3K4me1	FINAL_H3K4me1_BSS00180.sub_VS_FINAL_WCE_BSS00181.pval.signal.bedgraph.gz
BSS00180	H3K4me2	impute_BSS00180_H3K4me2
BSS00180	H3K4me3	impute_BSS00180_H3K4me3
BSS00180	H3K79me2	impute_BSS00180_H3K79me2
BSS00180	H3K9ac	impute_BSS00180_H3K9ac
BSS00180	H3K9me3	FINAL_H3K9me3_BSS00180.sub_VS_FINAL_WCE_BSS00181.pval.signal.bedgraph.gz
BSS00180	H4K20me1	impute_BSS00180_H4K20me1
BSS00181	DNase-seq	FINAL_DNase-seq_BSS00181.sub_VS_Uniform_BKG_CONTROL_36_50000000.pval.signal.bedgraph.gz
BSS00181	H2AFZ	impute_BSS00181_H2AFZ
BSS00181	H3K27ac	impute_BSS00181_H3K27ac
BSS00181	H3K27me3	impute_BSS00181_H3K27me3
BSS00181	H3K36me3	impute_BSS00181_H3K36me3
BSS00181	H3K4me1	impute_BSS00181_H3K4me1
BSS00181	H3K4me2	impute_BSS00181_H3K4me2
BSS00181	H3K4me3	FINAL_H3K4me3_BSS00181.sub_VS_FINAL_WCE_BSS00181.pval.signal.bedgraph.gz
BSS00181	H3K79me2	impute_BSS00181_H3K79me2
BSS00181	H3K9ac	impute_BSS00181_H3K9ac
BSS00181	H3K9me3	impute_BSS00181_H3K9me3
BSS00181	H4K20me1	impute_BSS00181_H4K20me1
BSS00182	DNase-seq	FINAL_DNase-seq_BSS00182.sub_VS_Uniform_BKG_CONTROL_36_50000000.pval.signal.bedgraph.gz
BSS00182	H2AFZ	impute_BSS00182_H2AFZ
BSS00182	H3K27ac	impute_BSS00182_H3K27ac
BSS00182	H3K27me3	impute_BSS00182_H3K27me3
BSS00182	H3K36me3	impute_BSS00182_H3K36me3
BSS00182	H3K4me1	impute_BSS00182_H3K4me1
BSS00182	H3K4me2	impute_BSS00182_H3K4me2
BSS00182	H3K4me3	impute_BSS00182_H3K4me3
BSS00182	H3K79me2	impute_BSS00182_H3K79me2
BSS00182	H3K9ac	impute_BSS00182_H3K9ac
BSS00182	H3K9me3	impute_BSS00182_H3K9me3
BSS00182	H4K20me1	impute_BSS00182_H4K20me1
BSS00183	DNase-seq	impute_BSS00183_DNase-seq
BSS00183	H2AFZ	impute_BSS00183_H2AFZ
BSS00183	H3K27ac	FINAL_H3K27ac_BSS00183.sub_VS_FINAL_WCE_BSS00183.pval.signal.bedgraph.gz
BSS00183	H3K27me3	FINAL_H3K27me3_BSS00183.sub_VS_FINAL_WCE_BSS00183.pval.signal.bedgraph.gz
BSS00183	H3K36me3	FINAL_H3K36me3_BSS00183.sub_VS_FINAL_WCE_BSS00183.pval.signal.bedgraph.gz
BSS00183	H3K4me1	FINAL_H3K4me1_BSS00183.sub_VS_FINAL_WCE_BSS00183.pval.signal.bedgraph.gz
BSS00183	H3K4me2	impute_BSS00183_H3K4me2
BSS00183	H3K4me3	FINAL_H3K4me3_BSS00183.sub_VS_FINAL_WCE_BSS00183.pval.signal.bedgraph.gz
BSS00183	H3K79me2	impute_BSS00183_H3K79me2
BSS00183	H3K9ac	impute_BSS00183_H3K9ac
BSS00183	H3K9me3	FINAL_H3K9me3_BSS00183.sub_VS_FINAL_WCE_BSS00183.pval.signal.bedgraph.gz
BSS00183	H4K20me1	impute_BSS00183_H4K20me1
BSS00185	DNase-seq	impute_BSS00185_DNase-seq
BSS00185	H2AFZ	impute_BSS00185_H2AFZ
BSS00185	H3K27ac	impute_BSS00185_H3K27ac
BSS00185	H3K27me3	impute_BSS00185_H3K27me3
BSS00185	H3K36me3	impute_BSS00185_H3K36me3
BSS00185	H3K4me1	impute_BSS00185_H3K4me1
BSS00185	H3K4me2	impute_BSS00185_H3K4me2
BSS00185	H3K4me3	FINAL_H3K4me3_BSS00185.sub_VS_FINAL_WCE_BSS00185.pval.signal.bedgraph.gz
BSS00185	H3K79me2	impute_BSS00185_H3K79me2
BSS00185	H3K9ac	impute_BSS00185_H3K9ac
BSS00185	H3K9me3	impute_BSS00185_H3K9me3
BSS00185	H4K20me1	impute_BSS00185_H4K20me1
BSS00186	DNase-seq	impute_BSS00186_DNase-seq
BSS00186	H2AFZ	impute_BSS00186_H2AFZ
BSS00186	H3K27ac	FINAL_H3K27ac_BSS00186.sub_VS_FINAL_WCE_BSS00186.pval.signal.bedgraph.gz
BSS00186	H3K27me3	FINAL_H3K27me3_BSS00186.sub_VS_FINAL_WCE_BSS00186.pval.signal.bedgraph.gz
BSS00186	H3K36me3	FINAL_H3K36me3_BSS00186.sub_VS_FINAL_WCE_BSS00186.pval.signal.bedgraph.gz
BSS00186	H3K4me1	FINAL_H3K4me1_BSS00186.sub_VS_FINAL_WCE_BSS00186.pval.signal.bedgraph.gz
BSS00186	H3K4me2	impute_BSS00186_H3K4me2
BSS00186	H3K4me3	FINAL_H3K4me3_BSS00186.sub_VS_FINAL_WCE_BSS00186.pval.signal.bedgraph.gz
BSS00186	H3K79me2	impute_BSS00186_H3K79me2
BSS00186	H3K9ac	impute_BSS00186_H3K9ac
BSS00186	H3K9me3	FINAL_H3K9me3_BSS00186.sub_VS_FINAL_WCE_BSS00186.pval.signal.bedgraph.gz
BSS00186	H4K20me1	impute_BSS00186_H4K20me1
BSS00188	DNase-seq	FINAL_DNase-seq_BSS00188.sub_VS_Uniform_BKG_CONTROL_36_50000000.pval.signal.bedgraph.gz
BSS00188	H2AFZ	impute_BSS00188_H2AFZ
BSS00188	H3K27ac	impute_BSS00188_H3K27ac
BSS00188	H3K27me3	impute_BSS00188_H3K27me3
BSS00188	H3K36me3	impute_BSS00188_H3K36me3
BSS00188	H3K4me1	impute_BSS00188_H3K4me1
BSS00188	H3K4me2	impute_BSS00188_H3K4me2
BSS00188	H3K4me3	impute_BSS00188_H3K4me3
BSS00188	H3K79me2	impute_BSS00188_H3K79me2
BSS00188	H3K9ac	impute_BSS00188_H3K9ac
BSS00188	H3K9me3	impute_BSS00188_H3K9me3
BSS00188	H4K20me1	impute_BSS00188_H4K20me1
BSS00189	DNase-seq	FINAL_DNase-seq_BSS00189.sub_VS_Uniform_BKG_CONTROL_36_50000000.pval.signal.bedgraph.gz
BSS00189	H2AFZ	impute_BSS00189_H2AFZ
BSS00189	H3K27ac	FINAL_H3K27ac_BSS00189.sub_VS_FINAL_WCE_BSS00189.pval.signal.bedgraph.gz
BSS00189	H3K27me3	FINAL_H3K27me3_BSS00189.sub_VS_FINAL_WCE_BSS00189.pval.signal.bedgraph.gz
BSS00189	H3K36me3	impute_BSS00189_H3K36me3
BSS00189	H3K4me1	impute_BSS00189_H3K4me1
BSS00189	H3K4me2	impute_BSS00189_H3K4me2
BSS00189	H3K4me3	FINAL_H3K4me3_BSS00189.sub_VS_FINAL_WCE_BSS00189.pval.signal.bedgraph.gz
BSS00189	H3K79me2	impute_BSS00189_H3K79me2
BSS00189	H3K9ac	impute_BSS00189_H3K9ac
BSS00189	H3K9me3	impute_BSS00189_H3K9me3
BSS00189	H4K20me1	impute_BSS00189_H4K20me1
BSS00190	DNase-seq	FINAL_DNase-seq_BSS00190.sub_VS_Uniform_BKG_CONTROL_36_50000000.pval.signal.bedgraph.gz
BSS00190	H2AFZ	impute_BSS00190_H2AFZ
BSS00190	H3K27ac	impute_BSS00190_H3K27ac
BSS00190	H3K27me3	impute_BSS00190_H3K27me3
BSS00190	H3K36me3	FINAL_H3K36me3_BSS00190.sub_VS_FINAL_WCE_BSS00189.pval.signal.bedgraph.gz
BSS00190	H3K4me1	FINAL_H3K4me1_BSS00190.sub_VS_FINAL_WCE_BSS00189.pval.signal.bedgraph.gz
BSS00190	H3K4me2	impute_BSS00190_H3K4me2
BSS00190	H3K4me3	impute_BSS00190_H3K4me3
BSS00190	H3K79me2	impute_BSS00190_H3K79me2
BSS00190	H3K9ac	impute_BSS00190_H3K9ac
BSS00190	H3K9me3	FINAL_H3K9me3_BSS00190.sub_VS_FINAL_WCE_BSS00189.pval.signal.bedgraph.gz
BSS00190	H4K20me1	impute_BSS00190_H4K20me1
BSS00191	DNase-seq	impute_BSS00191_DNase-seq
BSS00191	H2AFZ	impute_BSS00191_H2AFZ
BSS00191	H3K27ac	FINAL_H3K27ac_BSS00191.sub_VS_FINAL_WCE_BSS00191.pval.signal.bedgraph.gz
BSS00191	H3K27me3	FINAL_H3K27me3_BSS00191.sub_VS_FINAL_WCE_BSS00191.pval.signal.bedgraph.gz
BSS00191	H3K36me3	FINAL_H3K36me3_BSS00191.sub_VS_FINAL_WCE_BSS00191.pval.signal.bedgraph.gz
BSS00191	H3K4me1	FINAL_H3K4me1_BSS00191.sub_VS_FINAL_WCE_BSS00191.pval.signal.bedgraph.gz
BSS00191	H3K4me2	impute_BSS00191_H3K4me2
BSS00191	H3K4me3	FINAL_H3K4me3_BSS00191.sub_VS_FINAL_WCE_BSS00191.pval.signal.bedgraph.gz
BSS00191	H3K79me2	impute_BSS00191_H3K79me2
BSS00191	H3K9ac	impute_BSS00191_H3K9ac
BSS00191	H3K9me3	FINAL_H3K9me3_BSS00191.sub_VS_FINAL_WCE_BSS00191.pval.signal.bedgraph.gz
BSS00191	H4K20me1	impute_BSS00191_H4K20me1
BSS00192	DNase-seq	impute_BSS00192_DNase-seq
BSS00192	H2AFZ	impute_BSS00192_H2AFZ
BSS00192	H3K27ac	FINAL_H3K27ac_BSS00192.sub_VS_FINAL_WCE_BSS00192.pval.signal.bedgraph.gz
BSS00192	H3K27me3	FINAL_H3K27me3_BSS00192.sub_VS_FINAL_WCE_BSS00192.pval.signal.bedgraph.gz
BSS00192	H3K36me3	FINAL_H3K36me3_BSS00192.sub_VS_FINAL_WCE_BSS00192.pval.signal.bedgraph.gz
BSS00192	H3K4me1	FINAL_H3K4me1_BSS00192.sub_VS_FINAL_WCE_BSS00192.pval.signal.bedgraph.gz
BSS00192	H3K4me2	impute_BSS00192_H3K4me2
BSS00192	H3K4me3	FINAL_H3K4me3_BSS00192.sub_VS_FINAL_WCE_BSS00192.pval.signal.bedgraph.gz
BSS00192	H3K79me2	impute_BSS00192_H3K79me2
BSS00192	H3K9ac	impute_BSS00192_H3K9ac
BSS00192	H3K9me3	FINAL_H3K9me3_BSS00192.sub_VS_FINAL_WCE_BSS00192.pval.signal.bedgraph.gz
BSS00192	H4K20me1	impute_BSS00192_H4K20me1
BSS00193	DNase-seq	impute_BSS00193_DNase-seq
BSS00193	H2AFZ	impute_BSS00193_H2AFZ
BSS00193	H3K27ac	FINAL_H3K27ac_BSS00193.sub_VS_FINAL_WCE_BSS00193.pval.signal.bedgraph.gz
BSS00193	H3K27me3	FINAL_H3K27me3_BSS00193.sub_VS_FINAL_WCE_BSS00193.pval.signal.bedgraph.gz
BSS00193	H3K36me3	FINAL_H3K36me3_BSS00193.sub_VS_FINAL_WCE_BSS00193.pval.signal.bedgraph.gz
BSS00193	H3K4me1	FINAL_H3K4me1_BSS00193.sub_VS_FINAL_WCE_BSS00193.pval.signal.bedgraph.gz
BSS00193	H3K4me2	impute_BSS00193_H3K4me2
BSS00193	H3K4me3	FINAL_H3K4me3_BSS00193.sub_VS_FINAL_WCE_BSS00193.pval.signal.bedgraph.gz
BSS00193	H3K79me2	impute_BSS00193_H3K79me2
BSS00193	H3K9ac	impute_BSS00193_H3K9ac
BSS00193	H3K9me3	FINAL_H3K9me3_BSS00193.sub_VS_FINAL_WCE_BSS00193.pval.signal.bedgraph.gz
BSS00193	H4K20me1	impute_BSS00193_H4K20me1
BSS00194	DNase-seq	impute_BSS00194_DNase-seq
BSS00194	H2AFZ	impute_BSS00194_H2AFZ
BSS00194	H3K27ac	FINAL_H3K27ac_BSS00194.sub_VS_FINAL_WCE_BSS00194.pval.signal.bedgraph.gz
BSS00194	H3K27me3	FINAL_H3K27me3_BSS00194.sub_VS_FINAL_WCE_BSS00194.pval.signal.bedgraph.gz
BSS00194	H3K36me3	FINAL_H3K36me3_BSS00194.sub_VS_FINAL_WCE_BSS00194.pval.signal.bedgraph.gz
BSS00194	H3K4me1	FINAL_H3K4me1_BSS00194.sub_VS_FINAL_WCE_BSS00194.pval.signal.bedgraph.gz
BSS00194	H3K4me2	impute_BSS00194_H3K4me2
BSS00194	H3K4me3	FINAL_H3K4me3_BSS00194.sub_VS_FINAL_WCE_BSS00194.pval.signal.bedgraph.gz
BSS00194	H3K79me2	impute_BSS00194_H3K79me2
BSS00194	H3K9ac	impute_BSS00194_H3K9ac
BSS00194	H3K9me3	FINAL_H3K9me3_BSS00194.sub_VS_FINAL_WCE_BSS00194.pval.signal.bedgraph.gz
BSS00194	H4K20me1	impute_BSS00194_H4K20me1
BSS00195	DNase-seq	FINAL_DNase-seq_BSS00195.sub_VS_Uniform_BKG_CONTROL_36_50000000.pval.signal.bedgraph.gz
BSS00195	H2AFZ	impute_BSS00195_H2AFZ
BSS00195	H3K27ac	impute_BSS00195_H3K27ac
BSS00195	H3K27me3	impute_BSS00195_H3K27me3
BSS00195	H3K36me3	impute_BSS00195_H3K36me3
BSS00195	H3K4me1	impute_BSS00195_H3K4me1
BSS00195	H3K4me2	impute_BSS00195_H3K4me2
BSS00195	H3K4me3	impute_BSS00195_H3K4me3
BSS00195	H3K79me2	impute_BSS00195_H3K79me2
BSS00195	H3K9ac	impute_BSS00195_H3K9ac
BSS00195	H3K9me3	impute_BSS00195_H3K9me3
BSS00195	H4K20me1	impute_BSS00195_H4K20me1
BSS00196	DNase-seq	FINAL_DNase-seq_BSS00196.sub_VS_Uniform_BKG_CONTROL_36_50000000.pval.signal.bedgraph.gz
BSS00196	H2AFZ	impute_BSS00196_H2AFZ
BSS00196	H3K27ac	impute_BSS00196_H3K27ac
BSS00196	H3K27me3	impute_BSS00196_H3K27me3
BSS00196	H3K36me3	impute_BSS00196_H3K36me3
BSS00196	H3K4me1	impute_BSS00196_H3K4me1
BSS00196	H3K4me2	impute_BSS00196_H3K4me2
BSS00196	H3K4me3	impute_BSS00196_H3K4me3
BSS00196	H3K79me2	impute_BSS00196_H3K79me2
BSS00196	H3K9ac	impute_BSS00196_H3K9ac
BSS00196	H3K9me3	impute_BSS00196_H3K9me3
BSS00196	H4K20me1	impute_BSS00196_H4K20me1
BSS00197	DNase-seq	FINAL_DNase-seq_BSS00197.sub_VS_Uniform_BKG_CONTROL_36_50000000.pval.signal.bedgraph.gz
BSS00197	H2AFZ	impute_BSS00197_H2AFZ
BSS00197	H3K27ac	FINAL_H3K27ac_BSS00197.sub_VS_FINAL_WCE_BSS00197.pval.signal.bedgraph.gz
BSS00197	H3K27me3	FINAL_H3K27me3_BSS00197.sub_VS_FINAL_WCE_BSS00197.pval.signal.bedgraph.gz
BSS00197	H3K36me3	FINAL_H3K36me3_BSS00197.sub_VS_FINAL_WCE_BSS00197.pval.signal.bedgraph.gz
BSS00197	H3K4me1	FINAL_H3K4me1_BSS00197.sub_VS_FINAL_WCE_BSS00197.pval.signal.bedgraph.gz
BSS00197	H3K4me2	impute_BSS00197_H3K4me2
BSS00197	H3K4me3	FINAL_H3K4me3_BSS00197.sub_VS_FINAL_WCE_BSS00197.pval.signal.bedgraph.gz
BSS00197	H3K79me2	impute_BSS00197_H3K79me2
BSS00197	H3K9ac	FINAL_H3K9ac_BSS00197.sub_VS_FINAL_WCE_BSS00197.pval.signal.bedgraph.gz
BSS00197	H3K9me3	FINAL_H3K9me3_BSS00197.sub_VS_FINAL_WCE_BSS00197.pval.signal.bedgraph.gz
BSS00197	H4K20me1	impute_BSS00197_H4K20me1
BSS00198	DNase-seq	impute_BSS00198_DNase-seq
BSS00198	H2AFZ	impute_BSS00198_H2AFZ
BSS00198	H3K27ac	impute_BSS00198_H3K27ac
BSS00198	H3K27me3	impute_BSS00198_H3K27me3
BSS00198	H3K36me3	impute_BSS00198_H3K36me3
BSS00198	H3K4me1	impute_BSS00198_H3K4me1
BSS00198	H3K4me2	impute_BSS00198_H3K4me2
BSS00198	H3K4me3	FINAL_H3K4me3_BSS00198.sub_VS_FINAL_WCE_BSS00198.pval.signal.bedgraph.gz
BSS00198	H3K79me2	impute_BSS00198_H3K79me2
BSS00198	H3K9ac	impute_BSS00198_H3K9ac
BSS00198	H3K9me3	impute_BSS00198_H3K9me3
BSS00198	H4K20me1	impute_BSS00198_H4K20me1
BSS00200	DNase-seq	FINAL_DNase-seq_BSS00200.sub_VS_Uniform_BKG_CONTROL_36_50000000.pval.signal.bedgraph.gz
BSS00200	H2AFZ	impute_BSS00200_H2AFZ
BSS00200	H3K27ac	impute_BSS00200_H3K27ac
BSS00200	H3K27me3	FINAL_H3K27me3_BSS00200.sub_VS_FINAL_WCE_BSS00198.pval.signal.bedgraph.gz
BSS00200	H3K36me3	FINAL_H3K36me3_BSS00200.sub_VS_FINAL_WCE_BSS00198.pval.signal.bedgraph.gz
BSS00200	H3K4me1	impute_BSS00200_H3K4me1
BSS00200	H3K4me2	impute_BSS00200_H3K4me2
BSS00200	H3K4me3	impute_BSS00200_H3K4me3
BSS00200	H3K79me2	impute_BSS00200_H3K79me2
BSS00200	H3K9ac	impute_BSS00200_H3K9ac
BSS00200	H3K9me3	FINAL_H3K9me3_BSS00200.sub_VS_FINAL_WCE_BSS00198.pval.signal.bedgraph.gz
BSS00200	H4K20me1	impute_BSS00200_H4K20me1
BSS00201	DNase-seq	FINAL_DNase-seq_BSS00201.sub_VS_Uniform_BKG_CONTROL_36_50000000.pval.signal.bedgraph.gz
BSS00201	H2AFZ	impute_BSS00201_H2AFZ
BSS00201	H3K27ac	impute_BSS00201_H3K27ac
BSS00201	H3K27me3	impute_BSS00201_H3K27me3
BSS00201	H3K36me3	impute_BSS00201_H3K36me3
BSS00201	H3K4me1	impute_BSS00201_H3K4me1
BSS00201	H3K4me2	impute_BSS00201_H3K4me2
BSS00201	H3K4me3	impute_BSS00201_H3K4me3
BSS00201	H3K79me2	impute_BSS00201_H3K79me2
BSS00201	H3K9ac	impute_BSS00201_H3K9ac
BSS00201	H3K9me3	impute_BSS00201_H3K9me3
BSS00201	H4K20me1	impute_BSS00201_H4K20me1
BSS00205	DNase-seq	impute_BSS00205_DNase-seq
BSS00205	H2AFZ	impute_BSS00205_H2AFZ
BSS00205	H3K27ac	impute_BSS00205_H3K27ac
BSS00205	H3K27me3	impute_BSS00205_H3K27me3
BSS00205	H3K36me3	impute_BSS00205_H3K36me3
BSS00205	H3K4me1	impute_BSS00205_H3K4me1
BSS00205	H3K4me2	impute_BSS00205_H3K4me2
BSS00205	H3K4me3	impute_BSS00205_H3K4me3
BSS00205	H3K79me2	impute_BSS00205_H3K79me2
BSS00205	H3K9ac	impute_BSS00205_H3K9ac
BSS00205	H3K9me3	impute_BSS00205_H3K9me3
BSS00205	H4K20me1	impute_BSS00205_H4K20me1
BSS00206	DNase-seq	FINAL_DNase-seq_BSS00206.sub_VS_Uniform_BKG_CONTROL_36_50000000.pval.signal.bedgraph.gz
BSS00206	H2AFZ	impute_BSS00206_H2AFZ
BSS00206	H3K27ac	impute_BSS00206_H3K27ac
BSS00206	H3K27me3	impute_BSS00206_H3K27me3
BSS00206	H3K36me3	impute_BSS00206_H3K36me3
BSS00206	H3K4me1	impute_BSS00206_H3K4me1
BSS00206	H3K4me2	impute_BSS00206_H3K4me2
BSS00206	H3K4me3	impute_BSS00206_H3K4me3
BSS00206	H3K79me2	impute_BSS00206_H3K79me2
BSS00206	H3K9ac	impute_BSS00206_H3K9ac
BSS00206	H3K9me3	impute_BSS00206_H3K9me3
BSS00206	H4K20me1	impute_BSS00206_H4K20me1
BSS00207	DNase-seq	impute_BSS00207_DNase-seq
BSS00207	H2AFZ	impute_BSS00207_H2AFZ
BSS00207	H3K27ac	impute_BSS00207_H3K27ac
BSS00207	H3K27me3	impute_BSS00207_H3K27me3
BSS00207	H3K36me3	impute_BSS00207_H3K36me3
BSS00207	H3K4me1	impute_BSS00207_H3K4me1
BSS00207	H3K4me2	impute_BSS00207_H3K4me2
BSS00207	H3K4me3	FINAL_H3K4me3_BSS00207.sub_VS_FINAL_WCE_BSS00207.pval.signal.bedgraph.gz
BSS00207	H3K79me2	impute_BSS00207_H3K79me2
BSS00207	H3K9ac	impute_BSS00207_H3K9ac
BSS00207	H3K9me3	impute_BSS00207_H3K9me3
BSS00207	H4K20me1	impute_BSS00207_H4K20me1
BSS00209	DNase-seq	FINAL_DNase-seq_BSS00209.sub_VS_Uniform_BKG_CONTROL_36_50000000.pval.signal.bedgraph.gz
BSS00209	H2AFZ	impute_BSS00209_H2AFZ
BSS00209	H3K27ac	impute_BSS00209_H3K27ac
BSS00209	H3K27me3	impute_BSS00209_H3K27me3
BSS00209	H3K36me3	impute_BSS00209_H3K36me3
BSS00209	H3K4me1	impute_BSS00209_H3K4me1
BSS00209	H3K4me2	impute_BSS00209_H3K4me2
BSS00209	H3K4me3	impute_BSS00209_H3K4me3
BSS00209	H3K79me2	impute_BSS00209_H3K79me2
BSS00209	H3K9ac	impute_BSS00209_H3K9ac
BSS00209	H3K9me3	impute_BSS00209_H3K9me3
BSS00209	H4K20me1	impute_BSS00209_H4K20me1
BSS00211	DNase-seq	impute_BSS00211_DNase-seq
BSS00211	H2AFZ	impute_BSS00211_H2AFZ
BSS00211	H3K27ac	FINAL_H3K27ac_BSS00211.sub_VS_FINAL_WCE_BSS00211.pval.signal.bedgraph.gz
BSS00211	H3K27me3	FINAL_H3K27me3_BSS00211.sub_VS_FINAL_WCE_BSS00211.pval.signal.bedgraph.gz
BSS00211	H3K36me3	FINAL_H3K36me3_BSS00211.sub_VS_FINAL_WCE_BSS00211.pval.signal.bedgraph.gz
BSS00211	H3K4me1	FINAL_H3K4me1_BSS00211.sub_VS_FINAL_WCE_BSS00211.pval.signal.bedgraph.gz
BSS00211	H3K4me2	impute_BSS00211_H3K4me2
BSS00211	H3K4me3	FINAL_H3K4me3_BSS00211.sub_VS_FINAL_WCE_BSS00211.pval.signal.bedgraph.gz
BSS00211	H3K79me2	impute_BSS00211_H3K79me2
BSS00211	H3K9ac	impute_BSS00211_H3K9ac
BSS00211	H3K9me3	impute_BSS00211_H3K9me3
BSS00211	H4K20me1	impute_BSS00211_H4K20me1
BSS00212	DNase-seq	impute_BSS00212_DNase-seq
BSS00212	H2AFZ	impute_BSS00212_H2AFZ
BSS00212	H3K27ac	FINAL_H3K27ac_BSS00212.sub_VS_FINAL_WCE_BSS00212.pval.signal.bedgraph.gz
BSS00212	H3K27me3	FINAL_H3K27me3_BSS00212.sub_VS_FINAL_WCE_BSS00212.pval.signal.bedgraph.gz
BSS00212	H3K36me3	FINAL_H3K36me3_BSS00212.sub_VS_FINAL_WCE_BSS00212.pval.signal.bedgraph.gz
BSS00212	H3K4me1	FINAL_H3K4me1_BSS00212.sub_VS_FINAL_WCE_BSS00212.pval.signal.bedgraph.gz
BSS00212	H3K4me2	impute_BSS00212_H3K4me2
BSS00212	H3K4me3	FINAL_H3K4me3_BSS00212.sub_VS_FINAL_WCE_BSS00212.pval.signal.bedgraph.gz
BSS00212	H3K79me2	impute_BSS00212_H3K79me2
BSS00212	H3K9ac	impute_BSS00212_H3K9ac
BSS00212	H3K9me3	impute_BSS00212_H3K9me3
BSS00212	H4K20me1	impute_BSS00212_H4K20me1
BSS00214	DNase-seq	impute_BSS00214_DNase-seq
BSS00214	H2AFZ	impute_BSS00214_H2AFZ
BSS00214	H3K27ac	FINAL_H3K27ac_BSS00214.sub_VS_FINAL_WCE_BSS00214.pval.signal.bedgraph.gz
BSS00214	H3K27me3	FINAL_H3K27me3_BSS00214.sub_VS_FINAL_WCE_BSS00214.pval.signal.bedgraph.gz
BSS00214	H3K36me3	FINAL_H3K36me3_BSS00214.sub_VS_FINAL_WCE_BSS00214.pval.signal.bedgraph.gz
BSS00214	H3K4me1	FINAL_H3K4me1_BSS00214.sub_VS_FINAL_WCE_BSS00214.pval.signal.bedgraph.gz
BSS00214	H3K4me2	impute_BSS00214_H3K4me2
BSS00214	H3K4me3	FINAL_H3K4me3_BSS00214.sub_VS_FINAL_WCE_BSS00214.pval.signal.bedgraph.gz
BSS00214	H3K79me2	impute_BSS00214_H3K79me2
BSS00214	H3K9ac	impute_BSS00214_H3K9ac
BSS00214	H3K9me3	FINAL_H3K9me3_BSS00214.sub_VS_FINAL_WCE_BSS00214.pval.signal.bedgraph.gz
BSS00214	H4K20me1	impute_BSS00214_H4K20me1
BSS00215	DNase-seq	impute_BSS00215_DNase-seq
BSS00215	H2AFZ	impute_BSS00215_H2AFZ
BSS00215	H3K27ac	FINAL_H3K27ac_BSS00215.sub_VS_FINAL_WCE_BSS00215.pval.signal.bedgraph.gz
BSS00215	H3K27me3	FINAL_H3K27me3_BSS00215.sub_VS_FINAL_WCE_BSS00215.pval.signal.bedgraph.gz
BSS00215	H3K36me3	FINAL_H3K36me3_BSS00215.sub_VS_FINAL_WCE_BSS00215.pval.signal.bedgraph.gz
BSS00215	H3K4me1	FINAL_H3K4me1_BSS00215.sub_VS_FINAL_WCE_BSS00215.pval.signal.bedgraph.gz
BSS00215	H3K4me2	impute_BSS00215_H3K4me2
BSS00215	H3K4me3	FINAL_H3K4me3_BSS00215.sub_VS_FINAL_WCE_BSS00215.pval.signal.bedgraph.gz
BSS00215	H3K79me2	impute_BSS00215_H3K79me2
BSS00215	H3K9ac	impute_BSS00215_H3K9ac
BSS00215	H3K9me3	FINAL_H3K9me3_BSS00215.sub_VS_FINAL_WCE_BSS00215.pval.signal.bedgraph.gz
BSS00215	H4K20me1	impute_BSS00215_H4K20me1
BSS00216	DNase-seq	impute_BSS00216_DNase-seq
BSS00216	H2AFZ	impute_BSS00216_H2AFZ
BSS00216	H3K27ac	FINAL_H3K27ac_BSS00216.sub_VS_FINAL_WCE_BSS00216.pval.signal.bedgraph.gz
BSS00216	H3K27me3	FINAL_H3K27me3_BSS00216.sub_VS_FINAL_WCE_BSS00216.pval.signal.bedgraph.gz
BSS00216	H3K36me3	FINAL_H3K36me3_BSS00216.sub_VS_FINAL_WCE_BSS00216.pval.signal.bedgraph.gz
BSS00216	H3K4me1	FINAL_H3K4me1_BSS00216.sub_VS_FINAL_WCE_BSS00216.pval.signal.bedgraph.gz
BSS00216	H3K4me2	impute_BSS00216_H3K4me2
BSS00216	H3K4me3	FINAL_H3K4me3_BSS00216.sub_VS_FINAL_WCE_BSS00216.pval.signal.bedgraph.gz
BSS00216	H3K79me2	impute_BSS00216_H3K79me2
BSS00216	H3K9ac	impute_BSS00216_H3K9ac
BSS00216	H3K9me3	FINAL_H3K9me3_BSS00216.sub_VS_FINAL_WCE_BSS00216.pval.signal.bedgraph.gz
BSS00216	H4K20me1	impute_BSS00216_H4K20me1
BSS00217	DNase-seq	impute_BSS00217_DNase-seq
BSS00217	H2AFZ	impute_BSS00217_H2AFZ
BSS00217	H3K27ac	FINAL_H3K27ac_BSS00217.sub_VS_FINAL_WCE_BSS00217.pval.signal.bedgraph.gz
BSS00217	H3K27me3	FINAL_H3K27me3_BSS00217.sub_VS_FINAL_WCE_BSS00217.pval.signal.bedgraph.gz
BSS00217	H3K36me3	FINAL_H3K36me3_BSS00217.sub_VS_FINAL_WCE_BSS00217.pval.signal.bedgraph.gz
BSS00217	H3K4me1	FINAL_H3K4me1_BSS00217.sub_VS_FINAL_WCE_BSS00217.pval.signal.bedgraph.gz
BSS00217	H3K4me2	impute_BSS00217_H3K4me2
BSS00217	H3K4me3	FINAL_H3K4me3_BSS00217.sub_VS_FINAL_WCE_BSS00217.pval.signal.bedgraph.gz
BSS00217	H3K79me2	impute_BSS00217_H3K79me2
BSS00217	H3K9ac	impute_BSS00217_H3K9ac
BSS00217	H3K9me3	FINAL_H3K9me3_BSS00217.sub_VS_FINAL_WCE_BSS00217.pval.signal.bedgraph.gz
BSS00217	H4K20me1	impute_BSS00217_H4K20me1
BSS00218	DNase-seq	FINAL_DNase-seq_BSS00218.sub_VS_Uniform_BKG_CONTROL_36_50000000.pval.signal.bedgraph.gz
BSS00218	H2AFZ	impute_BSS00218_H2AFZ
BSS00218	H3K27ac	impute_BSS00218_H3K27ac
BSS00218	H3K27me3	impute_BSS00218_H3K27me3
BSS00218	H3K36me3	impute_BSS00218_H3K36me3
BSS00218	H3K4me1	impute_BSS00218_H3K4me1
BSS00218	H3K4me2	impute_BSS00218_H3K4me2
BSS00218	H3K4me3	FINAL_H3K4me3_BSS00218.sub_VS_FINAL_WCE_BSS00218.pval.signal.bedgraph.gz
BSS00218	H3K79me2	impute_BSS00218_H3K79me2
BSS00218	H3K9ac	impute_BSS00218_H3K9ac
BSS00218	H3K9me3	impute_BSS00218_H3K9me3
BSS00218	H4K20me1	impute_BSS00218_H4K20me1
BSS00219	DNase-seq	impute_BSS00219_DNase-seq
BSS00219	H2AFZ	impute_BSS00219_H2AFZ
BSS00219	H3K27ac	FINAL_H3K27ac_BSS00219.sub_VS_FINAL_WCE_BSS00219.pval.signal.bedgraph.gz
BSS00219	H3K27me3	impute_BSS00219_H3K27me3
BSS00219	H3K36me3	FINAL_H3K36me3_BSS00219.sub_VS_FINAL_WCE_BSS00219.pval.signal.bedgraph.gz
BSS00219	H3K4me1	FINAL_H3K4me1_BSS00219.sub_VS_FINAL_WCE_BSS00219.pval.signal.bedgraph.gz
BSS00219	H3K4me2	impute_BSS00219_H3K4me2
BSS00219	H3K4me3	FINAL_H3K4me3_BSS00219.sub_VS_FINAL_WCE_BSS00219.pval.signal.bedgraph.gz
BSS00219	H3K79me2	impute_BSS00219_H3K79me2
BSS00219	H3K9ac	FINAL_H3K9ac_BSS00219.sub_VS_FINAL_WCE_BSS00219.pval.signal.bedgraph.gz
BSS00219	H3K9me3	FINAL_H3K9me3_BSS00219.sub_VS_FINAL_WCE_BSS00219.pval.signal.bedgraph.gz
BSS00219	H4K20me1	impute_BSS00219_H4K20me1
BSS00220	DNase-seq	impute_BSS00220_DNase-seq
BSS00220	H2AFZ	impute_BSS00220_H2AFZ
BSS00220	H3K27ac	FINAL_H3K27ac_BSS00220.sub_VS_FINAL_WCE_BSS00220.pval.signal.bedgraph.gz
BSS00220	H3K27me3	FINAL_H3K27me3_BSS00220.sub_VS_FINAL_WCE_BSS00220.pval.signal.bedgraph.gz
BSS00220	H3K36me3	FINAL_H3K36me3_BSS00220.sub_VS_FINAL_WCE_BSS00220.pval.signal.bedgraph.gz
BSS00220	H3K4me1	FINAL_H3K4me1_BSS00220.sub_VS_FINAL_WCE_BSS00220.pval.signal.bedgraph.gz
BSS00220	H3K4me2	impute_BSS00220_H3K4me2
BSS00220	H3K4me3	FINAL_H3K4me3_BSS00220.sub_VS_FINAL_WCE_BSS00220.pval.signal.bedgraph.gz
BSS00220	H3K79me2	impute_BSS00220_H3K79me2
BSS00220	H3K9ac	impute_BSS00220_H3K9ac
BSS00220	H3K9me3	FINAL_H3K9me3_BSS00220.sub_VS_FINAL_WCE_BSS00220.pval.signal.bedgraph.gz
BSS00220	H4K20me1	impute_BSS00220_H4K20me1
BSS00221	DNase-seq	FINAL_DNase-seq_BSS00221.sub_VS_Uniform_BKG_CONTROL_36_50000000.pval.signal.bedgraph.gz
BSS00221	H2AFZ	impute_BSS00221_H2AFZ
BSS00221	H3K27ac	impute_BSS00221_H3K27ac
BSS00221	H3K27me3	impute_BSS00221_H3K27me3
BSS00221	H3K36me3	impute_BSS00221_H3K36me3
BSS00221	H3K4me1	impute_BSS00221_H3K4me1
BSS00221	H3K4me2	impute_BSS00221_H3K4me2
BSS00221	H3K4me3	impute_BSS00221_H3K4me3
BSS00221	H3K79me2	impute_BSS00221_H3K79me2
BSS00221	H3K9ac	impute_BSS00221_H3K9ac
BSS00221	H3K9me3	impute_BSS00221_H3K9me3
BSS00221	H4K20me1	impute_BSS00221_H4K20me1
BSS00222	DNase-seq	FINAL_DNase-seq_BSS00222.sub_VS_Uniform_BKG_CONTROL_36_50000000.pval.signal.bedgraph.gz
BSS00222	H2AFZ	impute_BSS00222_H2AFZ
BSS00222	H3K27ac	impute_BSS00222_H3K27ac
BSS00222	H3K27me3	impute_BSS00222_H3K27me3
BSS00222	H3K36me3	impute_BSS00222_H3K36me3
BSS00222	H3K4me1	impute_BSS00222_H3K4me1
BSS00222	H3K4me2	impute_BSS00222_H3K4me2
BSS00222	H3K4me3	impute_BSS00222_H3K4me3
BSS00222	H3K79me2	impute_BSS00222_H3K79me2
BSS00222	H3K9ac	impute_BSS00222_H3K9ac
BSS00222	H3K9me3	impute_BSS00222_H3K9me3
BSS00222	H4K20me1	impute_BSS00222_H4K20me1
BSS00223	DNase-seq	FINAL_DNase-seq_BSS00223.sub_VS_Uniform_BKG_CONTROL_36_50000000.pval.signal.bedgraph.gz
BSS00223	H2AFZ	impute_BSS00223_H2AFZ
BSS00223	H3K27ac	impute_BSS00223_H3K27ac
BSS00223	H3K27me3	impute_BSS00223_H3K27me3
BSS00223	H3K36me3	impute_BSS00223_H3K36me3
BSS00223	H3K4me1	impute_BSS00223_H3K4me1
BSS00223	H3K4me2	impute_BSS00223_H3K4me2
BSS00223	H3K4me3	impute_BSS00223_H3K4me3
BSS00223	H3K79me2	impute_BSS00223_H3K79me2
BSS00223	H3K9ac	impute_BSS00223_H3K9ac
BSS00223	H3K9me3	impute_BSS00223_H3K9me3
BSS00223	H4K20me1	impute_BSS00223_H4K20me1
BSS00227	DNase-seq	impute_BSS00227_DNase-seq
BSS00227	H2AFZ	impute_BSS00227_H2AFZ
BSS00227	H3K27ac	FINAL_H3K27ac_BSS00227.sub_VS_FINAL_WCE_BSS00227.pval.signal.bedgraph.gz
BSS00227	H3K27me3	FINAL_H3K27me3_BSS00227.sub_VS_FINAL_WCE_BSS00227.pval.signal.bedgraph.gz
BSS00227	H3K36me3	FINAL_H3K36me3_BSS00227.sub_VS_FINAL_WCE_BSS00227.pval.signal.bedgraph.gz
BSS00227	H3K4me1	FINAL_H3K4me1_BSS00227.sub_VS_FINAL_WCE_BSS00227.pval.signal.bedgraph.gz
BSS00227	H3K4me2	impute_BSS00227_H3K4me2
BSS00227	H3K4me3	FINAL_H3K4me3_BSS00227.sub_VS_FINAL_WCE_BSS00227.pval.signal.bedgraph.gz
BSS00227	H3K79me2	impute_BSS00227_H3K79me2
BSS00227	H3K9ac	FINAL_H3K9ac_BSS00227.sub_VS_FINAL_WCE_BSS00227.pval.signal.bedgraph.gz
BSS00227	H3K9me3	FINAL_H3K9me3_BSS00227.sub_VS_FINAL_WCE_BSS00227.pval.signal.bedgraph.gz
BSS00227	H4K20me1	impute_BSS00227_H4K20me1
BSS00228	DNase-seq	impute_BSS00228_DNase-seq
BSS00228	H2AFZ	impute_BSS00228_H2AFZ
BSS00228	H3K27ac	FINAL_H3K27ac_BSS00228.sub_VS_FINAL_WCE_BSS00228.pval.signal.bedgraph.gz
BSS00228	H3K27me3	FINAL_H3K27me3_BSS00228.sub_VS_FINAL_WCE_BSS00228.pval.signal.bedgraph.gz
BSS00228	H3K36me3	FINAL_H3K36me3_BSS00228.sub_VS_FINAL_WCE_BSS00228.pval.signal.bedgraph.gz
BSS00228	H3K4me1	FINAL_H3K4me1_BSS00228.sub_VS_FINAL_WCE_BSS00228.pval.signal.bedgraph.gz
BSS00228	H3K4me2	impute_BSS00228_H3K4me2
BSS00228	H3K4me3	FINAL_H3K4me3_BSS00228.sub_VS_FINAL_WCE_BSS00228.pval.signal.bedgraph.gz
BSS00228	H3K79me2	impute_BSS00228_H3K79me2
BSS00228	H3K9ac	FINAL_H3K9ac_BSS00228.sub_VS_FINAL_WCE_BSS00228.pval.signal.bedgraph.gz
BSS00228	H3K9me3	FINAL_H3K9me3_BSS00228.sub_VS_FINAL_WCE_BSS00228.pval.signal.bedgraph.gz
BSS00228	H4K20me1	impute_BSS00228_H4K20me1
BSS00229	DNase-seq	impute_BSS00229_DNase-seq
BSS00229	H2AFZ	impute_BSS00229_H2AFZ
BSS00229	H3K27ac	impute_BSS00229_H3K27ac
BSS00229	H3K27me3	FINAL_H3K27me3_BSS00229.sub_VS_FINAL_WCE_BSS00229.pval.signal.bedgraph.gz
BSS00229	H3K36me3	FINAL_H3K36me3_BSS00229.sub_VS_FINAL_WCE_BSS00229.pval.signal.bedgraph.gz
BSS00229	H3K4me1	FINAL_H3K4me1_BSS00229.sub_VS_FINAL_WCE_BSS00229.pval.signal.bedgraph.gz
BSS00229	H3K4me2	impute_BSS00229_H3K4me2
BSS00229	H3K4me3	FINAL_H3K4me3_BSS00229.sub_VS_FINAL_WCE_BSS00229.pval.signal.bedgraph.gz
BSS00229	H3K79me2	impute_BSS00229_H3K79me2
BSS00229	H3K9ac	impute_BSS00229_H3K9ac
BSS00229	H3K9me3	FINAL_H3K9me3_BSS00229.sub_VS_FINAL_WCE_BSS00229.pval.signal.bedgraph.gz
BSS00229	H4K20me1	impute_BSS00229_H4K20me1
BSS00230	DNase-seq	FINAL_DNase-seq_BSS00230.sub_VS_Uniform_BKG_CONTROL_36_50000000.pval.signal.bedgraph.gz
BSS00230	H2AFZ	impute_BSS00230_H2AFZ
BSS00230	H3K27ac	impute_BSS00230_H3K27ac
BSS00230	H3K27me3	impute_BSS00230_H3K27me3
BSS00230	H3K36me3	impute_BSS00230_H3K36me3
BSS00230	H3K4me1	impute_BSS00230_H3K4me1
BSS00230	H3K4me2	impute_BSS00230_H3K4me2
BSS00230	H3K4me3	impute_BSS00230_H3K4me3
BSS00230	H3K79me2	impute_BSS00230_H3K79me2
BSS00230	H3K9ac	impute_BSS00230_H3K9ac
BSS00230	H3K9me3	impute_BSS00230_H3K9me3
BSS00230	H4K20me1	impute_BSS00230_H4K20me1
BSS00231	DNase-seq	FINAL_DNase-seq_BSS00231.sub_VS_Uniform_BKG_CONTROL_36_50000000.pval.signal.bedgraph.gz
BSS00231	H2AFZ	impute_BSS00231_H2AFZ
BSS00231	H3K27ac	FINAL_H3K27ac_BSS00231.sub_VS_FINAL_WCE_BSS00231.pval.signal.bedgraph.gz
BSS00231	H3K27me3	FINAL_H3K27me3_BSS00231.sub_VS_FINAL_WCE_BSS00231.pval.signal.bedgraph.gz
BSS00231	H3K36me3	FINAL_H3K36me3_BSS00231.sub_VS_FINAL_WCE_BSS00231.pval.signal.bedgraph.gz
BSS00231	H3K4me1	FINAL_H3K4me1_BSS00231.sub_VS_FINAL_WCE_BSS00231.pval.signal.bedgraph.gz
BSS00231	H3K4me2	impute_BSS00231_H3K4me2
BSS00231	H3K4me3	FINAL_H3K4me3_BSS00231.sub_VS_FINAL_WCE_BSS00231.pval.signal.bedgraph.gz
BSS00231	H3K79me2	impute_BSS00231_H3K79me2
BSS00231	H3K9ac	impute_BSS00231_H3K9ac
BSS00231	H3K9me3	FINAL_H3K9me3_BSS00231.sub_VS_FINAL_WCE_BSS00231.pval.signal.bedgraph.gz
BSS00231	H4K20me1	impute_BSS00231_H4K20me1
BSS00232	DNase-seq	FINAL_DNase-seq_BSS00232.sub_VS_Uniform_BKG_CONTROL_36_50000000.pval.signal.bedgraph.gz
BSS00232	H2AFZ	impute_BSS00232_H2AFZ
BSS00232	H3K27ac	FINAL_H3K27ac_BSS00232.sub_VS_FINAL_WCE_BSS00232.pval.signal.bedgraph.gz
BSS00232	H3K27me3	FINAL_H3K27me3_BSS00232.sub_VS_FINAL_WCE_BSS00232.pval.signal.bedgraph.gz
BSS00232	H3K36me3	FINAL_H3K36me3_BSS00232.sub_VS_FINAL_WCE_BSS00232.pval.signal.bedgraph.gz
BSS00232	H3K4me1	FINAL_H3K4me1_BSS00232.sub_VS_FINAL_WCE_BSS00232.pval.signal.bedgraph.gz
BSS00232	H3K4me2	impute_BSS00232_H3K4me2
BSS00232	H3K4me3	FINAL_H3K4me3_BSS00232.sub_VS_FINAL_WCE_BSS00232.pval.signal.bedgraph.gz
BSS00232	H3K79me2	impute_BSS00232_H3K79me2
BSS00232	H3K9ac	impute_BSS00232_H3K9ac
BSS00232	H3K9me3	FINAL_H3K9me3_BSS00232.sub_VS_FINAL_WCE_BSS00232.pval.signal.bedgraph.gz
BSS00232	H4K20me1	impute_BSS00232_H4K20me1
BSS00233	DNase-seq	FINAL_DNase-seq_BSS00233.sub_VS_Uniform_BKG_CONTROL_36_50000000.pval.signal.bedgraph.gz
BSS00233	H2AFZ	impute_BSS00233_H2AFZ
BSS00233	H3K27ac	impute_BSS00233_H3K27ac
BSS00233	H3K27me3	impute_BSS00233_H3K27me3
BSS00233	H3K36me3	impute_BSS00233_H3K36me3
BSS00233	H3K4me1	impute_BSS00233_H3K4me1
BSS00233	H3K4me2	impute_BSS00233_H3K4me2
BSS00233	H3K4me3	impute_BSS00233_H3K4me3
BSS00233	H3K79me2	impute_BSS00233_H3K79me2
BSS00233	H3K9ac	impute_BSS00233_H3K9ac
BSS00233	H3K9me3	impute_BSS00233_H3K9me3
BSS00233	H4K20me1	impute_BSS00233_H4K20me1
BSS00234	DNase-seq	FINAL_DNase-seq_BSS00234.sub_VS_Uniform_BKG_CONTROL_36_50000000.pval.signal.bedgraph.gz
BSS00234	H2AFZ	impute_BSS00234_H2AFZ
BSS00234	H3K27ac	impute_BSS00234_H3K27ac
BSS00234	H3K27me3	impute_BSS00234_H3K27me3
BSS00234	H3K36me3	impute_BSS00234_H3K36me3
BSS00234	H3K4me1	impute_BSS00234_H3K4me1
BSS00234	H3K4me2	impute_BSS00234_H3K4me2
BSS00234	H3K4me3	impute_BSS00234_H3K4me3
BSS00234	H3K79me2	impute_BSS00234_H3K79me2
BSS00234	H3K9ac	impute_BSS00234_H3K9ac
BSS00234	H3K9me3	impute_BSS00234_H3K9me3
BSS00234	H4K20me1	impute_BSS00234_H4K20me1
BSS00235	DNase-seq	FINAL_DNase-seq_BSS00235.sub_VS_Uniform_BKG_CONTROL_36_50000000.pval.signal.bedgraph.gz
BSS00235	H2AFZ	impute_BSS00235_H2AFZ
BSS00235	H3K27ac	impute_BSS00235_H3K27ac
BSS00235	H3K27me3	impute_BSS00235_H3K27me3
BSS00235	H3K36me3	impute_BSS00235_H3K36me3
BSS00235	H3K4me1	impute_BSS00235_H3K4me1
BSS00235	H3K4me2	impute_BSS00235_H3K4me2
BSS00235	H3K4me3	FINAL_H3K4me3_BSS00235.sub_VS_FINAL_WCE_BSS00235.pval.signal.bedgraph.gz
BSS00235	H3K79me2	impute_BSS00235_H3K79me2
BSS00235	H3K9ac	impute_BSS00235_H3K9ac
BSS00235	H3K9me3	impute_BSS00235_H3K9me3
BSS00235	H4K20me1	impute_BSS00235_H4K20me1
BSS00236	DNase-seq	FINAL_DNase-seq_BSS00236.sub_VS_Uniform_BKG_CONTROL_36_50000000.pval.signal.bedgraph.gz
BSS00236	H2AFZ	impute_BSS00236_H2AFZ
BSS00236	H3K27ac	impute_BSS00236_H3K27ac
BSS00236	H3K27me3	impute_BSS00236_H3K27me3
BSS00236	H3K36me3	impute_BSS00236_H3K36me3
BSS00236	H3K4me1	impute_BSS00236_H3K4me1
BSS00236	H3K4me2	impute_BSS00236_H3K4me2
BSS00236	H3K4me3	impute_BSS00236_H3K4me3
BSS00236	H3K79me2	impute_BSS00236_H3K79me2
BSS00236	H3K9ac	impute_BSS00236_H3K9ac
BSS00236	H3K9me3	impute_BSS00236_H3K9me3
BSS00236	H4K20me1	impute_BSS00236_H4K20me1
BSS00237	DNase-seq	FINAL_DNase-seq_BSS00237.sub_VS_Uniform_BKG_CONTROL_36_50000000.pval.signal.bedgraph.gz
BSS00237	H2AFZ	impute_BSS00237_H2AFZ
BSS00237	H3K27ac	impute_BSS00237_H3K27ac
BSS00237	H3K27me3	FINAL_H3K27me3_BSS00237.sub_VS_FINAL_WCE_BSS00237.pval.signal.bedgraph.gz
BSS00237	H3K36me3	FINAL_H3K36me3_BSS00237.sub_VS_FINAL_WCE_BSS00237.pval.signal.bedgraph.gz
BSS00237	H3K4me1	FINAL_H3K4me1_BSS00237.sub_VS_FINAL_WCE_BSS00237.pval.signal.bedgraph.gz
BSS00237	H3K4me2	impute_BSS00237_H3K4me2
BSS00237	H3K4me3	FINAL_H3K4me3_BSS00237.sub_VS_FINAL_WCE_BSS00237.pval.signal.bedgraph.gz
BSS00237	H3K79me2	impute_BSS00237_H3K79me2
BSS00237	H3K9ac	impute_BSS00237_H3K9ac
BSS00237	H3K9me3	FINAL_H3K9me3_BSS00237.sub_VS_FINAL_WCE_BSS00237.pval.signal.bedgraph.gz
BSS00237	H4K20me1	impute_BSS00237_H4K20me1
BSS00238	DNase-seq	FINAL_DNase-seq_BSS00238.sub_VS_Uniform_BKG_CONTROL_36_50000000.pval.signal.bedgraph.gz
BSS00238	H2AFZ	impute_BSS00238_H2AFZ
BSS00238	H3K27ac	impute_BSS00238_H3K27ac
BSS00238	H3K27me3	impute_BSS00238_H3K27me3
BSS00238	H3K36me3	impute_BSS00238_H3K36me3
BSS00238	H3K4me1	impute_BSS00238_H3K4me1
BSS00238	H3K4me2	impute_BSS00238_H3K4me2
BSS00238	H3K4me3	impute_BSS00238_H3K4me3
BSS00238	H3K79me2	impute_BSS00238_H3K79me2
BSS00238	H3K9ac	impute_BSS00238_H3K9ac
BSS00238	H3K9me3	impute_BSS00238_H3K9me3
BSS00238	H4K20me1	impute_BSS00238_H4K20me1
BSS00239	DNase-seq	FINAL_DNase-seq_BSS00239.sub_VS_Uniform_BKG_CONTROL_36_50000000.pval.signal.bedgraph.gz
BSS00239	H2AFZ	impute_BSS00239_H2AFZ
BSS00239	H3K27ac	impute_BSS00239_H3K27ac
BSS00239	H3K27me3	FINAL_H3K27me3_BSS00239.sub_VS_FINAL_WCE_BSS00239.pval.signal.bedgraph.gz
BSS00239	H3K36me3	FINAL_H3K36me3_BSS00239.sub_VS_FINAL_WCE_BSS00239.pval.signal.bedgraph.gz
BSS00239	H3K4me1	FINAL_H3K4me1_BSS00239.sub_VS_FINAL_WCE_BSS00239.pval.signal.bedgraph.gz
BSS00239	H3K4me2	impute_BSS00239_H3K4me2
BSS00239	H3K4me3	FINAL_H3K4me3_BSS00239.sub_VS_FINAL_WCE_BSS00239.pval.signal.bedgraph.gz
BSS00239	H3K79me2	impute_BSS00239_H3K79me2
BSS00239	H3K9ac	impute_BSS00239_H3K9ac
BSS00239	H3K9me3	FINAL_H3K9me3_BSS00239.sub_VS_FINAL_WCE_BSS00239.pval.signal.bedgraph.gz
BSS00239	H4K20me1	impute_BSS00239_H4K20me1
BSS00240	DNase-seq	FINAL_DNase-seq_BSS00240.sub_VS_Uniform_BKG_CONTROL_36_50000000.pval.signal.bedgraph.gz
BSS00240	H2AFZ	impute_BSS00240_H2AFZ
BSS00240	H3K27ac	impute_BSS00240_H3K27ac
BSS00240	H3K27me3	impute_BSS00240_H3K27me3
BSS00240	H3K36me3	impute_BSS00240_H3K36me3
BSS00240	H3K4me1	impute_BSS00240_H3K4me1
BSS00240	H3K4me2	impute_BSS00240_H3K4me2
BSS00240	H3K4me3	impute_BSS00240_H3K4me3
BSS00240	H3K79me2	impute_BSS00240_H3K79me2
BSS00240	H3K9ac	impute_BSS00240_H3K9ac
BSS00240	H3K9me3	impute_BSS00240_H3K9me3
BSS00240	H4K20me1	impute_BSS00240_H4K20me1
BSS00241	DNase-seq	FINAL_DNase-seq_BSS00241.sub_VS_Uniform_BKG_CONTROL_36_50000000.pval.signal.bedgraph.gz
BSS00241	H2AFZ	impute_BSS00241_H2AFZ
BSS00241	H3K27ac	impute_BSS00241_H3K27ac
BSS00241	H3K27me3	impute_BSS00241_H3K27me3
BSS00241	H3K36me3	impute_BSS00241_H3K36me3
BSS00241	H3K4me1	impute_BSS00241_H3K4me1
BSS00241	H3K4me2	impute_BSS00241_H3K4me2
BSS00241	H3K4me3	impute_BSS00241_H3K4me3
BSS00241	H3K79me2	impute_BSS00241_H3K79me2
BSS00241	H3K9ac	impute_BSS00241_H3K9ac
BSS00241	H3K9me3	impute_BSS00241_H3K9me3
BSS00241	H4K20me1	impute_BSS00241_H4K20me1
BSS00242	DNase-seq	FINAL_DNase-seq_BSS00242.sub_VS_Uniform_BKG_CONTROL_36_50000000.pval.signal.bedgraph.gz
BSS00242	H2AFZ	impute_BSS00242_H2AFZ
BSS00242	H3K27ac	impute_BSS00242_H3K27ac
BSS00242	H3K27me3	impute_BSS00242_H3K27me3
BSS00242	H3K36me3	impute_BSS00242_H3K36me3
BSS00242	H3K4me1	impute_BSS00242_H3K4me1
BSS00242	H3K4me2	impute_BSS00242_H3K4me2
BSS00242	H3K4me3	impute_BSS00242_H3K4me3
[truncated: 8,428 more rows]
